# Supplementary material for: Comparative molecular analyses of select pH- and osmoregulatory genes in three freshwater crayfish Cherax quadricarinatus, C. destructor and C. cainii
Source: PeerJ. 2017 Aug 24;5:e3623. doi: 10.7717/peerj.3623 (PMC5572425; doi:10.7717/peerj.3623)
Supplement: File S1 — Annotated information of all the assembled contings obtained from Gills of freshwater crayfish Cherax quadricarinatus. Reads which met our quality criteria (Q > 30, N bases <1%) were accepted for assembly. The filtered reads were assembled with the Trinity short read de novo assembler using the stranded option for Illumina data (Version 2014-04-13p1) and the unstranded option for Ion Torrent data. Assembled data were used as BLASTx queries against the NCBI NR protein database using BLAST + (Version 2.2.29) with a stringency of 10 × e−5. First row contains information on: number of original contigs, sequence length (contig length bp), seq. description (gene names), number of HITs and mean e-values (stringency). [file peerj-05-3623-s003.xlsx]

## Sheet: Seq Table
Contig #	Original Contig Name	Seq. Description	Seq. Length	#Hits	min. eValue	mean Similarity
5194	c7477_g1_i1	2	228	20	3.46449e-46	0.97
24559	c32514_g2_i1	(2fe-2s)-binding protein	346	20	1.5179e-08	0.6295
8538	c12578_g1_i1	10 kda heat shock mitochondrial-like	688	20	2.19666e-42	0.804
26595	c34346_g1_i3	10-formyltetrahydrofolate dehydrogenase	1195	20	9.54018e-162	0.7425
43920	c43750_g1_i1	116 kda u5 small nuclear ribonucleoprotein component isoform x3	730	20	3.59406e-117	0.843
43923	c43750_g3_i2	116 kda u5 small nuclear ribonucleoprotein component- partial	629	20	1.36005e-113	0.872
43921	c43750_g2_i1	116 kda u5 small nuclear ribonucleoprotein component-like	775	20	3.46251e-86	0.7995
43922	c43750_g3_i1	116 kda u5 small nuclear ribonucleoprotein component-like	613	20	1.20934e-95	0.859
43924	c43750_g4_i1	116 kda u5 small nuclear ribonucleoprotein component-like	980	20	0	0.953
42007	c43131_g2_i1	14 kda phosphohistidine phosphatase	351	20	8.97447e-21	0.703
42008	c43131_g2_i2	14 kda phosphohistidine phosphatase	383	20	1.75971e-20	0.6985
42009	c43131_g2_i3	14 kda phosphohistidine phosphatase	317	20	1.29679e-20	0.698
530	c636_g1_i1	14-3-3 partial	392	20	5.26187e-31	0.962
531	c636_g1_i2	14-3-3 partial	349	20	1.12168e-35	0.9755
39109	c41989_g1_i1	14-3-3 protein epsilon	4724	20	1.43501e-145	0.9505
20484	c28619_g1_i1	14-3-3 zeta	2514	20	4.98745e-172	0.958
28864	c35975_g1_i1	15 kda selenoprotein	835	20	9.36502e-58	0.706
52708	c45529_g6_i2	15-hydroxyprostaglandin dehydrogenase	1900	20	3.94187e-55	0.584
52710	c45529_g6_i3	15-hydroxyprostaglandin dehydrogenase	2301	20	1.36104e-54	0.584
60760	c51229_g1_i1	15-hydroxyprostaglandin dehydrogenase	246	20	5.96008e-13	0.699
24175	c32184_g1_i1	1700123o20rik protein	1290	20	2.3999e-19	0.6165
7831	c11575_g1_i1	1-acyl-sn-glycerol-3-phosphate acyltransferase alpha-like	836	20	1.47823e-86	0.6915
28117	c35446_g1_i1	1-acyl-sn-glycerol-3-phosphate acyltransferase epsilon	862	20	1.33088e-75	0.703
28118	c35446_g1_i2	1-acyl-sn-glycerol-3-phosphate acyltransferase epsilon	822	20	8.91321e-76	0.698
28119	c35446_g2_i1	1-acyl-sn-glycerol-3-phosphate acyltransferase epsilon	766	20	2.80633e-33	0.582
28120	c35446_g2_i2	1-acyl-sn-glycerol-3-phosphate acyltransferase epsilon	835	20	6.35989e-32	0.588
30500	c37144_g1_i1	1-acyl-sn-glycerol-3-phosphate acyltransferase gamma-like	1369	20	3.23348e-130	0.6735
60034	c50457_g1_i1	1-acyl-sn-glycerol-3-phosphate acyltransferase theta	214	20	3.00016e-23	0.712
28342	c35611_g1_i1	1-associated eps domain-containing	1527	20	3.23969e-64	0.5935
1570	c2128_g1_i1	1-o-acylceramide synthase	1377	20	1.0915e-130	0.6805
82362	c73469_g1_i1	1-phosphatidylinositol 3-phosphate 5-kinase	301	20	3.66721e-29	0.711
57423	c47783_g1_i1	1-phosphatidylinositol 3-phosphate 5-kinase-like	386	20	4.58156e-57	0.7855
64684	c55233_g1_i1	1-phosphatidylinositol- -bisphosphate	259	20	1.63986e-33	0.923
26129	c33944_g2_i1	1-phosphatidylinositol- -bisphosphate phosphodiesterase	307	20	2.16986e-54	0.7675
63491	c54000_g1_i1	1-phosphatidylinositol -bisphosphate phosphodiesterase beta-2 isoform 1	710	20	2.72347e-43	0.5485
25802	c33661_g1_i1	1-phosphatidylinositol- -bisphosphate phosphodiesterase classes i and ii	359	20	3.31268e-54	0.853
25803	c33661_g2_i1	1-phosphatidylinositol- -bisphosphate phosphodiesterase classes i and ii-like	1334	20	2.0907e-34	0.571
40990	c42754_g1_i1	1-phosphatidylinositol -bisphosphate phosphodiesterase delta-1	2012	20	1.57707e-134	0.5605
40991	c42754_g1_i2	1-phosphatidylinositol -bisphosphate phosphodiesterase delta-1	2057	20	2.47554e-134	0.5605
40992	c42754_g2_i1	1-phosphatidylinositol -bisphosphate phosphodiesterase delta-4	2160	20	2.30502e-40	0.594
5402	c7719_g1_i1	1-phosphatidylinositol- -bisphosphate phosphodiesterase gamma-1	1102	20	1.5776e-110	0.6535
17448	c25537_g1_i1	2 -cyclic-nucleotide 3 -phosphodiesterase	889	20	1.78423e-22	0.5135
17449	c25537_g2_i1	2 -cyclic-nucleotide 3 -phosphodiesterase	967	20	1.81313e-59	0.6045
17450	c25537_g2_i2	2 -cyclic-nucleotide 3 -phosphodiesterase	722	20	9.70812e-54	0.6105
28996	c36066_g1_i1	2 -cyclic-nucleotide 3 -phosphodiesterase	497	20	2.0655e-40	0.6505
28997	c36066_g2_i1	2 -cyclic-nucleotide 3 -phosphodiesterase-like	703	20	1.32533e-35	0.4855
71227	c61994_g1_i1	2 -phosphodiesterase 12	269	20	8.93814e-30	0.7455
73089	c63880_g1_i1	2 -phosphodiesterase 12-like isoform x2	301	20	8.99472e-22	0.6245
2418	c3509_g1_i1	2013359a transposase	297	9	7.28022e-11	0.5967
19173	c27219_g1_i1	2106164acuticle protein	910	1	1.81602e-12	0.74
50036	c45168_g1_i2	210kda protein	315	20	8.08077e-16	0.595
37176	c41117_g1_i1	23s ribosomal rna	705	20	4.26212e-49	0.716
15865	c23693_g2_i1	26kda protease	536	20	1.58516e-32	0.6005
30260	c36979_g1_i1	26s protease regulatory subunit 4	614	20	4.65275e-111	0.95
30262	c36979_g2_i1	26s protease regulatory subunit 4	820	20	2.95662e-169	0.9805
30261	c36979_g1_i2	26s protease regulatory subunit 4-like	1416	20	0	0.9705
35716	c40406_g1_i1	26s protease regulatory subunit 6a	1472	20	0	0.932
29120	c36151_g1_i1	26s protease regulatory subunit 6b	492	20	1.68225e-58	0.787
29121	c36151_g2_i1	26s protease regulatory subunit 6b	1066	20	0	0.98
16728	c24780_g1_i1	26s protease regulatory subunit 7	1546	20	0	0.958
29763	c36636_g1_i1	26s protease regulatory subunit 8-like	1493	20	0	0.96
67004	c57651_g1_i1	26s protease regulatory subunit s10b	1225	20	0	0.9515
40135	c42420_g1_i1	26s proteasome non-atpase regulatory subunit 10	424	20	2.41026e-17	0.73
40137	c42420_g1_i2	26s proteasome non-atpase regulatory subunit 10	424	20	2.41026e-17	0.73
62161	c52656_g1_i1	26s proteasome non-atpase regulatory subunit 10	384	20	4.69462e-22	0.5775
40136	c42420_g2_i1	26s proteasome non-atpase regulatory subunit 10 isoform x2	585	20	1.01827e-34	0.665
40138	c42420_g2_i2	26s proteasome non-atpase regulatory subunit 10 isoform x2	486	20	5.82307e-22	0.5765
25839	c33691_g1_i3	26s proteasome non-atpase regulatory subunit 11	1387	20	6.54665e-51	0.59
25813	c33669_g1_i1	26s proteasome non-atpase regulatory subunit 11-like	1440	20	1.52511e-174	0.815
25814	c33669_g1_i2	26s proteasome non-atpase regulatory subunit 11-like	1442	20	1.58119e-174	0.815
40123	c42416_g1_i1	26s proteasome non-atpase regulatory subunit 12	1085	20	1.44967e-156	0.8195
40124	c42416_g2_i1	26s proteasome non-atpase regulatory subunit 12	630	20	1.38173e-47	0.7455
42869	c43440_g1_i1	26s proteasome non-atpase regulatory subunit 13	443	20	2.57533e-21	0.6635
42870	c43440_g2_i1	26s proteasome non-atpase regulatory subunit 13	705	20	7.9948e-73	0.802
42872	c43440_g1_i2	26s proteasome non-atpase regulatory subunit 13	442	20	1.86349e-17	0.686
42873	c43440_g2_i2	26s proteasome non-atpase regulatory subunit 13	704	20	7.9948e-73	0.802
42871	c43440_g3_i1	26s proteasome non-atpase regulatory subunit 13-like	266	20	6.21367e-24	0.6815
39390	c42111_g1_i1	26s proteasome non-atpase regulatory subunit 14	1187	20	0	0.9385
32807	c38710_g1_i1	26s proteasome non-atpase regulatory subunit 1-like	3258	20	0	0.7175
32808	c38710_g1_i2	26s proteasome non-atpase regulatory subunit 1-like	3153	20	0	0.7445
46149	c44383_g1_i1	26s proteasome non-atpase regulatory subunit 2	710	20	2.44492e-100	0.868
46153	c44383_g4_i1	26s proteasome non-atpase regulatory subunit 2	1275	20	1.31384e-173	0.814
46150	c44383_g2_i1	26s proteasome non-atpase regulatory subunit 2 isoform x2	408	20	1.26056e-39	0.944
46151	c44383_g2_i2	26s proteasome non-atpase regulatory subunit 2 isoform x2	408	20	1.26056e-39	0.944
46152	c44383_g3_i1	26s proteasome non-atpase regulatory subunit 2 isoform x2	601	20	2.86133e-73	0.8145
31082	c37570_g1_i1	26s proteasome non-atpase regulatory subunit 4-like	1696	20	2.8265e-141	0.6835
25526	c33413_g1_i1	26s proteasome non-atpase regulatory subunit 5	489	20	2.66977e-18	0.6195
25527	c33413_g1_i2	26s proteasome non-atpase regulatory subunit 5	447	20	6.18972e-19	0.6105
25528	c33413_g2_i1	26s proteasome non-atpase regulatory subunit 5	592	20	8.85688e-40	0.615
56678	c47025_g1_i1	26s proteasome non-atpase regulatory subunit 5-like	494	20	3.81216e-19	0.5395
36789	c40937_g1_i1	26s proteasome non-atpase regulatory subunit 6-like	201	20	1.3176e-31	0.962
36790	c40937_g2_i1	26s proteasome non-atpase regulatory subunit 6-like	1064	20	2.83178e-168	0.8125
13206	c19076_g1_i1	26s proteasome non-atpase regulatory subunit 7	1822	20	9.62502e-139	0.88
37265	c41164_g1_i1	26s proteasome non-atpase regulatory subunit 8	232	20	1.30988e-10	0.7065
37266	c41164_g2_i1	26s proteasome non-atpase regulatory subunit 8	1103	20	1.32621e-95	0.7485
37267	c41164_g2_i2	26s proteasome non-atpase regulatory subunit 8	1083	20	3.79174e-96	0.7485
24301	c32314_g1_i1	26s proteasome non-atpase regulatory subunit 9	848	20	7.62767e-61	0.6685
24302	c32314_g1_i2	26s proteasome non-atpase regulatory subunit 9-like	654	20	5.72985e-50	0.6755
55167	c45814_g3_i2	26s proteasome regulatory subunit partial	296	20	1.04624e-08	0.5175
30307	c37014_g1_i1	28 kda heat- and acid-stable phosphoprotein	895	20	1.94536e-15	0.731
12361	c18086_g1_i1	28s ribosomal protein mitochondrial	680	20	2.68316e-41	0.783
32126	c38310_g1_i1	28s ribosomal protein mitochondrial	2470	20	5.32229e-82	0.5615
39440	c42137_g1_i1	28s ribosomal protein mitochondrial	686	20	8.88107e-38	0.746
39441	c42137_g1_i2	28s ribosomal protein mitochondrial	686	20	1.1838e-22	0.696
30502	c37147_g1_i1	28s ribosomal protein mitochondrial precursor	494	20	6.52757e-19	0.7465
273	c373_g1_i1	28s ribosomal protein mitochondrial-like	651	20	8.91181e-44	0.704
17977	c26089_g1_i1	28s ribosomal protein mitochondrial-like	1043	20	1.39673e-78	0.701
19357	c27423_g1_i1	28s ribosomal protein mitochondrial-like	1375	20	1.2311e-82	0.66
23390	c31480_g1_i1	28s ribosomal protein mitochondrial-like	1293	20	9.73228e-111	0.629
28146	c35472_g1_i1	28s ribosomal protein mitochondrial-like	397	20	1.96408e-43	0.7795
29717	c36598_g1_i1	28s ribosomal protein mitochondrial-like	1618	20	2.2904e-111	0.691
29718	c36598_g1_i2	28s ribosomal protein mitochondrial-like	1531	20	9.05879e-112	0.6905
33284	c38980_g1_i1	28s ribosomal protein mitochondrial-like	1681	20	2.48613e-41	0.607
35009	c39974_g1_i1	28s ribosomal protein mitochondrial-like	1169	20	6.98334e-100	0.653
38936	c41915_g2_i1	28s ribosomal protein mitochondrial-like	575	20	1.49818e-62	0.642
38937	c41915_g2_i2	28s ribosomal protein mitochondrial-like	668	20	1.63608e-60	0.7435
38938	c41915_g2_i3	28s ribosomal protein mitochondrial-like	669	20	3.51793e-68	0.7485
39233	c42042_g1_i1	28s ribosomal protein mitochondrial-like	710	20	1.98939e-78	0.824
39235	c42042_g2_i2	28s ribosomal protein mitochondrial-like	1071	20	1.05664e-101	0.7865
48971	c44992_g1_i1	28s ribosomal protein mitochondrial-like	507	20	4.65686e-48	0.7285
48972	c44992_g1_i2	28s ribosomal protein mitochondrial-like	508	20	3.89287e-47	0.739
50145	c45184_g1_i1	28s ribosomal protein mitochondrial-like	565	20	9.31167e-34	0.509
50146	c45184_g2_i1	28s ribosomal protein mitochondrial-like	737	20	3.64698e-35	0.5365
50147	c45184_g1_i2	28s ribosomal protein mitochondrial-like	569	20	2.17822e-33	0.5205
50148	c45184_g3_i1	28s ribosomal protein mitochondrial-like	545	20	2.2285e-20	0.547
55746	c46089_g1_i1	28s ribosomal protein mitochondrial-like	1595	20	6.53108e-156	0.7305
55948	c46291_g1_i1	28s ribosomal protein mitochondrial-like	551	20	1.05019e-42	0.7735
73987	c64788_g1_i1	28s ribosomal protein mitochondrial-like	361	20	8.86271e-12	0.562
66661	c57305_g1_i1	2-amino-3-carboxymuconate-6-semialdehyde decarboxylase	867	20	1.20213e-133	0.8245
14133	c20654_g1_i1	2-amino-3-carboxymuconate-6-semialdehyde decarboxylase-like	257	20	1.77034e-24	0.752
46095	c44366_g2_i1	2-amino-3-ketobutyrate coenzyme a mitochondrial	1391	20	1.50426e-165	0.8485
46096	c44366_g2_i2	2-amino-3-ketobutyrate coenzyme a mitochondrial	1798	20	0	0.8275
46097	c44366_g2_i3	2-amino-3-ketobutyrate coenzyme a mitochondrial	1600	20	4.7481e-133	0.8285
46098	c44366_g2_i4	2-amino-3-ketobutyrate coenzyme a mitochondrial	1560	20	1.43259e-14	0.71
59662	c50074_g1_i1	2-aminoethanethiol dioxygenase	367	20	1.66178e-16	0.565
67726	c58378_g1_i1	2-aminoethanethiol dioxygenase-like	516	20	9.31206e-28	0.523
46191	c44392_g2_i1	2-hydroxyacid dehydrogenase	1813	20	0	0.891
46192	c44392_g2_i2	2-hydroxyacid dehydrogenase	1789	20	0	0.891
42859	c43437_g2_i1	2-hydroxyacyl- lyase 1	443	20	1.38761e-58	0.8305
42860	c43437_g3_i1	2-hydroxyacyl- lyase 1-like	1396	20	4.52683e-136	0.7485
42861	c43437_g3_i2	2-hydroxyacyl- lyase 1-like	1382	20	6.40781e-136	0.7485
42858	c43437_g1_i1	2-hydroxyphytanoyl-coa lyase	928	20	7.85528e-22	0.677
46492	c44467_g2_i1	2-methoxy-6-polyprenyl- -benzoquinol mitochondrial	407	20	6.62187e-35	0.7695
46491	c44467_g1_i1	2-methoxy-6-polyprenyl- -benzoquinol mitochondrial-like	534	20	6.34494e-34	0.728
4278	c6407_g1_i1	2og-fe oxygenase	722	20	4.39958e-31	0.552
7916	c11722_g1_i1	2og-fe oxygenase	272	20	2.74385e-14	0.5655
75962	c66851_g1_i1	2og-fe oxygenase	262	20	1.28761e-20	0.6675
41121	c42800_g1_i1	2-oxo-4-hydroxy-4-carboxy-5-ureidoimidazoline decarboxylase	1201	20	2.90147e-67	0.6905
47301	c44651_g1_i1	2-oxoglutarate and iron-dependent oxygenase domain-containing protein 1	2055	20	2.26655e-139	0.5965
47302	c44651_g1_i2	2-oxoglutarate and iron-dependent oxygenase domain-containing protein 1	2528	20	1.94598e-137	0.5965
72337	c63125_g1_i1	2-oxoglutarate and iron-dependent oxygenase domain-containing protein 2	875	20	1.37873e-89	0.6495
39551	c42177_g1_i1	2-oxoglutarate mitochondrial-like	3365	20	0	0.829
18244	c26353_g1_i1	2-oxoisovalerate dehydrogenase subunit mitochondrial-like	1419	20	0	0.8155
46136	c44379_g1_i1	2-oxoisovalerate dehydrogenase subunit mitochondrial-like	1049	20	1.38531e-139	0.855
46137	c44379_g2_i1	2-oxoisovalerate dehydrogenase subunit mitochondrial-like	660	20	5.51098e-25	0.852
25107	c33001_g2_i1	3 (2 ) -bisphosphate nucleotidase 1-like	757	20	3.83952e-67	0.74
24805	c32728_g1_i1	3 -5 exoribonuclease 1	448	20	2.15901e-12	0.6175
58133	c48505_g1_i1	3 -5 exoribonuclease 1	272	20	5.5656e-35	0.7485
47805	c44763_g2_i1	3 beta-hydroxysteroid dehydrogenase delta 5--	1572	20	4.79302e-30	0.4325
63932	c54460_g1_i1	300 kda antigen	392	17	5.61692e-10	0.5171
2706	c4127_g1_i1	39s ribosomal protein l13	976	20	1.47616e-76	0.802
18073	c26183_g1_i2	39s ribosomal protein mitochondrial	612	20	6.47655e-25	0.79
23055	c31183_g1_i1	39s ribosomal protein mitochondrial	1014	20	1.63558e-69	0.7665
23722	c31778_g1_i1	39s ribosomal protein mitochondrial	959	20	5.78153e-21	0.64
27144	c34720_g1_i1	39s ribosomal protein mitochondrial	1064	20	6.82398e-52	0.7255
28043	c35388_g1_i1	39s ribosomal protein mitochondrial	579	20	2.34494e-59	0.777
29641	c36545_g2_i1	39s ribosomal protein mitochondrial	540	20	1.08435e-57	0.755
31913	c38143_g1_i3	39s ribosomal protein mitochondrial	1083	20	1.86445e-51	0.6805
31914	c38143_g1_i4	39s ribosomal protein mitochondrial	1083	20	1.86445e-51	0.6805
35204	c40084_g1_i1	39s ribosomal protein mitochondrial	1230	20	7.35566e-112	0.7695
39974	c42356_g1_i2	39s ribosomal protein mitochondrial	673	20	1.03417e-75	0.7415
48129	c44827_g1_i1	39s ribosomal protein mitochondrial	982	20	4.04208e-40	0.6555
48130	c44827_g1_i2	39s ribosomal protein mitochondrial	994	20	3.23607e-40	0.6555
58320	c48696_g1_i1	39s ribosomal protein mitochondrial	784	20	4.36911e-68	0.7285
1762	c2475_g1_i1	39s ribosomal protein mitochondrial-like	395	20	1.5796e-30	0.7795
4779	c7038_g1_i1	39s ribosomal protein mitochondrial-like	701	20	5.24898e-64	0.7045
11188	c16569_g1_i1	39s ribosomal protein mitochondrial-like	803	20	6.37986e-41	0.6545
12487	c18230_g1_i1	39s ribosomal protein mitochondrial-like	567	20	8.50347e-27	0.6995
16552	c24602_g2_i1	39s ribosomal protein mitochondrial-like	927	20	3.53973e-70	0.6575
16553	c24602_g2_i2	39s ribosomal protein mitochondrial-like	928	20	3.65604e-70	0.6575
18172	c26275_g1_i1	39s ribosomal protein mitochondrial-like	820	20	1.17116e-25	0.671
19887	c27987_g1_i1	39s ribosomal protein mitochondrial-like	482	20	2.55871e-22	0.659
21223	c29329_g1_i1	39s ribosomal protein mitochondrial-like	731	20	6.42646e-47	0.663
22504	c30631_g1_i1	39s ribosomal protein mitochondrial-like	694	20	1.14102e-19	0.606
23723	c31778_g1_i2	39s ribosomal protein mitochondrial-like	1134	20	7.06401e-37	0.648
26093	c33914_g1_i1	39s ribosomal protein mitochondrial-like	1472	20	4.30078e-36	0.5465
27170	c34737_g2_i1	39s ribosomal protein mitochondrial-like	515	20	4.25286e-15	0.656
28930	c36019_g1_i1	39s ribosomal protein mitochondrial-like	606	20	2.34096e-28	0.694
29640	c36545_g1_i1	39s ribosomal protein mitochondrial-like	557	20	3.2999e-47	0.726
30860	c37411_g2_i1	39s ribosomal protein mitochondrial-like	702	20	3.54244e-47	0.7165
30861	c37411_g3_i1	39s ribosomal protein mitochondrial-like	1201	20	1.67437e-17	0.612
30895	c37433_g1_i1	39s ribosomal protein mitochondrial-like	609	20	5.02395e-57	0.738
35416	c40219_g1_i1	39s ribosomal protein mitochondrial-like	589	20	7.28134e-49	0.689
36167	c40652_g1_i1	39s ribosomal protein mitochondrial-like	699	20	5.51828e-70	0.7265
36848	c40970_g1_i1	39s ribosomal protein mitochondrial-like	808	20	5.83262e-47	0.601
36849	c40970_g1_i2	39s ribosomal protein mitochondrial-like	769	20	5.30525e-55	0.6115
36851	c40970_g3_i1	39s ribosomal protein mitochondrial-like	257	20	5.03463e-30	0.815
39062	c41968_g1_i1	39s ribosomal protein mitochondrial-like	933	20	3.10709e-32	0.7005
39975	c42356_g2_i1	39s ribosomal protein mitochondrial-like	344	20	2.23409e-23	0.831
44477	c43905_g1_i1	39s ribosomal protein mitochondrial-like	1303	20	1.49427e-81	0.6025
44478	c43905_g1_i2	39s ribosomal protein mitochondrial-like	1218	20	1.60813e-56	0.6325
46321	c44421_g4_i1	39s ribosomal protein mitochondrial-like	1552	20	5.17161e-119	0.6715
57481	c47841_g1_i1	39s ribosomal protein mitochondrial-like	1035	20	1.08246e-88	0.7625
62399	c52890_g1_i1	39s ribosomal protein mitochondrial-like	1017	20	5.47251e-68	0.599
72148	c62935_g1_i1	39s ribosomal protein mitochondrial-like	388	20	4.22754e-28	0.615
77419	c68379_g1_i1	39s ribosomal protein mitochondrial-like	277	20	6.2252e-16	0.8355
79316	c70298_g1_i1	39s ribosomal protein mitochondrial-like	633	20	5.27456e-16	0.7995
85778	c76930_g1_i1	39s ribosomal protein mitochondrial-like	309	16	4.0633e-08	0.6725
42276	c43213_g1_i1	3-hydroxy-3-methylglutaryl- reductase	296	20	2.50953e-19	0.618
42277	c43213_g1_i2	3-hydroxy-3-methylglutaryl- reductase	372	20	9.34437e-19	0.6215
42278	c43213_g2_i1	3-hydroxy-3-methylglutaryl-coenzyme a reductase	2640	20	0	0.709
42279	c43213_g2_i2	3-hydroxy-3-methylglutaryl-coenzyme a reductase	2559	20	0	0.7
12974	c18815_g1_i1	3-hydroxyanthranilate -dioxygenase	1046	20	8.9464e-109	0.697
42746	c43388_g2_i1	3-hydroxyisobutyrate mitochondrial	727	20	8.07034e-96	0.8595
42744	c43388_g1_i1	3-hydroxyisobutyrate mitochondrial-like	441	20	6.30224e-41	0.664
42745	c43388_g1_i2	3-hydroxyisobutyrate mitochondrial-like	506	20	1.61483e-54	0.7335
28524	c35739_g1_i1	3-hydroxyisobutyryl- mitochondrial-like	1354	20	1.37788e-144	0.729
27077	c34670_g1_i1	3-ketoacyl- mitochondrial	1580	20	0	0.813
39874	c42310_g3_i1	3-ketodihydrosphingosine reductase	1238	20	4.57058e-73	0.677
39872	c42310_g1_i1	3-ketodihydrosphingosine reductase-like	352	20	1.63421e-09	0.7365
32067	c38271_g2_i1	3-methyl-2-oxobutanoate dehydrogenase	674	20	4.98389e-67	0.7445
69874	c60583_g1_i1	3-methyladenine dna glycosylase	268	20	1.33431e-27	0.775
81354	c72404_g1_i1	3-oxo-5-alpha-steroid 4-dehydrogenase 1	285	20	5.79552e-11	0.7905
41696	c43023_g1_i1	3-oxoacid transferase 1	1745	20	0	0.837
13925	c20257_g1_i1	3-oxoacyl-	300	20	1.403e-20	0.754
20178	c28306_g1_i1	3-oxoacyl-	310	20	3.78236e-50	0.8455
20179	c28306_g2_i1	3-oxoacyl-	537	20	2.26795e-43	0.6795
20180	c28306_g2_i2	3-oxoacyl-	521	20	1.66762e-43	0.6795
15505	c23051_g2_i1	3-oxoacyl-acyl-carrier-protein reductase	1220	20	2.19849e-94	0.734
40729	c42652_g2_i1	3-phosphoinositide-dependent protein kinase 1-like	1658	20	0	0.6725
2338	c3359_g1_i1	40s ribosomal protein mitochondrial-like isoform x2	1002	20	1.05672e-52	0.8515
2339	c3359_g1_i2	40s ribosomal protein mitochondrial-like isoform x2	1041	20	1.16234e-52	0.856
55607	c45957_g1_i1	40s ribosomal protein s11	536	20	1.44005e-95	0.868
30644	c37248_g1_i1	40s ribosomal protein s12	382	20	8.54052e-78	0.9975
53799	c45663_g1_i1	40s ribosomal protein s12	488	1	7.68083e-07	0.82
77304	c68263_g1_i1	40s ribosomal protein s13	563	20	5.50323e-92	0.9385
71077	c61833_g1_i1	40s ribosomal protein s15	310	20	1.92686e-20	0.9705
71745	c62535_g1_i1	40s ribosomal protein s15	518	20	1.12075e-60	0.9
77646	c68607_g1_i1	40s ribosomal protein s15a	435	20	3.77393e-93	0.9955
82162	c73266_g1_i1	40s ribosomal protein s15a	482	20	2.75957e-84	0.952
81197	c72237_g1_i1	40s ribosomal protein s16	210	20	2.80679e-41	1
60960	c51439_g1_i1	40s ribosomal protein s16-like protein	520	20	3.35381e-84	0.913
82104	c73208_g1_i1	40s ribosomal protein s17-like	1075	20	4.90371e-70	0.9475
21125	c29238_g1_i1	40s ribosomal protein s19a-like	539	20	7.49858e-102	0.8445
8802	c12874_g1_i1	40s ribosomal protein s20	553	20	4.78927e-63	0.951
72105	c62892_g1_i1	40s ribosomal protein s21-like protein	338	20	4.49507e-50	0.889
60377	c50816_g1_i1	40s ribosomal protein s23	216	20	4.43138e-43	1
6089	c8650_g1_i1	40s ribosomal protein s23-like	482	20	2.39293e-94	0.972
61258	c51741_g1_i1	40s ribosomal protein s24-like isoform x3	472	20	3.72387e-59	0.889
69047	c59728_g1_i1	40s ribosomal protein s25-like	312	20	3.18811e-29	0.9805
17178	c25245_g1_i1	40s ribosomal protein s26	479	20	5.09233e-55	0.881
2860	c4453_g1_i1	40s ribosomal protein s27	253	20	4.01075e-44	0.989
77147	c68102_g1_i1	40s ribosomal protein s27-like	555	20	1.59817e-52	0.9445
56288	c46627_g1_i1	40s ribosomal protein s28	364	20	1.78416e-26	0.937
10625	c15557_g1_i1	40s ribosomal protein s29-like	361	20	2.09115e-25	0.878
10626	c15557_g1_i2	40s ribosomal protein s29-like	333	20	7.00798e-26	0.877
3137	c5023_g1_i1	40s ribosomal protein s30	231	20	1.96313e-30	0.905
7868	c11637_g1_i1	40s ribosomal protein s3a	226	20	1.45439e-45	0.991
20499	c28635_g1_i1	40s ribosomal protein s3a	851	20	1.01169e-161	0.8505
83867	c74982_g1_i1	40s ribosomal protein s4-like	348	20	1.08015e-75	0.985
55877	c46220_g1_i1	40s ribosomal protein s7	672	20	8.0727e-130	0.8455
3117	c4974_g1_i1	40s ribosomal protein s8	217	20	3.11202e-44	0.998
8824	c12893_g1_i1	40s ribosomal protein sa	984	20	5.5858e-129	0.8855
31574	c37897_g1_i1	40s ribosomal protein sa-like	221	20	7.09584e-44	0.967
8989	c13062_g1_i1	43 kda receptor-associated protein of the synapse-like	461	20	6.12323e-19	0.6345
8990	c13062_g1_i2	43 kda receptor-associated protein of the synapse-like	361	20	1.59583e-12	0.6755
3502	c5460_g1_i1	45 kda calcium-binding protein	568	20	1.22664e-41	0.708
20628	c28787_g1_i1	45 kda immunophilin fkbp45	650	20	1.4945e-26	0.603
39403	c42120_g3_i1	45 kda immunophilin fkbp45	1294	20	1.21747e-39	0.7585
85953	c77108_g1_i1	4930453n24rik protein	210	20	5.46148e-08	0.5775
77706	c68667_g1_i1	4-aminobutyrate mitochondrial	1030	20	1.17528e-123	0.815
18543	c26604_g1_i1	4-aminobutyrate mitochondrial-like	433	20	3.02462e-55	0.7305
12874	c18690_g2_i1	4-coumarate-- ligase	1427	20	3.9306e-161	0.6635
12873	c18690_g1_i1	4-coumarate- ligase 3	419	20	1.16532e-16	0.587
42492	c43299_g1_i1	4-hydroxybenzoate mitochondrial-like	1553	20	1.06303e-111	0.775
42493	c43299_g1_i2	4-hydroxybenzoate mitochondrial-like	737	20	2.19838e-66	0.7965
8939	c13003_g2_i1	4-hydroxybutyrate coenzyme a transferase	249	20	1.01767e-24	0.8175
59834	c50252_g1_i1	4-hydroxybutyrate coenzyme a transferase	243	20	2.68259e-39	0.9025
48553	c44904_g2_i1	4-hydroxyphenylpyruvate dioxygenase	1137	20	5.75905e-19	0.9435
48554	c44904_g3_i1	4-hydroxyphenylpyruvate dioxygenase	1075	20	0	0.8445
50773	c45274_g6_i1	4-hydroxyphenylpyruvate dioxygenase-like	2033	20	3.58125e-88	0.5465
20839	c28983_g1_i1	4-trimethylaminobutyraldehyde dehydrogenase	1541	20	0	0.7205
20840	c28983_g1_i2	4-trimethylaminobutyraldehyde dehydrogenase	1449	20	0	0.725
69028	c59710_g1_i1	5 -3 exoribonuclease 1	268	20	1.00876e-10	0.5715
74258	c65063_g1_i1	5 -3 exoribonuclease 1 isoform x1	384	20	5.04559e-33	0.622
77181	c68137_g1_i1	5 -3 exoribonuclease 1 isoform x1	674	20	2.27103e-38	0.6605
17510	c25592_g1_i1	5 -3 exoribonuclease 1-like	478	20	4.23471e-51	0.7085
13103	c18962_g1_i1	5 -3 exoribonuclease 1-like isoform x3	523	20	4.20975e-77	0.83
45638	c44257_g1_i1	5 -3 exoribonuclease 2 homolog	2196	20	0	0.6635
45639	c44257_g1_i2	5 -3 exoribonuclease 2 homolog	2044	20	1.83822e-160	0.639
45640	c44257_g1_i3	5 -3 exoribonuclease 2 homolog	2091	20	0	0.6665
45641	c44257_g2_i1	5 -3 exoribonuclease 2 homolog	1003	20	9.12223e-163	0.881
26402	c34190_g1_i1	5 -amp-activated protein kinase catalytic subunit alpha-2-like	401	20	7.41336e-48	0.864
61441	c51925_g1_i1	5 -amp-activated protein kinase catalytic subunit alpha-2-like	1292	20	0	0.769
38737	c41838_g1_i1	5 -amp-activated protein kinase subunit beta-1-like	1104	20	3.47975e-89	0.6415
49210	c45034_g1_i1	5 ecto-like	1719	20	0	0.6575
38126	c41557_g1_i1	5 exonuclease apollo	1806	20	7.11793e-63	0.545
38127	c41557_g1_i2	5 exonuclease apollo	1956	20	2.15758e-91	0.6205
38128	c41557_g1_i3	5 exonuclease apollo	1864	20	1.35824e-45	0.5465
38129	c41557_g1_i4	5 exonuclease apollo	1770	20	7.3354e-63	0.531
38130	c41557_g1_i5	5 exonuclease apollo	435	20	2.96734e-36	0.7225
536	c643_g1_i1	5 -nucleotidase-like protein	394	20	2.26827e-21	0.66
9308	c13392_g1_i1	50-kda dystrophin-associated glycoprotein	329	20	1.18337e-17	0.6185
62053	c52545_g1_i1	50s ribosomal protein l19	530	20	5.08734e-13	0.5195
41216	c42849_g1_i1	52 kda repressor of the inhibitor of the protein kinase-like	299	20	2.62375e-18	0.778
41217	c42849_g2_i1	52 kda repressor of the inhibitor of the protein kinase-like	555	20	2.90399e-13	0.471
84472	c75596_g1_i1	52 kda repressor of the inhibitor of the protein kinase-like	241	2	5.92625e-06	0.68
44814	c44013_g2_i1	5-aminolevulinate erythroid- mitochondrial-like	1487	20	0	0.775
44815	c44013_g2_i2	5-aminolevulinate erythroid- mitochondrial-like	1571	20	0	0.7325
44816	c44013_g2_i3	5-aminolevulinate erythroid- mitochondrial-like	1413	20	0	0.771
44817	c44013_g2_i4	5-aminolevulinate erythroid- mitochondrial-like	1500	20	0	0.7325
44813	c44013_g1_i1	5-aminolevulinate mitochondrial	425	20	5.62001e-34	0.6965
43132	c43529_g2_i1	5-formyltetrahydrofolate cyclo-ligase	1060	20	2.93786e-68	0.701
62977	c53480_g1_i1	5-hydroxyisourate hydrolase	496	19	2.19385e-10	0.5974
63978	c54509_g1_i1	5-oxoprolinase isoform x2	241	20	1.42135e-23	0.9135
68941	c59621_g1_i1	5-oxoprolinase isoform x3	277	20	2.83479e-23	0.684
62329	c52822_g1_i1	5-oxoprolinase-like isoform x1	270	20	7.50905e-47	0.9155
74931	c65760_g1_i1	5-oxoprolinase-like isoform x1	363	20	3.96724e-65	0.9325
53528	c45635_g2_i1	6- muscle type	282	20	1.082e-33	0.767
53536	c45635_g7_i1	6- muscle type-like	283	20	1.78916e-42	0.869
77879	c68842_g1_i1	60 kda ss-a ro ribonucleoprotein	1289	8	2.54113e-67	0.58
2490	c3670_g1_i1	60s acidic ribosomal protein p0	327	20	8.92253e-70	0.987
19978	c28088_g1_i1	60s acidic ribosomal protein p0	959	20	9.90492e-141	0.845
78996	c69966_g1_i1	60s acidic ribosomal protein p0	311	20	2.20214e-26	0.993
8873	c12941_g1_i1	60s acidic ribosomal protein p1	548	20	3.78078e-25	0.83
57807	c48172_g1_i1	60s acidic ribosomal protein p1-like	206	20	1.71718e-17	1
30136	c36893_g1_i1	60s acidic ribosomal protein p2	465	20	2.7741e-19	0.7795
14288	c20923_g1_i1	60s ribosomal export protein nmd3	920	20	5.3284e-14	0.6445
14289	c20923_g1_i2	60s ribosomal export protein nmd3	1197	20	2.31544e-44	0.665
63062	c53565_g1_i1	60s ribosomal export protein nmd3	328	20	4.39227e-41	0.7425
25112	c33008_g1_i1	60s ribosomal export protein nmd3-like	721	20	2.89424e-99	0.8025
25113	c33008_g1_i2	60s ribosomal export protein nmd3-like	780	20	6.69601e-113	0.802
5902	c8374_g1_i1	60s ribosomal protein l10-like	251	20	3.24663e-32	0.977
10730	c15762_g1_i1	60s ribosomal protein l11	301	20	2.60762e-65	1
9495	c13641_g1_i1	60s ribosomal protein l12	389	20	5.97089e-54	0.9115
9496	c13641_g1_i2	60s ribosomal protein l12	381	20	8.07764e-46	0.9205
76881	c67842_g1_i1	60s ribosomal protein l12	294	20	2.55407e-18	0.829
25778	c33635_g1_i1	60s ribosomal protein l13	681	20	1.34952e-104	0.776
9954	c14206_g1_i1	60s ribosomal protein l13a	725	20	6.98955e-121	0.8035
72417	c63206_g1_i1	60s ribosomal protein l14	664	20	7.05922e-41	0.6955
81046	c72075_g1_i1	60s ribosomal protein l14-like	284	20	3.74466e-34	0.953
73234	c64026_g1_i1	60s ribosomal protein l15	420	20	2.69592e-83	0.9875
22098	c30249_g1_i1	60s ribosomal protein l17	366	20	1.46281e-86	1
56146	c46485_g1_i1	60s ribosomal protein l18a-like protein	602	20	5.13585e-74	0.7765
1720	c2419_g1_i1	60s ribosomal protein l19	278	20	1.05896e-33	0.999
25100	c32998_g1_i1	60s ribosomal protein l19-like	633	20	4.27107e-75	0.885
13806	c19995_g1_i1	60s ribosomal protein l21	554	20	2.89355e-64	0.82
82665	c73772_g1_i1	60s ribosomal protein l21	248	20	6.39377e-28	0.979
72138	c62925_g1_i1	60s ribosomal protein l21-like	201	20	6.87176e-35	0.984
20147	c28275_g1_i1	60s ribosomal protein l22	594	20	2.02391e-37	0.7855
81989	c73083_g1_i1	60s ribosomal protein l22	298	20	4.04685e-26	0.983
10733	c15776_g1_i1	60s ribosomal protein l23	498	20	1.4128e-86	0.946
26468	c34252_g1_i1	60s ribosomal protein l23	203	20	4.10615e-28	1
26469	c34252_g2_i1	60s ribosomal protein l23	211	20	5.97096e-43	1
59069	c49462_g1_i1	60s ribosomal protein l23a	301	20	1.42045e-41	1
71966	c62755_g1_i1	60s ribosomal protein l23a	1103	20	9.73825e-54	0.8605
82767	c73872_g1_i1	60s ribosomal protein l24	265	20	9.44696e-20	0.9525
2859	c4448_g1_i1	60s ribosomal protein l26-like	267	20	2.72857e-55	1
3878	c5899_g1_i1	60s ribosomal protein l27	340	20	8.64345e-55	0.999
10421	c15141_g1_i1	60s ribosomal protein l27	1996	20	1.40495e-53	0.796
76776	c67736_g1_i1	60s ribosomal protein l27a	615	20	7.58658e-59	0.8645
68574	c59242_g1_i1	60s ribosomal protein l28-like protein	489	20	3.34139e-69	0.9635
13360	c19284_g1_i1	60s ribosomal protein l29	361	20	7.53139e-20	0.909
15601	c23212_g1_i1	60s ribosomal protein l3	212	20	4.01281e-39	0.971
84774	c75905_g1_i1	60s ribosomal protein l30	291	20	8.39905e-55	0.994
60222	c50654_g1_i1	60s ribosomal protein l31	376	20	2.29586e-66	0.986
66216	c56856_g1_i1	60s ribosomal protein l31	483	20	7.90483e-58	0.8595
64826	c55385_g1_i1	60s ribosomal protein l32-like	225	20	4.01735e-43	0.9725
69650	c60348_g1_i1	60s ribosomal protein l32-like	227	20	8.99253e-35	0.968
5642	c8002_g2_i1	60s ribosomal protein l34-like	422	20	1.6984e-40	0.8005
82537	c73644_g1_i1	60s ribosomal protein l36	365	20	5.91138e-63	0.867
16813	c24865_g1_i1	60s ribosomal protein l36a	353	20	6.35754e-69	0.976
82721	c73827_g1_i1	60s ribosomal protein l37	264	20	3.45227e-51	0.986
71736	c62526_g1_i1	60s ribosomal protein l37a-like	410	20	2.77816e-42	0.8565
66321	c56962_g1_i1	60s ribosomal protein l38	444	20	1.8699e-35	0.9335
66362	c57004_g1_i1	60s ribosomal protein l5	1123	20	5.15279e-134	0.817
10694	c15692_g1_i1	60s ribosomal protein l5-like	306	20	3.59806e-54	0.96
51613	c45388_g7_i1	60s ribosomal protein l6	1468	20	3.17137e-71	0.738
16597	c24647_g1_i1	60s ribosomal protein l7 l12	774	20	1.88491e-43	0.692
41067	c42779_g1_i1	60s ribosomal protein l7a	972	20	1.36281e-101	0.8515
2290	c3307_g1_i1	60s ribosomal protein l8	910	20	1.0849e-166	0.9155
71853	c62645_g1_i1	60s ribosomal protein l9-like	761	20	1.09286e-121	0.8175
17299	c25372_g1_i1	60s ribosome subunit biogenesis protein nip7 homolog	877	20	2.54589e-85	0.772
17300	c25372_g1_i2	60s ribosome subunit biogenesis protein nip7 homolog	877	20	2.54589e-85	0.772
1793	c2524_g1_i1	63 kda sperm flagellar membrane protein	808	20	1.73671e-12	0.5155
54787	c45771_g1_i1	63 kda sperm flagellar membrane protein	1530	20	7.58125e-49	0.5015
54789	c45771_g3_i1	63 kda sperm flagellar membrane protein	2627	18	4.64982e-16	0.51
54791	c45771_g3_i2	63 kda sperm flagellar membrane protein	2591	18	4.52993e-16	0.51
66028	c56650_g1_i1	63 kda sperm flagellar membrane protein	236	18	1.71017e-14	0.5622
71644	c62434_g1_i1	63 kda sperm flagellar membrane protein	245	20	9.13421e-24	0.637
44985	c44054_g6_i1	6-phosphofructo-2-kinase fructose -	1716	20	6.62247e-121	0.809
44986	c44054_g6_i2	6-phosphofructo-2-kinase fructose -	981	20	1.29273e-124	0.809
44987	c44054_g6_i3	6-phosphofructo-2-kinase fructose -	1717	20	8.83951e-107	0.8055
27192	c34755_g1_i2	6-phosphofructo-2-kinase fructose- -biphosphatase 1	1229	20	3.39312e-158	0.844
27191	c34755_g1_i1	6-phosphofructo-2-kinase fructose- -bisphosphatase short form	1880	20	0	0.825
27193	c34755_g1_i3	6-phosphofructo-2-kinase fructose- -bisphosphatase short form	2139	20	0	0.825
44984	c44054_g5_i1	6-phosphofructo-2-kinase fructose- -bisphosphatase short form	531	20	1.48903e-88	0.8625
53535	c45635_g6_i1	6-phosphofructokinase-like isoform 1	284	20	3.82735e-46	0.913
53538	c45635_g8_i1	6-phosphofructokinase-like isoform 2	604	20	1.12375e-64	0.8695
53527	c45635_g1_i1	6-phosphofructokinase-like isoform x1	1049	20	6.79535e-159	0.834
53529	c45635_g1_i2	6-phosphofructokinase-like isoform x1	994	20	3.7818e-168	0.8785
53530	c45635_g1_i3	6-phosphofructokinase-like isoform x1	1048	20	2.50246e-165	0.8455
28694	c35853_g1_i1	6-phosphogluconate decarboxylating	1195	20	4.59149e-94	0.845
28695	c35853_g2_i1	6-phosphogluconate decarboxylating	1186	20	8.39939e-171	0.8945
32105	c38299_g1_i1	6-phosphogluconolactonase-like	882	20	1.22545e-90	0.6845
32106	c38299_g1_i2	6-phosphogluconolactonase-like	761	20	9.71323e-81	0.6955
21279	c29400_g1_i1	6-pyruvoyl tetrahydrobiopterin synthase-like	685	20	3.27841e-60	0.799
25775	c33631_g2_i1	7 transmembrane	763	7	4.01162e-12	0.5743
64983	c55545_g1_i1	7 transmembrane	252	4	2.03942e-07	0.6075
6642	c9714_g1_i1	70 kda heat shock partial	492	20	1.1314e-101	0.9485
81230	c72270_g1_i1	70-kda heat shock partial	217	20	3.07566e-42	0.993
11667	c17156_g1_i1	71 kda protein	212	17	4.05913e-12	0.6871
11668	c17156_g1_i2	71 kda protein	426	20	2.6981e-24	0.6525
64121	c54652_g1_i1	72 kda inositol polyphosphate 5-phosphatase	304	20	4.77287e-23	0.742
64122	c54652_g1_i2	72 kda inositol polyphosphate 5-phosphatase	304	20	4.77287e-23	0.7435
84447	c75571_g1_i1	72 kda inositol polyphosphate 5-phosphatase	520	20	9.25667e-44	0.725
73063	c63855_g1_i1	72 kda inositol polyphosphate 5-phosphatase-like	284	20	1.11391e-21	0.62
80955	c71982_g1_i1	78 kda glucose-regulated partial	274	20	1.99076e-45	0.94
19379	c27445_g1_i1	78 kda glucose-regulated protein	212	20	3.76599e-42	0.993
30954	c37483_g2_i1	78 kda glucose-regulated protein	355	20	1.82708e-26	0.951
5533	c7873_g1_i1	7-dehydrocholesterol reductase	333	20	3.18366e-31	0.664
7636	c11293_g1_i1	7-dehydrocholesterol reductase	367	6	2.67303e-14	0.58
31592	c37908_g2_i1	7sk snrna methylphosphate capping enzyme	882	20	1.57926e-18	0.5225
31593	c37908_g3_i1	7sk snrna methylphosphate capping enzyme	866	20	9.7985e-89	0.6715
1413	c1829_g1_i1	80 kda mcm3-associated protein	1082	12	2.04913e-08	0.4333
4369	c6562_g2_i1	80 kda mcm3-associated protein	407	20	2.81636e-20	0.5585
81772	c72848_g1_i1	80 kda mcm3-associated protein	242	20	2.45852e-21	0.7375
81227	c72267_g1_i1	85 88 kda calcium-independent phospholipase a2-like isoform x2	218	3	1.07774e-07	0.6267
71134	c61895_g1_i1	85 kda calcium-independent phospholipase a2	417	20	4.12017e-43	0.7225
15159	c22399_g1_i1	85 kda calcium-independent phospholipase a2-like	499	20	1.18652e-28	0.566
66703	c57348_g1_i1	85 kda calcium-independent phospholipase a2-like	1286	20	1.46686e-111	0.5895
39503	c42161_g1_i2	9rl protein	381	8	2.15181e-09	0.62
86697	c77884_g1_i1	a chain cobra venom factor in complex with human factor b	249	20	6.15803e-48	0.871
61594	c52078_g1_i1	a chain crystal spectroscopic and catalytic properties of cobalt copper nickel and mercury derivatives of the zinc endopeptidase a correlation of structure and proteolytic activity	225	5	1.64215e-19	0.914
10516	c15337_g1_i1	a chain crystal structure of bace-1 in complex with 5-cyano-pyridine-2- carboxylic acid	1665	20	1.10212e-89	0.558
55568	c45917_g1_i1	a chain crystal structure of pyrazolo pyrimidine derivative bound to the kinase domain of human (auto-phosphorylated on tyr394)	465	20	4.92428e-40	0.705
66762	c57405_g1_i1	a chain crystal structure of the r21d mutant of alpha-spectrin sh3 crystal obtained in ammonium sulphate at ph	490	20	2.1435e-07	0.6145
39696	c42238_g1_i1	a chain crystal structures of hsc70bag1 in complex with small molecule inhibitors	731	20	8.80379e-139	0.9425
39697	c42238_g1_i2	a chain crystal structures of hsc70bag1 in complex with small molecule inhibitors	759	20	1.25451e-138	0.9455
81700	c72773_g1_i1	a chain crystal structures of kinase domain of dap kinase in complex with small molecular inhibitors	205	20	7.43261e-15	0.8305
38263	c41612_g3_i1	a chain fragment-based screening identifies a new area for inhibitor binding to checkpoint kinase 2	686	20	3.13322e-44	0.6325
59917	c50339_g1_i1	a chain hsp90 inhibitors and drugs from fragment and virtual screening	379	20	1.29669e-49	0.9615
25670	c33536_g2_i1	a chain human cyclophilin d complexed with a fragment	522	20	6.30705e-61	0.8645
13456	c19384_g1_i1	a chain orally active 2-amino thienopyrimidine inhibitors of the hsp90 chaperone	502	20	1.2143e-73	0.9025
28833	c35958_g1_i1	a chain protein tyrosine phosphatase 1b with sulfamic acid inhibitors	1134	20	4.40929e-110	0.6915
28835	c35958_g1_i2	a chain protein tyrosine phosphatase 1b with sulfamic acid inhibitors	892	20	3.01036e-91	0.696
45719	c44275_g1_i1	a chain structural studies of protein tyrosine phosphatase beta catalytic domain in complex with inhibitors	760	15	3.05324e-06	0.642
45720	c44275_g2_i1	a chain structural studies of protein tyrosine phosphatase beta catalytic domain in complex with inhibitors	1232	20	1.12156e-45	0.5955
45721	c44275_g2_i2	a chain structural studies of protein tyrosine phosphatase beta catalytic domain in complex with inhibitors	1243	20	8.09004e-41	0.588
49235	c45041_g1_i1	a disintegrin and metalloproteinase with thrombospondin motifs 10	599	20	5.64687e-30	0.5275
49238	c45041_g1_i2	a disintegrin and metalloproteinase with thrombospondin motifs 10	555	20	6.91842e-25	0.522
23233	c31341_g3_i1	a disintegrin and metalloproteinase with thrombospondin motifs 12-like	387	20	1.47481e-37	0.627
49236	c45041_g2_i1	a disintegrin and metalloproteinase with thrombospondin motifs 14	262	20	3.7991e-16	0.6125
49237	c45041_g2_i2	a disintegrin and metalloproteinase with thrombospondin motifs 14	306	20	4.27485e-16	0.613
49240	c45041_g4_i1	a disintegrin and metalloproteinase with thrombospondin motifs 14	2416	20	2.10971e-137	0.6655
49241	c45041_g4_i2	a disintegrin and metalloproteinase with thrombospondin motifs 14	2347	20	1.1043e-137	0.666
49242	c45041_g4_i3	a disintegrin and metalloproteinase with thrombospondin motifs 14	2481	20	3.87788e-137	0.666
67247	c57896_g1_i1	a disintegrin and metalloproteinase with thrombospondin motifs 16-like	296	2	3.61735e-11	0.695
49239	c45041_g3_i1	a disintegrin and metalloproteinase with thrombospondin motifs 3	1068	20	3.66954e-26	0.513
82172	c73276_g1_i1	a disintegrin and metalloproteinase with thrombospondin motifs 3-like	792	20	1.24759e-90	0.9055
85783	c76935_g1_i1	a disintegrin and metalloproteinase with thrombospondin motifs 3-like	537	20	1.38633e-19	0.5525
23231	c31341_g1_i1	a disintegrin and metalloproteinase with thrombospondin motifs 7	355	20	4.92517e-33	0.721
24267	c32283_g2_i1	a disintegrin and metalloproteinase with thrombospondin motifs 7	477	20	1.92609e-25	0.4845
66530	c57173_g1_i1	a disintegrin and metalloproteinase with thrombospondin motifs 7	292	20	7.1249e-32	0.7875
23232	c31341_g2_i1	a disintegrin and metalloproteinase with thrombospondin motifs 7-like	360	20	2.68191e-51	0.754
55582	c45932_g1_i1	a disintegrin and metalloproteinase with thrombospondin motifs like	225	20	4.55255e-30	0.89
31045	c37547_g1_i2	a g-specific adenine dna glycosylase	1444	20	1.29871e-137	0.6205
31044	c37547_g1_i1	a g-specific adenine dna glycosylase isoform x4	1251	20	1.41275e-125	0.6285
19905	c28003_g1_i3	a kinase anchor protein	313	4	8.49366e-07	0.6625
20366	c28510_g1_i1	aael001060- partial	390	20	2.53054e-32	0.7585
67633	c58287_g1_i1	aael001060- partial	322	15	5.18034e-12	0.6873
47039	c44592_g3_i1	aael001570- partial	1032	20	1.12842e-45	0.786
65619	c56200_g1_i1	aael002100- partial	207	20	1.23189e-12	0.6555
47412	c44677_g1_i1	aael002548- partial	1439	12	2.77994e-11	0.4325
47413	c44677_g1_i2	aael002548- partial	1439	12	5.33898e-11	0.4342
54171	c45703_g5_i1	aael002829- partial	1326	20	2.12816e-88	0.791
22006	c30169_g3_i1	aael003609- partial	254	20	2.27043e-43	0.9525
71590	c62379_g1_i1	aael004946- partial	719	20	4.77853e-44	0.6395
48819	c44958_g2_i1	aael005149- partial	922	20	7.86089e-72	0.7745
48820	c44958_g2_i2	aael005149- partial	894	20	8.51453e-72	0.778
60872	c51351_g1_i1	aael006472- partial	898	20	1.47312e-91	0.6305
45264	c44139_g1_i1	aael006510- partial	241	20	9.36489e-20	0.7035
74934	c65763_g1_i1	aael007156- partial	213	19	2.09003e-14	0.8316
27445	c34949_g1_i2	aael007804- partial	769	20	4.55624e-87	0.6405
33363	c39028_g3_i1	aael007847- partial	506	20	3.62154e-21	0.6785
46690	c44516_g3_i2	aael008062- partial	3477	20	0	0.685
46691	c44516_g3_i3	aael008062- partial	3402	20	0	0.6855
4373	c6566_g1_i1	aael008845- partial	223	20	1.95194e-20	0.712
52169	c45462_g4_i1	aael010198- partial	1611	20	9.98373e-72	0.656
52171	c45462_g6_i1	aael010198- partial	2810	17	8.68881e-14	0.4765
52172	c45462_g6_i2	aael010198- partial	2849	17	8.887e-14	0.4765
52173	c45462_g6_i3	aael010198- partial	3014	17	9.7255e-14	0.4765
21996	c30161_g1_i1	aael011227- partial	219	20	1.58387e-18	0.6675
32207	c38360_g1_i2	aael011377- partial	572	20	2.33914e-57	0.738
32208	c38360_g1_i3	aael011377- partial	538	20	1.73243e-34	0.736
13409	c19330_g2_i1	aael011417- partial	413	20	8.45423e-28	0.5965
49113	c45014_g2_i1	aael011461- partial	1145	20	1.45862e-25	0.6625
84883	c76014_g1_i1	aael011461- partial	626	20	8.22392e-19	0.7265
3046	c4809_g1_i2	aael012182- partial	621	20	1.92527e-09	0.773
49110	c45014_g1_i1	aael013031- partial	1040	20	1.422e-24	0.7155
49112	c45014_g1_i3	aael013031- partial	828	20	1.53071e-26	0.6855
47136	c44615_g1_i1	aael014436- partial	963	20	3.01501e-16	0.523
30966	c37492_g1_i2	aael014486- partial	2411	20	2.16352e-55	0.554
12901	c18718_g2_i1	a-agglutinin anchorage subunit-like isoform x1	937	6	1.00255e-15	0.565
23058	c31185_g1_i1	aatf protein	823	20	2.72876e-38	0.5635
5472	c7802_g1_i1	abc subfamily abcb mdr	354	20	3.80963e-22	0.606
14471	c21219_g1_i1	abc subfamily abcc	490	20	1.34614e-30	0.722
14472	c21219_g2_i1	abc subfamily abcc	267	20	1.14552e-16	0.7045
52259	c45473_g4_i1	abc subfamily abcc	1253	20	7.06765e-154	0.7755
16189	c24245_g1_i2	abc subfamily abcd	451	3	3.26616e-10	0.65
6469	c9411_g1_i1	abc transporter	356	11	3.04975e-10	0.6155
11104	c16436_g2_i1	abc transporter	300	20	7.38799e-17	0.645
12544	c18303_g1_i1	abc transporter	741	20	5.50675e-108	0.826
17743	c25856_g2_i1	abc transporter	206	20	4.2217e-15	0.709
28474	c35712_g1_i1	abc transporter	1214	20	1.21042e-141	0.8385
28475	c35712_g1_i2	abc transporter	1225	20	1.39908e-141	0.8385
71757	c62547_g1_i1	abc transporter	443	20	2.98304e-27	0.584
75163	c66005_g1_i1	abc transporter	215	8	5.89434e-08	0.6563
79814	c70805_g1_i1	abc transporter	228	20	6.85216e-16	0.6785
79819	c70810_g1_i1	abc transporter	560	20	1.10157e-63	0.7445
58292	c48668_g1_i1	abcg4 protein	493	20	4.22079e-67	0.767
62229	c52724_g1_i1	abdominal-A	382	1	9.50844e-06	0.56
23968	c31997_g1_i2	abhydrolase domain-containing protein 1	277	20	5.45331e-13	0.7395
40096	c42402_g1_i1	abhydrolase domain-containing protein 11-like	1313	20	4.79792e-80	0.62
32448	c38526_g1_i1	abhydrolase domain-containing protein 14a	1060	20	6.9076e-47	0.596
32449	c38526_g1_i2	abhydrolase domain-containing protein 14a	1059	20	6.73535e-47	0.596
32450	c38526_g1_i3	abhydrolase domain-containing protein 14a	894	20	2.83652e-47	0.596
38521	c41734_g1_i1	abhydrolase domain-containing protein 16a	1854	20	1.01522e-156	0.608
14150	c20688_g1_i1	abhydrolase domain-containing protein 2-like	296	20	6.69435e-21	0.714
23967	c31997_g1_i1	abhydrolase domain-containing protein 3-like	836	20	6.51543e-85	0.6595
23969	c31997_g2_i1	abhydrolase domain-containing protein 3-like	312	20	7.09117e-30	0.7375
44535	c43928_g1_i1	abhydrolase domain-containing protein 3-like	730	20	3.6485e-71	0.723
44536	c43928_g1_i2	abhydrolase domain-containing protein 3-like	1156	20	2.17049e-139	0.709
58338	c48715_g1_i1	abhydrolase domain-containing protein 4	463	20	4.65469e-28	0.6865
43328	c43586_g1_i1	abhydrolase domain-containing protein 8	842	20	9.30753e-56	0.57
22592	c30715_g1_i1	abhydrolase domain-containing protein fam108c1-like	2192	20	2.11383e-134	0.9295
39724	c42249_g2_i1	abl interactor 2	1568	20	3.8154e-76	0.817
39725	c42249_g2_i2	abl interactor 2	1442	20	2.34504e-85	0.6845
12241	c17959_g1_i1	abnormal long morphology	1843	20	1.01918e-68	0.564
12242	c17959_g1_i2	abnormal long morphology	1817	20	4.33459e-69	0.564
64114	c54645_g1_i1	abnormal long morphology	531	20	2.95751e-26	0.6405
60170	c50602_g1_i1	abnormal x	273	20	2.21259e-26	0.791
83591	c74703_g1_i1	abnormal x	267	8	2.31323e-14	0.665
52744	c45533_g7_i2	abrupt protein	1373	20	1.45608e-37	0.736
79056	c70028_g1_i1	abrupt protein	410	20	4.76229e-16	0.704
10919	c16130_g1_i1	ac transposable element-derived protein 4	248	8	5.28495e-10	0.6875
27483	c34974_g1_i1	ac transposable element-derived protein 4	307	2	7.91236e-06	0.64
29195	c36207_g1_i1	ac transposable element-derived protein 4	370	20	1.0777e-19	0.6965
29196	c36207_g1_i2	ac transposable element-derived protein 4	313	20	2.38685e-26	0.7025
43890	c43740_g6_i1	ac transposable element-derived protein 4	482	3	4.35587e-10	0.5267
49729	c45114_g1_i2	ac transposable element-derived protein 4	272	2	1.48938e-06	0.495
50590	c45246_g4_i1	ac transposable element-derived protein 4	1729	20	1.2635e-32	0.6175
50598	c45246_g4_i5	ac transposable element-derived protein 4	1352	20	9.11854e-33	0.6175
50600	c45246_g7_i1	ac transposable element-derived protein 4	342	20	3.77461e-22	0.6365
53105	c45578_g1_i1	ac transposable element-derived protein 4	804	20	1.02088e-43	0.547
53106	c45578_g1_i2	ac transposable element-derived protein 4	822	20	3.36498e-51	0.5465
53398	c45614_g1_i1	ac transposable element-derived protein 4	216	3	5.74026e-10	0.58
53497	c45632_g2_i2	ac transposable element-derived protein 4	827	20	1.25047e-40	0.665
54723	c45763_g1_i1	ac transposable element-derived protein 4	306	20	1.11874e-33	0.6795
54724	c45763_g1_i2	ac transposable element-derived protein 4	311	20	2.90533e-33	0.6785
55070	c45802_g2_i1	ac transposable element-derived protein 4	262	1	2.48404e-06	0.48
55295	c45832_g1_i1	ac transposable element-derived protein 4	2548	20	2.4065e-115	0.582
55296	c45832_g1_i2	ac transposable element-derived protein 4	2399	20	3.13556e-115	0.585
67164	c57817_g1_i1	ac transposable element-derived protein 4	782	7	1.88032e-09	0.49
76680	c67631_g1_i1	ac transposable element-derived protein 4	261	2	1.1396e-08	0.6
16889	c24946_g2_i1	ac005229_1cullin 1	217	20	9.11978e-38	0.9545
7753	c11454_g1_i1	ac1147-like partial	3146	20	1.95999e-56	0.7755
74531	c65345_g1_i1	accessory gland protein	322	20	9.45934e-11	0.6235
22423	c30574_g1_i1	ace-orthologous acetylcholinesterase	1471	20	4.71914e-170	0.7505
22425	c30574_g3_i1	ace-orthologous acetylcholinesterase	952	20	2.15958e-55	0.7455
83714	c74824_g1_i1	ace-paralogous acetylcholinesterase	242	20	5.50979e-42	0.9695
37041	c41062_g1_i1	acetoacetyl- synthetase	2463	20	0	0.7645
48628	c44919_g2_i1	acetolactate synthase-like	2460	20	0	0.7985
48629	c44919_g2_i2	acetolactate synthase-like	2271	20	0	0.7985
9613	c13792_g1_i1	acetyl- acetyltransferase	322	20	3.75654e-43	0.7835
77378	c68339_g1_i1	acetyl- acetyltransferase	282	20	6.8561e-34	0.9035
31731	c38015_g1_i2	acetyl- carboxylase	944	20	1.54083e-110	0.821
52072	c45446_g1_i4	acetyl- carboxylase	645	20	4.55294e-16	0.5205
55522	c45871_g1_i1	acetyl- carboxylase	1047	20	4.76735e-144	0.7605
52070	c45446_g1_i2	acetyl- carboxylase 1-like isoform x2	3677	20	0	0.798
64547	c55090_g1_i2	acetyl- carboxylase alpha	647	20	2.47861e-78	0.814
9280	c13357_g1_i1	acetyl- carboxylase-like isoform 2	603	20	8.96851e-112	0.904
64546	c55090_g1_i1	acetyl- carboxylase-like isoform x2	647	20	7.06347e-83	0.83
52069	c45446_g1_i1	acetyl- carboxylase-like isoform x3	3433	20	0	0.7685
52071	c45446_g1_i3	acetyl- carboxylase-like isoform x3	3980	20	0	0.7685
79693	c70682_g1_i1	acetyl- cytosolic-like	212	20	4.83902e-11	0.801
43644	c43679_g2_i1	acetyl- mitochondrial	1653	20	0	0.794
43646	c43679_g2_i3	acetyl- mitochondrial	1749	20	0	0.813
43645	c43679_g2_i2	acetyl- mitochondrial-like	1154	20	1.53916e-172	0.794
12179	c17902_g1_i1	acetylcholine receptor protein	263	20	4.37719e-15	0.5915
13757	c19885_g1_i1	acetylcholinesterase	250	20	1.34641e-40	0.9085
83884	c74999_g1_i1	acetylcholinesterase	601	20	5.42584e-24	0.471
11042	c16366_g1_i1	acetylcholinesterase 1	276	20	3.07e-35	0.7905
14722	c21627_g1_i1	acetylcholinesterase isoform x1	354	20	3.57992e-57	0.765
31730	c38015_g1_i1	acetyl-coa carboxylase	635	20	5.98757e-77	0.822
31732	c38015_g1_i3	acetyl-coa carboxylase	264	20	9.27236e-17	0.7845
31733	c38015_g1_i4	acetyl-coa carboxylase	894	20	2.74604e-117	0.801
69414	c60101_g1_i1	acetyl-coa carboxylase	282	20	9.69898e-14	0.8605
25383	c33273_g2_i1	acetyl-coenzyme a cytoplasmic	807	20	7.72059e-136	0.8515
25382	c33273_g1_i1	acetyl-coenzyme a cytoplasmic-like	441	20	7.90687e-73	0.8435
18696	c26747_g1_i1	acetyl-coenzyme a synthetase 2- mitochondrial	616	20	1.26375e-86	0.7955
18697	c26747_g2_i1	acetyl-coenzyme a synthetase 2- mitochondrial-like	1312	20	0	0.773
18698	c26747_g2_i2	acetyl-coenzyme a synthetase 2- mitochondrial-like	393	20	2.06346e-33	0.7225
17667	c25768_g1_i1	acetyl-coenzyme a synthetase-like	687	20	1.6274e-66	0.7515
71229	c61996_g1_i1	acetyl-coenzyme a synthetase-like	227	20	1.26584e-13	0.7005
28303	c35581_g2_i1	acetyl-coenzyme a transporter 1	249	19	1.58386e-10	0.5847
28302	c35581_g1_i1	acetyl-coenzyme a transporter 1-like	457	20	2.89636e-53	0.744
55973	c46315_g1_i1	acetyl-coenzyme a transporter 1-like	660	20	2.51775e-70	0.7575
28304	c35581_g3_i1	acetyl-coenzyme a transporter 1-like isoform x1	652	20	1.00474e-29	0.655
84198	c75315_g1_i1	achaete-scute homolog 1a-like	499	20	3.27423e-80	0.7805
22481	c30616_g1_i1	achain a six finger zinc finger designed to recognize ann triplets	611	20	4.34989e-33	0.613
2473	c3637_g1_i1	achain crystal structure of engineered northeast structural genomics consortium target	411	20	1.7681e-19	0.5685
26287	c34076_g1_i1	achain crystal structure of engineered northeast structural genomics consortium target	630	20	8.60146e-19	0.5725
55942	c46285_g1_i1	achain crystal structure of engineered northeast structural genomics consortium target	728	20	1.91764e-22	0.6195
67060	c57706_g1_i1	achain crystal structure of engineered northeast structural genomics consortium target	267	20	4.97271e-16	0.646
69018	c59699_g1_i1	achain crystal structure of engineered northeast structural genomics consortium target	324	20	3.86575e-23	0.6565
50659	c45255_g2_i1	achain esterase domain of the zfl2-1 orf1 protein from the zebrafish zfl2-1 retrotransposon	305	5	6.49657e-13	0.546
53140	c45583_g2_i1	achain esterase domain of the zfl2-1 orf1 protein from the zebrafish zfl2-1 retrotransposon	461	7	8.73086e-17	0.4914
3676	c5650_g2_i1	achain nmr solution structure of tensin1 ptb domain	480	20	5.17765e-30	0.7525
79788	c70778_g1_i1	achain structural determinants for improved thermal stability of designed ankyrin repeat proteins with a redesigned c- capping	202	11	8.73765e-07	0.6473
3750	c5738_g1_i1	achain structures of two elapid snake venom metalloproteases with distinct activities highlight the disulfide patterns in the d domain of adamalysin family proteins	201	20	1.48411e-36	0.705
41011	c42759_g1_i2	achain structures of two elapid snake venom metalloproteases with distinct activities highlight the disulfide patterns in the d domain of adamalysin family proteins	338	20	3.90002e-41	0.6755
41012	c42759_g1_i3	achain structures of two elapid snake venom metalloproteases with distinct activities highlight the disulfide patterns in the d domain of adamalysin family proteins	338	20	1.38964e-40	0.6935
44468	c43902_g1_i2	achain structures of two elapid snake venom metalloproteases with distinct activities highlight the disulfide patterns in the d domain of adamalysin family proteins	819	20	2.17077e-112	0.7455
44469	c43902_g1_i3	achain structures of two elapid snake venom metalloproteases with distinct activities highlight the disulfide patterns in the d domain of adamalysin family proteins	858	20	3.52664e-112	0.7455
53414	c45617_g1_i2	achain structures of two elapid snake venom metalloproteases with distinct activities highlight the disulfide patterns in the d domain of adamalysin family proteins	453	20	1.22184e-74	0.8105
45594	c44241_g1_i1	achain tachylectin 5a from tachypleus tridentatus (japanese horseshoe crab)	604	20	2.67874e-64	0.666
35442	c40234_g3_i1	achi protein	470	20	8.56693e-24	0.916
82345	c73452_g1_i1	acid ceramidase	231	20	3.08678e-20	0.679
46179	c44390_g1_i1	acid ceramidase-like	1915	20	1.11541e-126	0.675
54088	c45694_g1_i1	acid phosphatase isoenzyme	1195	20	8.91685e-59	0.7045
3852	c5859_g1_i1	acid phosphatase-like protein 2-like	203	15	4.06042e-16	0.688
73161	c63954_g1_i1	acid phosphatase-like protein 2-like	212	20	9.92033e-11	0.5835
33927	c39362_g2_i1	acid sphingomyelinase-like phosphodiesterase 3b	608	20	1.91223e-41	0.594
37977	c41489_g1_i1	acid sphingomyelinase-like phosphodiesterase 3b	1146	20	5.28181e-79	0.5415
37978	c41489_g2_i1	acid sphingomyelinase-like phosphodiesterase 3b	655	14	4.76016e-08	0.5486
83664	c74774_g1_i1	acid sphingomyelinase-like phosphodiesterase 3b	579	20	9.75494e-41	0.5975
15896	c23767_g1_i1	acidic fibroblast growth factor intracellular-binding	380	20	1.14243e-14	0.6325
62856	c53354_g1_i1	acidic fibroblast growth factor intracellular-binding	271	20	3.26996e-09	0.6615
7360	c10908_g2_i1	acidic fibroblast growth factor intracellular-binding protein	602	20	2.62681e-22	0.5155
14236	c20834_g1_i1	acidic leucine-rich nuclear phosphoprotein 32 family member b	343	2	1.82637e-08	0.645
25630	c33506_g1_i1	acidic leucine-rich nuclear phosphoprotein 32 family member b	486	5	2.14495e-12	0.656
25876	c33724_g1_i1	acidic leucine-rich nuclear phosphoprotein 32 family member b	204	6	1.8946e-08	0.7633
25877	c33724_g1_i2	acidic leucine-rich nuclear phosphoprotein 32 family member b	205	6	1.8946e-08	0.7633
44016	c43777_g3_i2	acidic leucine-rich nuclear phosphoprotein 32 family member b	557	8	1.07553e-18	0.7675
44023	c43777_g8_i1	acidic leucine-rich nuclear phosphoprotein 32 family member b	459	3	1.31347e-07	0.54
75655	c66523_g1_i1	acidic leucine-rich nuclear phosphoprotein 32 family member b	212	3	2.2941e-06	0.64
76407	c67328_g1_i1	acidic leucine-rich nuclear phosphoprotein 32 family member b	264	2	3.90083e-06	0.63
77106	c68060_g1_i1	acidic leucine-rich nuclear phosphoprotein 32 family member b	225	6	3.00155e-11	0.6217
82670	c73777_g1_i1	acidic mammalian chitinase	370	20	7.16831e-17	0.6705
72435	c63224_g1_i1	acidic mammalian chitinase-like	349	20	3.66071e-31	0.685
55944	c46287_g1_i1	ac-like transposase	680	20	1.24576e-46	0.6665
48656	c44922_g5_i1	acly partial	977	20	3.89255e-115	0.9105
40750	c42663_g1_i1	aconitate mitochondrial-like	1088	20	2.93962e-178	0.855
40751	c42663_g1_i2	aconitate mitochondrial-like	1087	20	2.82899e-178	0.855
40752	c42663_g2_i1	aconitate mitochondrial-like	1497	20	0	0.892
9484	c13628_g1_i1	actin	1258	20	0	0.992
54719	c45762_g2_i1	actin	480	20	8.2512e-110	0.9655
57102	c47459_g1_i1	actin binding	206	20	8.58043e-18	0.8085
26967	c34599_g3_i1	actin binding protein	807	20	3.22592e-67	0.7415
41884	c43080_g2_i1	actin family protein	2694	20	1.02212e-145	0.562
41885	c43080_g2_i2	actin family protein	2649	20	5.2978e-145	0.5685
20304	c28440_g3_i1	actin related protein 2 3 complex subunit 2	974	20	6.86596e-170	0.887
41818	c43059_g2_i1	actin-binding lim protein 1-like	1653	20	2.03543e-152	0.641
41819	c43059_g3_i1	actin-binding lim protein 1-like	1149	20	1.52477e-170	0.7255
41821	c43059_g2_i2	actin-binding lim protein 1-like	1612	20	3.76366e-119	0.611
58111	c48482_g1_i1	actin-binding protein anillin-like	366	20	2.96258e-38	0.695
83434	c74544_g1_i1	actin-binding protein anillin-like	311	7	4.28266e-11	0.6371
19697	c27781_g2_i1	actin-binding protein ipp	878	20	2.74032e-37	0.5735
81348	c72398_g1_i1	actin-binding protein ipp	227	20	3.74404e-24	0.755
76473	c67398_g1_i1	actin-binding protein ipp-like	240	20	1.62616e-20	0.7065
19362	c27429_g1_i1	actin-binding rho-activating	339	20	8.92552e-21	0.5925
5713	c8087_g1_i1	actin-depolymerizing factor 1	992	20	1.53364e-51	0.769
82084	c73188_g1_i1	actin-depolymerizing factor 1	1551	20	7.59521e-60	0.796
34842	c39873_g1_i1	actin-like protein 6b	1823	20	0	0.7705
34402	c39642_g1_i1	actin-related protein 10	1821	20	1.50234e-129	0.6695
66259	c56899_g1_i1	actin-related protein 2 3 complex subunit 3-like	758	20	1.03347e-85	0.782
115	c199_g1_i1	actin-related protein 2 3 complex subunit 4-like	750	20	8.73392e-100	0.938
116	c199_g1_i2	actin-related protein 2 3 complex subunit 4-like	824	20	4.6171e-100	0.9375
12344	c18070_g2_i1	actin-related protein 2 isoform x3	1308	20	1.20277e-171	0.92
12343	c18070_g1_i1	actin-related protein 2-like isoform 1	381	20	1.30301e-63	0.9595
12345	c18070_g1_i2	actin-related protein 2-like isoform 1	381	20	1.36906e-51	0.9405
31868	c38106_g1_i1	actin-related protein 3b	491	20	3.46206e-54	0.917
31869	c38106_g2_i1	actin-related protein 3-like	1075	20	0	0.9095
31870	c38106_g2_i2	actin-related protein 3-like isoform x2	1075	20	0	0.906
32760	c38687_g1_i1	actin-related protein 5-like	2161	20	0	0.657
71908	c62697_g1_i1	actin-related protein 6	938	20	5.04984e-126	0.81
10381	c15072_g1_i1	actin-related protein 6-like	382	20	3.94669e-53	0.7955
16694	c24742_g1_i1	actin-related protein 8-like	327	20	2.60942e-29	0.79
16695	c24742_g2_i1	actin-related protein 8-like	204	20	1.47059e-35	0.9095
20476	c28613_g1_i1	actin-related protein 8-like	307	20	3.77119e-32	0.6945
20477	c28613_g2_i1	actin-related protein 8-like	572	20	4.59553e-47	0.7505
27737	c35167_g1_i1	actin-related protein 8-like	574	20	5.85694e-30	0.678
43784	c43712_g2_i1	activated cdc42 kinase 1	484	20	2.5915e-43	0.682
84737	c75866_g1_i1	activated cdc42 kinase 1	285	20	3.97572e-20	0.714
68826	c59503_g1_i1	activated met	318	20	7.81742e-33	0.653
41779	c43046_g3_i1	activating molecule in becn1-regulated autophagy protein 1	998	20	1.18422e-86	0.731
41778	c43046_g2_i1	activating molecule in becn1-regulated autophagy protein 1 isoform x3	2844	20	1.57094e-40	0.6215
66828	c57471_g1_i1	activating signal cointegrator 1	1388	20	2.85944e-150	0.68
15525	c23087_g1_i1	activating signal cointegrator 1 complex subunit 1	1769	20	2.75687e-87	0.6355
39221	c42038_g1_i1	activating signal cointegrator 1 complex subunit 2	793	20	1.67578e-34	0.61
36671	c40891_g3_i1	activating signal cointegrator 1 complex subunit 2 homolog isoform x2	689	20	2.61614e-11	0.537
36672	c40891_g3_i2	activating signal cointegrator 1 complex subunit 2 homolog isoform x2	652	20	2.12309e-11	0.537
36673	c40891_g3_i3	activating signal cointegrator 1 complex subunit 2 homolog isoform x2	951	20	7.71517e-12	0.5305
39222	c42038_g2_i1	activating signal cointegrator 1 complex subunit 2 isoform 1	2159	20	5.95042e-59	0.5
39223	c42038_g2_i2	activating signal cointegrator 1 complex subunit 2 isoform 1	2177	20	1.53463e-58	0.4905
54240	c45709_g1_i1	activating signal cointegrator 1 complex subunit 3	444	20	5.926e-54	0.8195
54242	c45709_g3_i1	activating signal cointegrator 1 complex subunit 3	824	20	1.30429e-101	0.7475
54243	c45709_g4_i1	activating signal cointegrator 1 complex subunit 3	1902	20	0	0.717
54245	c45709_g4_i2	activating signal cointegrator 1 complex subunit 3	1938	20	0	0.7255
54247	c45709_g7_i1	activating signal cointegrator 1 complex subunit 3	1078	20	2.45303e-135	0.7335
54249	c45709_g7_i2	activating signal cointegrator 1 complex subunit 3	1035	20	1.81698e-140	0.7535
54252	c45709_g1_i2	activating signal cointegrator 1 complex subunit 3	406	20	6.84491e-58	0.8395
54251	c45709_g10_i1	activating signal cointegrator 1 complex subunit 3- partial	712	1	7.64493e-06	0.47
54241	c45709_g2_i1	activating signal cointegrator 1 complex subunit 3-like	588	20	2.14189e-109	0.9285
54244	c45709_g5_i1	activating signal cointegrator 1 complex subunit 3-like	726	20	5.1094e-94	0.79
54248	c45709_g8_i1	activating signal cointegrator 1 complex subunit 3-like	542	11	3.19838e-11	0.6255
34113	c39476_g1_i1	activating transcription factor 7-interacting protein 1	2278	20	1.27229e-39	0.617
50135	c45183_g1_i1	activating transcription factor 7-interacting protein 2	351	1	4.46724e-07	0.72
50138	c45183_g1_i3	activating transcription factor 7-interacting protein 2	430	1	6.86592e-07	0.72
18648	c26698_g1_i1	activating transcription factor of chaperone-like	1795	20	1.30028e-79	0.733
27822	c35229_g1_i1	activator of 90 kda heat shock protein atpase homolog 1-like	1208	20	4.6221e-99	0.6685
27823	c35229_g1_i2	activator of 90 kda heat shock protein atpase homolog 1-like	1680	20	1.79408e-113	0.673
27825	c35229_g1_i4	activator of 90 kda heat shock protein atpase homolog 1-like	1681	20	1.79408e-113	0.673
19108	c27156_g1_i1	activator of basal transcription 1-like	809	20	7.02129e-44	0.67
1387	c1791_g1_i1	active breakpoint cluster region-related	332	20	5.47024e-22	0.7495
2020	c2871_g1_i1	activin receptor type	614	20	1.55246e-106	0.838
5290	c7568_g1_i1	activin receptor type-1-like isoform x2	534	20	1.12856e-12	0.526
407	c515_g1_i1	activin receptor type-2b-like	1068	20	1.10679e-15	0.5175
408	c515_g1_i2	activin receptor type-2b-like	1109	20	1.34331e-15	0.5175
25183	c33064_g1_i1	activin receptor type-2b-like	422	20	1.90482e-15	0.787
2785	c4283_g1_i1	activin-like protein	273	8	1.86471e-07	0.5175
76745	c67699_g1_i1	acyl- :lysophosphatidylglycerol acyltransferase 1-like	271	20	3.1788e-14	0.5745
61862	c52349_g1_i1	acyl- -binding domain-containing protein 5	694	5	3.27427e-09	0.786
55790	c46132_g1_i1	acyl- -binding domain-containing protein 5a-like isoform x1	427	20	2.51476e-11	0.593
6118	c8703_g1_i1	acyl- -binding domain-containing protein 5-like	257	20	2.1688e-09	0.818
124	c204_g1_i2	acyl- -binding domain-containing protein 6	1596	20	4.16049e-66	0.6235
6465	c9403_g1_i1	acyl- -binding protein	508	20	8.52076e-41	0.84
35111	c40026_g1_i1	acyl- dehydrogenase	2472	20	0	0.5685
36264	c40711_g1_i2	acyl- dehydrogenase	1026	20	1.05153e-166	0.8
49647	c45101_g9_i1	acyl- dehydrogenase family member mitochondrial	1341	20	4.17176e-118	0.7835
49645	c45101_g7_i1	acyl- dehydrogenase family member mitochondrial-like	661	20	4.0772e-91	0.7995
49648	c45101_g9_i2	acyl- dehydrogenase family member mitochondrial-like	1581	20	1.3876e-168	0.699
29235	c36234_g1_i1	acyl- dehydrogenase -like	2157	20	0	0.698
3455	c5411_g2_i1	acyl- delta desaturase-like isoform x1	712	20	8.92717e-115	0.7605
41124	c42802_g1_i1	acyl- oxidase	2051	20	0	0.7285
56224	c46562_g1_i1	acyl- oxidase	1498	20	2.85036e-174	0.718
85639	c76785_g1_i1	acyl- synthetase family member 4-like	305	20	9.42518e-24	0.669
824	c1025_g1_i1	acyl- synthetase family member mitochondrial	342	20	3.20927e-08	0.6175
825	c1025_g2_i1	acyl- synthetase family member mitochondrial	830	20	5.35547e-91	0.653
73391	c64185_g1_i1	acyl- synthetase family member mitochondrial	409	20	1.08594e-45	0.7195
13525	c19458_g1_i1	acyl- synthetase family member mitochondrial-like	248	20	3.21752e-27	0.715
5689	c8052_g1_i1	acyl- synthetase long- isoform d	814	20	6.56653e-46	0.682
84473	c75597_g1_i1	acyl- synthetase long- isoform d	401	20	2.41672e-38	0.722
21589	c29729_g1_i1	acyl- synthetase long- isoform j	644	20	4.41692e-08	0.85
3454	c5411_g1_i1	acyl- z9 desaturase	544	20	2.49176e-70	0.7225
8934	c12999_g1_i1	acylamino-acid-releasing enzyme	1105	20	1.55286e-63	0.53
26596	c34347_g1_i1	acylamino-acid-releasing enzyme	1162	20	4.0532e-74	0.554
5731	c8117_g1_i1	acyl-coenzyme a synthetase mitochondrial	535	20	1.43769e-66	0.7115
11496	c16953_g1_i1	acyl-coenzyme a synthetase mitochondrial	228	20	1.32662e-12	0.6595
83785	c74897_g1_i1	acyl-coenzyme a synthetase mitochondrial	341	20	4.13679e-50	0.8695
59034	c49428_g1_i1	acyl-coenzyme a thioesterase 13	472	20	1.89494e-38	0.73
24316	c32320_g1_i1	acyl-coenzyme a thioesterase 4-like isoform x1	566	20	1.88051e-17	0.495
26659	c34390_g1_i1	acyl-coenzyme a thioesterase 4-like isoform x1	477	20	3.04831e-29	0.531
42984	c43483_g1_i1	acyl-coenzyme a thioesterase 4-like isoform x1	453	14	2.72198e-11	0.5593
53377	c45611_g2_i1	acyl-coenzyme a thioesterase 4-like isoform x1	805	20	4.10823e-38	0.538
55491	c45864_g2_i1	acyl-coenzyme a thioesterase 4-like isoform x1	1200	20	3.2259e-37	0.4745
59008	c49400_g1_i1	acyl-coenzyme a thioesterase 4-like isoform x1	222	20	1.47012e-16	0.625
39807	c42281_g1_i1	acyl-coenzyme a thioesterase mitochondrial-like	1661	20	1.43618e-145	0.6655
81132	c72165_g1_i1	acyl-coenzyme a thioesterase mitochondrial-like	213	20	7.98286e-17	0.7015
14694	c21575_g2_i1	acyl-coenzyme a:6-aminopenicillanic-acid-acyltransferase 40 kda form	365	20	1.92578e-17	0.7195
58125	c48497_g1_i1	acyl-coenzyme a:6-aminopenicillanic-acid-acyltransferase 40 kda form	846	20	5.15734e-91	0.659
30408	c37085_g2_i2	acylglycerol mitochondrial	470	20	1.22336e-45	0.6915
30409	c37085_g2_i3	acylglycerol mitochondrial	587	20	7.95364e-45	0.6505
30406	c37085_g1_i1	acylglycerol mitochondrial-like	787	20	1.16703e-35	0.515
30407	c37085_g2_i1	acylglycerol mitochondrial-like	603	20	9.79881e-58	0.665
38882	c41893_g1_i1	acylphosphatase-1-like	366	20	3.18662e-38	0.773
38883	c41893_g1_i2	acylphosphatase-1-like	511	20	1.43931e-17	0.793
65100	c55670_g1_i1	acylphosphatase-2-like	304	20	6.24718e-32	0.721
28843	c35963_g1_i1	acyl-protein thioesterase 1-like	1680	20	1.85015e-103	0.787
36487	c40821_g1_i2	acylpyruvase mitochondrial-like	1304	20	7.80458e-90	0.718
36489	c40821_g1_i4	acylpyruvase mitochondrial-like	1224	20	2.38891e-80	0.72
44263	c43840_g2_i1	ACYPI006634	1114	2	1.25346e-08	0.73
44735	c43989_g2_i1	adam 10	2156	20	1.01214e-49	0.894
44736	c43989_g2_i2	adam 10	1864	20	3.03674e-50	0.894
62794	c53289_g1_i1	adam 10	1002	20	1.79008e-56	0.8875
20529	c28672_g2_i1	adam 12	537	20	1.3338e-15	0.5065
8198	c12214_g1_i1	adam 19	224	20	5.55113e-19	0.783
37383	c41222_g1_i1	adam 19	2310	20	5.12111e-52	0.55
37384	c41222_g1_i2	adam 19	2105	20	4.54918e-28	0.5005
13270	c19146_g1_i1	adamts-like protein 3	206	20	6.68467e-14	0.634
23493	c31565_g2_i1	adamts-like protein 3-like	402	20	3.32479e-19	0.553
8818	c12889_g1_i1	adamts-like protein 5-like	302	20	3.09958e-19	0.5675
73922	c64723_g1_i1	adamts-like protein 5-like	362	20	1.24371e-22	0.672
22794	c30906_g2_i1	adapter molecule crk	761	20	1.05169e-142	0.8085
26165	c33980_g1_i1	adapter-related protein complex 4 epsilon 1 subunit	220	6	3.36013e-07	0.5933
32220	c38370_g1_i1	adaptin ear-binding coat-associated protein 1	1175	2	1.75168e-06	0.43
48592	c44914_g1_i1	adaptor-related protein complex alpha 2 subunit	941	20	1.28859e-11	0.888
66797	c57440_g1_i1	adenine phosphoribosyltransferase	690	20	3.4044e-64	0.6835
76878	c67839_g1_i1	adenomatous polyposis coli	1228	20	6.41877e-16	0.616
24199	c32209_g1_i1	adenomatous polyposis coli protein	529	20	1.03458e-66	0.719
37636	c41338_g3_i1	adenomatous polyposis coli protein	4089	20	4.68722e-20	0.4785
73649	c64446_g1_i1	adenomatous polyposis coli protein	383	20	1.26256e-56	0.8485
24334	c32334_g2_i1	adenosine a2 receptor	819	20	6.39311e-30	0.7145
17620	c25718_g1_i1	adenosine deaminase	562	20	1.63302e-32	0.601
17621	c25718_g2_i1	adenosine deaminase	978	20	2.24622e-70	0.6615
72817	c63609_g1_i1	adenosine deaminase cecr1-like	372	20	4.66513e-44	0.715
40954	c42741_g1_i1	adenosine deaminase-like	556	20	1.44333e-37	0.6645
40955	c42741_g2_i1	adenosine deaminase-like protein	383	20	4.11675e-28	0.7175
40956	c42741_g2_i2	adenosine deaminase-like protein	384	20	1.54662e-39	0.6875
79449	c70435_g1_i1	adenosine kinase	238	20	2.09417e-15	0.685
79450	c70435_g1_i2	adenosine kinase	238	20	2.09417e-15	0.685
42174	c43181_g2_i1	adenosine kinase 2-like	1284	20	1.4362e-149	0.7515
42175	c43181_g2_i2	adenosine kinase 2-like	1203	20	5.07279e-150	0.753
42176	c43181_g2_i3	adenosine kinase 2-like	1080	20	3.02623e-152	0.7505
42177	c43181_g2_i4	adenosine kinase 2-like	1161	20	9.07815e-151	0.7475
64859	c55419_g1_i1	adenosine monophosphate-protein transferase ficd homolog	377	20	7.77962e-56	0.7945
64860	c55419_g1_i2	adenosine monophosphate-protein transferase ficd homolog	377	20	7.41254e-46	0.7695
75494	c66352_g1_i1	adenosine monophosphate-protein transferase ficd homolog	237	20	1.11074e-20	0.7085
85503	c76647_g1_i1	adenosine receptor a2b	243	20	6.78744e-23	0.872
24335	c32334_g3_i1	adenosine receptor a2b-like	296	20	1.32527e-27	0.6695
74994	c65826_g1_i1	adenosine receptor a2b-like	481	8	4.49692e-08	0.6388
29881	c36720_g1_i1	adenosylhomocysteinase	1598	20	0	0.886
44095	c43795_g2_i1	adenosylhomocysteinase 3-like	453	20	1.0865e-92	0.967
44096	c43795_g3_i1	adenosylhomocysteinase 3-like	1780	20	0	0.9285
44097	c43795_g3_i2	adenosylhomocysteinase 3-like	1852	20	0	0.9285
44098	c43795_g3_i3	adenosylhomocysteinase 3-like	1121	20	0	0.9285
14377	c21082_g1_i1	adenylate cyclase	366	20	9.03839e-59	0.88
29610	c36524_g1_i1	adenylate cyclase	707	20	4.47044e-58	0.675
29611	c36524_g1_i2	adenylate cyclase	689	20	3.65332e-58	0.675
31110	c37587_g1_i1	adenylate cyclase	984	20	5.13201e-96	0.5125
31111	c37587_g1_i2	adenylate cyclase	1155	20	6.42626e-95	0.5145
56550	c46895_g1_i1	adenylate cyclase	279	5	5.15059e-09	0.576
70913	c61661_g1_i1	adenylate cyclase	280	20	5.36321e-21	0.6185
81856	c72940_g1_i1	adenylate cyclase	218	20	2.27575e-11	0.7415
82203	c73309_g1_i1	adenylate cyclase	486	20	1.04052e-47	0.755
86180	c77342_g1_i1	adenylate cyclase	300	20	3.89153e-16	0.6565
62660	c53151_g1_i1	adenylate cyclase type	209	20	1.3623e-11	0.7215
73802	c64601_g1_i1	adenylate cyclase type	268	20	5.3417e-12	0.64
59679	c50092_g1_i1	adenylate cyclase type 1	259	20	3.88706e-50	0.9085
77703	c68664_g1_i1	adenylate cyclase type 2-like	305	20	1.01658e-38	0.8765
85776	c76928_g1_i1	adenylate cyclase type 2-like	201	20	1.51866e-32	0.9205
59960	c50382_g1_i1	adenylate cyclase type 3-like	625	20	1.92968e-109	0.8875
1219	c1559_g2_i1	adenylate cyclase type 5	473	20	6.2945e-11	0.601
7243	c10708_g2_i1	adenylate cyclase type 5	298	20	3.38515e-37	0.815
1218	c1559_g1_i1	adenylate cyclase type 5-like	695	20	2.94183e-57	0.6515
21311	c29431_g1_i1	adenylate cyclase type 5-like	678	20	1.72603e-123	0.881
7242	c10708_g1_i1	adenylate cyclase type 6	289	20	4.10815e-22	0.635
64985	c55547_g1_i1	adenylate cyclase type 8-like	206	20	6.48981e-33	0.8495
3529	c5489_g2_i1	adenylate cyclase type 9	440	20	5.81383e-21	0.6025
67147	c57798_g1_i1	adenylate cyclase type 9	887	20	1.73704e-33	0.5615
84550	c75678_g1_i1	adenylate cyclase type 9	457	20	2.13262e-64	0.8355
3528	c5489_g1_i1	adenylate cyclase type 9-like	347	20	5.14525e-28	0.6825
59941	c50362_g1_i1	adenylate cyclase type 9-like	385	20	1.13961e-45	0.7685
70847	c61594_g1_i1	adenylate cyclase type 9-like	371	20	1.36217e-34	0.6995
2291	c3308_g1_i1	adenylate kinase 2	1075	20	5.5809e-121	0.8295
27467	c34963_g1_i1	adenylate kinase isoenzyme 6-like	602	20	3.19304e-70	0.823
20504	c28639_g1_i1	adenylosuccinate lyase	252	20	4.69259e-41	0.91
65921	c56534_g1_i1	adenylosuccinate lyase	305	20	4.17992e-38	0.8145
79163	c70140_g1_i1	adenylosuccinate lyase	280	20	2.37118e-17	0.818
14872	c21884_g1_i1	adenylosuccinate lyase-like	271	20	4.63797e-46	0.898
20505	c28639_g2_i1	adenylosuccinate lyase-like	218	20	2.51568e-31	0.8615
76774	c67734_g1_i1	adenylosuccinate synthetase-like	1567	20	0	0.7795
31795	c38052_g1_i2	adenylyl cyclase-associated protein 1	1694	20	2.05473e-153	0.613
31794	c38052_g1_i1	adenylyl cyclase-associated protein 1-like	1659	20	2.02951e-153	0.66
31796	c38052_g1_i3	adenylyl cyclase-associated protein 1-like	1634	20	2.2066e-158	0.6375
3334	c5286_g2_i1	adenylyltransferase and sulfurtransferase mocs3	449	20	3.76294e-63	0.8185
3333	c5286_g1_i1	adenylyltransferase and sulfurtransferase mocs3-like	602	20	4.77929e-55	0.6565
73695	c64494_g1_i1	adf-1 l-orf	593	20	4.94063e-09	0.5175
27326	c34859_g1_i1	adhesive plaque matrix partial	630	2	3.05663e-08	0.54
64917	c55476_g1_i1	adhesive plaque matrix partial	404	20	1.42265e-28	0.545
33841	c39315_g1_i1	adipocyte plasma membrane-associated	2012	20	5.75696e-77	0.583
33842	c39315_g1_i2	adipocyte plasma membrane-associated	1986	20	4.62656e-77	0.584
21219	c29325_g1_i1	adipor-like receptor cg5315-like	1939	20	1.28487e-169	0.7995
84276	c75392_g1_i1	adp atp	238	20	5.50917e-22	0.7425
20935	c29078_g1_i1	adp atp translocase	1371	20	0	0.9075
2696	c4114_g1_i1	adp-dependent glucokinase-like	202	20	2.22636e-12	0.7785
2697	c4114_g1_i2	adp-dependent glucokinase-like	289	9	3.53795e-11	0.7278
3067	c4842_g1_i1	adp-dependent glucokinase-like	268	9	1.12364e-10	0.6022
39871	c42309_g1_i1	adp-ribose mitochondrial	1149	20	1.00086e-110	0.703
18941	c26987_g1_i1	adp-ribosylation factor 1	1826	20	1.33686e-121	0.977
8751	c12825_g1_i1	adp-ribosylation factor 2-like	1089	20	3.64823e-31	0.9195
8752	c12825_g2_i1	adp-ribosylation factor 4	536	20	1.21892e-82	0.9635
78360	c69324_g1_i1	adp-ribosylation factor gtpase-activating protein 1-like	484	20	2.06118e-39	0.607
16818	c24868_g1_i1	adp-ribosylation factor gtpase-activating protein 1-like isoform 1	487	5	2.77542e-08	0.618
16819	c24868_g1_i2	adp-ribosylation factor gtpase-activating protein 1-like isoform 1	487	4	3.79003e-08	0.595
37599	c41321_g1_i1	adp-ribosylation factor gtpase-activating protein 2	2087	20	3.68415e-123	0.5835
37600	c41321_g1_i2	adp-ribosylation factor gtpase-activating protein 2	2112	20	3.18279e-122	0.581
33093	c38863_g1_i1	adp-ribosylation factor-binding protein gga1 isoform x3	2729	20	1.68398e-90	0.6
64559	c55102_g1_i1	adp-ribosylation factor-like 2	597	20	7.63161e-91	0.8475
17733	c25846_g1_i1	adp-ribosylation factor-like protein 16-like	289	20	8.16476e-16	0.661
14346	c21029_g1_i1	adp-ribosylation factor-like protein 1-like	869	20	2.95205e-116	0.9255
12673	c18463_g1_i1	adp-ribosylation factor-like protein 2-binding protein	542	20	2.95897e-28	0.6445
12674	c18463_g1_i2	adp-ribosylation factor-like protein 2-binding protein	285	20	9.69382e-13	0.6935
41270	c42873_g1_i1	adp-ribosylation factor-like protein 4a	1131	20	1.45965e-34	0.5935
3019	c4741_g1_i1	adp-ribosylation factor-like protein 4c-like	211	20	7.09329e-27	0.759
24744	c32678_g1_i1	adp-ribosylation factor-like protein 6-interacting protein 1	307	20	1.31288e-13	0.574
24745	c32678_g1_i2	adp-ribosylation factor-like protein 6-interacting protein 1	476	20	1.80216e-23	0.584
19748	c27836_g1_i1	adp-ribosylation factor-like protein 6-interacting protein 4-like	1268	20	1.16744e-25	0.812
82956	c74061_g1_i1	adp-ribosylation factor-like protein 8b	821	20	1.08436e-128	0.9725
83906	c75021_g1_i1	adp-ribosylation factor-related protein 1-like	857	20	6.63386e-115	0.863
28162	c35480_g2_i1	adp-ribosylglycohydrolase superfamily	424	8	3.25442e-14	0.5425
84126	c75242_g1_i1	adrenocortical alacrimia ( triple-a)	284	7	1.18563e-07	0.62
15407	c22860_g1_i1	adrenodoxin-like mitochondrial-like	641	20	4.95676e-64	0.826
60623	c51081_g1_i1	adult-type muscle actin partial	236	20	5.80112e-48	0.996
23899	c31941_g1_i1	advillin	437	20	8.46391e-09	0.6615
23902	c31941_g1_i2	advillin isoform 2	505	20	8.70564e-24	0.591
47417	c44677_g4_i1	af173560_1tuberous sclerosis gene product-1 homolog	631	13	9.80913e-08	0.4823
50998	c45302_g2_i2	af355375_1 reverse transcriptase	449	17	5.09977e-12	0.5094
44966	c44051_g4_i4	af357226_1cub-serine protease	491	10	1.12855e-07	0.592
48551	c44903_g5_i1	af4 fmr2 family member 3	1742	20	9.05456e-30	0.6425
48550	c44903_g4_i1	af4 fmr2 family member 4-like isoform x1	971	20	1.69379e-13	0.664
16724	c24776_g2_i1	af523264_25 evm025	804	2	2.10298e-06	0.58
46647	c44509_g1_i2	af6-like protein	1383	20	1.8691e-171	0.7535
46648	c44509_g1_i3	af6-like protein	1587	20	1.71688e-158	0.7465
46651	c44509_g2_i3	afadin-like isoform x3	2339	20	0	0.6255
49140	c45018_g6_i1	afg3-like protein 2-like	1505	20	1.16275e-166	0.775
49141	c45018_g6_i2	afg3-like protein 2-like	1504	20	2.5321e-173	0.779
49142	c45018_g7_i1	afg3-like protein 2-like	1500	20	0	0.882
49143	c45018_g7_i2	afg3-like protein 2-like	1569	20	0	0.882
49144	c45018_g7_i3	afg3-like protein 2-like	1477	20	0	0.878
21685	c29837_g1_i1	agap002775 protein	335	20	2.57599e-45	0.8045
58584	c48963_g1_i1	AGAP005235-PA	279	2	3.31763e-06	0.575
51602	c45386_g2_i1	AGAP007696-PA	1254	1	3.01859e-06	0.65
30952	c37482_g2_i1	aggrecan core protein	669	1	4.67398e-07	0.5
41907	c43091_g1_i1	agmatinase	1600	20	3.10261e-159	0.7645
41130	c42805_g1_i1	agrin-like	4594	20	0	0.5695
84102	c75218_g1_i1	ah receptor-interacting	359	20	4.04449e-36	0.6655
27824	c35229_g1_i3	aha1 domain-containing protein	365	14	1.90794e-06	0.7836
55294	c45831_g5_i2	ahnak nucleoprotein	774	2	1.10307e-06	0.44
40389	c42514_g5_i1	a-kinase anchor protein 13-like	1801	20	4.2648e-126	0.6385
40390	c42514_g5_i2	a-kinase anchor protein 13-like	1834	20	3.76535e-125	0.668
80515	c71522_g1_i1	a-kinase anchor protein 17a	362	20	1.5693e-50	0.732
17519	c25603_g2_i1	a-kinase anchor protein 17a-like isoform x4	1203	20	1.60916e-17	0.6885
32741	c38672_g1_i1	a-kinase anchor protein 7 isoform gamma-like	1868	20	6.01582e-33	0.5625
3427	c5385_g1_i1	a-kinase anchor protein 9	500	20	2.79617e-13	0.574
63377	c53883_g1_i1	a-kinase anchor protein mitochondrial-like	265	20	2.41693e-07	0.738
30280	c36995_g1_i1	akt-interacting protein isoform x1	2005	20	1.89856e-89	0.704
30281	c36995_g1_i2	akt-interacting protein isoform x1	1702	20	7.25684e-90	0.703
77630	c68591_g1_i1	aladin isoform x1	1015	20	2.62658e-55	0.522
83384	c74493_g1_i1	alanine aminotransferase	1908	20	0	0.795
35567	c40311_g1_i1	alanine racemase	1353	20	0	0.511
33995	c39411_g2_i1	alanine--glyoxylate aminotransferase 2-like	1370	20	0	0.77
33996	c39411_g2_i2	alanine--glyoxylate aminotransferase 2-like	1384	20	0	0.78
78097	c69060_g1_i1	alanine--trna ligase	355	20	9.38293e-17	0.5315
44234	c43830_g4_i1	alanyl-trna cytoplasmic	1076	20	6.69136e-176	0.864
48345	c44868_g1_i2	alanyl-trna editing protein aarsd1	1591	20	5.27435e-135	0.663
48346	c44868_g1_i3	alanyl-trna editing protein aarsd1	1164	20	7.77098e-107	0.6945
20653	c28811_g1_i1	alanyl-trna synthetase	304	20	1.14616e-10	0.599
44235	c43830_g5_i1	alanyl-trna synthetase	2879	20	0	0.706
27886	c35279_g1_i1	alba-like protein c9orf23-like	1031	20	5.86162e-35	0.6035
45610	c44249_g1_i1	alcohol acetyltransferase	2309	4	1.05758e-10	0.4075
40318	c42492_g1_i1	alcohol dehydrogenase	488	20	4.8984e-33	0.643
40319	c42492_g2_i1	alcohol dehydrogenase	826	20	2.81663e-59	0.6655
40321	c42492_g2_i2	alcohol dehydrogenase	789	20	1.90812e-59	0.6655
44026	c43778_g1_i1	alcohol dehydrogenase	1457	20	6.83624e-76	0.508
76770	c67730_g1_i1	alcohol dehydrogenase	1297	20	2.63508e-142	0.6945
78109	c69071_g1_i1	alcohol dehydrogenase	1107	20	6.79649e-107	0.6585
56306	c46644_g1_i1	alcohol dehydrogenase class-3-like	1306	20	0	0.886
29687	c36579_g1_i1	aldehyde dehydrogenase 16 member a1	2604	20	0	0.7685
54995	c45794_g3_i1	aldehyde dehydrogenase family 8 member a1 isoform 1	2906	20	0	0.7605
51330	c45348_g1_i1	aldehyde dehydrogenase family 8 member a1 isoform x1	2043	20	1.52981e-155	0.661
51331	c45348_g1_i2	aldehyde dehydrogenase family 8 member a1 isoform x1	1992	20	1.86282e-155	0.661
31477	c37842_g1_i1	aldehyde dehydrogenase mitochondrial-like	883	20	1.59021e-14	0.8425
37617	c41329_g1_i1	aldehyde dimeric nadp-preferring-like isoform 1	3710	20	0	0.737
37618	c41329_g1_i2	aldehyde dimeric nadp-preferring-like isoform 1	3831	20	0	0.7365
54616	c45753_g1_i1	aldehyde mitochondrial isoform x1	2015	20	0	0.826
32488	c38546_g1_i1	aldehyde mitochondrial-like	243	20	3.19092e-30	0.749
24558	c32514_g1_i1	aldehyde oxidase	775	20	1.8279e-53	0.582
31571	c37895_g1_i2	aldehyde oxidase	2658	20	1.51318e-161	0.601
31573	c37895_g1_i3	aldehyde oxidase	2047	20	9.48317e-169	0.596
34838	c39870_g1_i1	aldehyde oxidase	495	20	3.57836e-14	0.5865
701	c853_g1_i1	aldo-keto reductase	1292	20	2.71436e-171	0.771
39189	c42024_g1_i1	aldo-keto reductase	1291	20	7.95149e-148	0.7715
39190	c42024_g1_i2	aldo-keto reductase	940	20	1.07538e-138	0.7825
68480	c59144_g1_i1	aldolase isoform cra_c	243	20	1.1481e-30	0.9475
28426	c35680_g1_i1	aldose 1-epimerase	1345	20	4.71985e-102	0.6305
75079	c65915_g1_i1	alg- partial	232	20	5.52385e-17	0.669
32155	c38329_g1_i1	aliphatic nitrilase	1616	20	0	0.7915
18544	c26605_g1_i1	alkaline phosphatase	921	20	1.92431e-89	0.655
18545	c26605_g1_i2	alkaline phosphatase	390	20	5.30426e-14	0.642
18546	c26605_g1_i3	alkaline phosphatase	1115	20	2.09315e-106	0.6185
12904	c18723_g1_i1	alkaline tissue-nonspecific isozyme	671	20	3.70007e-39	0.6595
7870	c11643_g1_i1	alkaline tissue-nonspecific isozyme-like	248	20	6.73541e-30	0.752
24643	c32586_g1_i1	alkylated dna repair protein alkb homolog 1-like	725	20	1.1394e-60	0.6595
24644	c32586_g1_i2	alkylated dna repair protein alkb homolog 1-like	840	20	2.16815e-73	0.615
26902	c34566_g1_i1	alkylated dna repair protein alkb homolog 8	934	20	1.9878e-59	0.6005
26904	c34566_g1_i2	alkylated dna repair protein alkb homolog 8	934	20	4.28608e-64	0.6205
17932	c26049_g1_i1	alkylated dna repair protein alkb homolog 8-like	746	20	4.54562e-21	0.514
17933	c26049_g1_i2	alkylated dna repair protein alkb homolog 8-like	984	20	1.53663e-20	0.512
26903	c34566_g2_i1	alkylated dna repair protein alkb homolog 8-like	831	20	2.73375e-59	0.5385
42909	c43457_g2_i1	alkylglycerol monooxygenase	598	20	2.38105e-42	0.639
42910	c43457_g3_i1	alkylglycerol monooxygenase	698	20	1.5233e-45	0.649
42911	c43457_g3_i2	alkylglycerol monooxygenase	709	20	1.11596e-45	0.6395
42908	c43457_g1_i2	alkylglycerol monooxygenase-like	1065	20	2.03785e-56	0.564
53422	c45619_g1_i1	alkylglycerol monooxygenase-like	2948	20	6.8605e-115	0.5845
72802	c63593_g1_i1	allatostatin c preprohormone	498	17	1.85418e-23	0.7929
36513	c40831_g1_i1	allene oxide synthase-lipoxygenase	790	20	7.8249e-83	0.6535
36514	c40831_g2_i1	allene oxide synthase-lipoxygenase	667	20	6.38439e-63	0.6405
60275	c50709_g1_i1	allene oxide synthase-lipoxygenase protein	275	19	3.74863e-14	0.5253
73192	c63985_g1_i1	allene oxide synthase-lipoxygenase protein	483	20	8.15269e-15	0.412
35645	c40362_g1_i1	all-trans-retinol -reductase-like	958	20	1.05064e-60	0.6925
35646	c40362_g2_i1	all-trans-retinol -reductase-like	1487	20	3.28287e-121	0.666
45371	c44170_g1_i1	alpha 2 macroglobulin	1430	20	0	0.5935
41910	c43093_g1_i1	alpha 2-macroglobulin	4921	20	0	0.6105
41911	c43093_g1_i2	alpha 2-macroglobulin	4936	20	0	0.6105
45372	c44170_g2_i1	alpha 2-macroglobulin	3773	20	0	0.6395
55181	c45816_g1_i1	alpha 2-macroglobulin	2917	20	0	0.7155
55182	c45816_g1_i2	alpha 2-macroglobulin	2980	20	0	0.717
55183	c45816_g2_i1	alpha 2-macroglobulin	2181	20	0	0.5995
83232	c74343_g1_i1	alpha amylase catalytic region	281	8	7.16563e-07	0.4875
35641	c40358_g1_i1	alpha- and gamma-adaptin-binding protein p34-like	554	20	5.95124e-27	0.5975
35642	c40358_g1_i2	alpha- and gamma-adaptin-binding protein p34-like	554	20	2.16155e-28	0.58
76934	c67895_g1_i1	alpha beta fold family	1064	20	2.21459e-39	0.569
61813	c52299_g1_i1	alpha beta hydrolase domain-containing protein 17c-like	451	20	5.21991e-28	0.783
48593	c44914_g2_i1	alpha gamma epsilon	899	20	1.39312e-154	0.97
58454	c48834_g1_i1	alpha mannosidase isoform k	658	20	1.93473e-94	0.77
10741	c15791_g1_i1	alpha- -mannosyl-glycoprotein 2-beta-n-acetylglucosaminyltransferase	263	20	2.07677e-23	0.7575
34525	c39704_g2_i1	alpha- -mannosyl-glycoprotein 4-beta-n-acetylglucosaminyltransferase b	933	20	4.47802e-47	0.5855
61312	c51797_g1_i1	alpha- -mannosyl-glycoprotein 4-beta-n-acetylglucosaminyltransferase b-like	991	20	2.64336e-136	0.777
34526	c39704_g3_i1	alpha- -mannosyl-glycoprotein 4-beta-n-acetylglucosaminyltransferase c	1171	20	8.79586e-19	0.552
18999	c27036_g1_i1	alpha- -mannosyltransferase alg2	759	20	8.0322e-67	0.716
61217	c51700_g1_i1	alpha- -mannosyltransferase alg2-like	665	20	2.20296e-78	0.786
69003	c59684_g1_i1	alpha- -mannosyltransferase alg9	452	20	2.9669e-59	0.7385
6747	c9872_g1_i1	alpha- -mannosyltransferase alg9-like	508	20	2.91317e-39	0.6595
83680	c74789_g1_i1	alpha- -mannosyltransferase alg9-like	307	20	9.09274e-29	0.715
36208	c40676_g2_i1	alpha partial	314	20	1.71066e-33	0.9315
72341	c63129_g1_i1	alpha partial	501	20	3.07652e-51	0.6815
35097	c40013_g2_i1	alpha- sarcomeric-like isoform 1	3056	20	0	0.8975
35098	c40013_g2_i2	alpha- sarcomeric-like isoform 2	3053	20	0	0.8955
4311	c6468_g1_i1	alpha skeletal muscle	309	20	9.68126e-55	0.993
74639	c65457_g1_i1	alpha skeletal muscle	302	20	9.00414e-68	0.9975
3136	c5020_g1_i1	alpha tubulin	244	20	1.66261e-38	0.9035
18289	c26388_g1_i1	alpha tubulin	808	20	1.93838e-100	0.8965
41041	c42769_g2_i1	alpha tubulin	438	20	1.23634e-26	0.9765
41628	c42999_g2_i1	alpha tubulin	1611	20	0	0.96
63937	c54465_g1_i1	alpha tubulin partial	322	20	5.98494e-29	0.9105
1783	c2510_g1_i1	alpha-( )-fucosyltransferase	344	20	1.63561e-16	0.5055
57241	c47600_g1_i1	alpha-( )-fucosyltransferase 10	688	20	1.83296e-72	0.688
57242	c47600_g1_i2	alpha-( )-fucosyltransferase 10	687	20	9.99919e-71	0.686
76465	c67388_g1_i1	alpha-( )-fucosyltransferase 10	265	20	2.75967e-23	0.6425
66948	c57595_g1_i1	alpha-( )-fucosyltransferase c	325	20	2.18272e-20	0.7195
19636	c27718_g1_i1	alpha-( )-fucosyltransferase c-like	744	20	2.12024e-22	0.558
52673	c45522_g3_i1	alpha-( )-fucosyltransferase c-like	307	20	8.65769e-17	0.577
55314	c45835_g1_i5	alpha-( )-fucosyltransferase c-like	551	20	8.54176e-35	0.7185
19752	c27840_g1_i1	alpha-( )-fucosyltransferase- partial	608	20	5.11845e-60	0.6875
41572	c42981_g4_i1	alpha-2-macroglobulin receptor-associated	868	20	1.37018e-57	0.5995
41573	c42981_g5_i1	alpha-2-macroglobulin receptor-associated protein	1045	20	9.16545e-24	0.6605
36732	c40917_g1_i1	alpha-aminoadipic semialdehyde dehydrogenase-like	1627	20	0	0.8125
36733	c40917_g2_i1	alpha-aminoadipic semialdehyde dehydrogenase-like	326	20	5.53281e-38	0.999
51308	c45344_g1_i3	alpha-aminoadipic semialdehyde mitochondrial	3019	20	0	0.806
38541	c41745_g1_i1	alpha-aminoadipic semialdehyde mitochondrial-like	351	11	1.58566e-08	0.6673
51306	c45344_g1_i1	alpha-aminoadipic semialdehyde mitochondrial-like	379	20	6.05671e-24	0.605
51307	c45344_g1_i2	alpha-aminoadipic semialdehyde mitochondrial-like	978	20	1.82133e-110	0.892
51309	c45344_g1_i4	alpha-aminoadipic semialdehyde mitochondrial-like	476	20	5.76894e-38	0.887
51310	c45344_g1_i5	alpha-aminoadipic semialdehyde mitochondrial-like	265	20	1.2363e-19	0.862
51311	c45344_g1_i6	alpha-aminoadipic semialdehyde mitochondrial-like	3241	20	0	0.808
23455	c31535_g2_i1	alpha-amylase	287	20	7.47882e-19	0.7685
64324	c54859_g1_i1	alpha-amylase	589	20	1.92706e-82	0.6895
78634	c69601_g1_i1	alpha-amylase	799	20	3.36217e-84	0.5865
80217	c71218_g1_i1	alpha-amylase	373	20	2.27515e-39	0.671
29490	c36428_g1_i1	alpha-aspartyl dipeptidase	1048	20	3.50396e-108	0.7645
14317	c20972_g1_i1	alpha-catulin-like isoform 1	276	20	7.55835e-25	0.7585
74879	c65708_g1_i1	alpha-crystallin b chain	309	20	8.67566e-56	0.8415
35624	c40350_g1_i1	alpha-galactosidase alpha-n-acetylgalactosaminidase	2069	20	0	0.8275
35625	c40350_g1_i2	alpha-galactosidase alpha-n-acetylgalactosaminidase	2098	20	0	0.8275
80259	c71259_g1_i1	alpha-i tubulin	289	20	6.08634e-22	0.694
18903	c26951_g1_i1	alpha-ketoglutarate-dependent dioxygenase alkb homolog 2	881	20	3.07702e-66	0.678
21696	c29853_g2_i1	alpha-ketoglutarate-dependent dioxygenase alkb homolog 3	824	20	2.30968e-41	0.5455
37365	c41214_g1_i1	alpha-ketoglutarate-dependent dioxygenase alkb homolog 6	536	20	1.73799e-58	0.796
37366	c41214_g1_i2	alpha-ketoglutarate-dependent dioxygenase alkb homolog 6	522	20	4.04247e-58	0.794
37367	c41214_g1_i3	alpha-ketoglutarate-dependent dioxygenase alkb homolog 6	492	20	1.28388e-58	0.7955
5076	c7341_g1_i1	alpha-ketoglutarate-dependent dioxygenase alkb homolog 6 isoform x1	252	20	2.2608e-11	0.6495
14330	c21006_g1_i1	alpha-ketoglutarate-dependent sulfonate dioxygenase-like isoform x2	417	20	2.00044e-44	0.722
8012	c11908_g1_i1	alpha-ketoglutarate-dependent sulfonate dioxygenase-like isoform x4	373	20	1.73713e-49	0.679
27061	c34660_g2_i1	alpha-mannosidase	468	20	2.77455e-19	0.54
34826	c39863_g2_i1	alpha-mannosidase	317	20	5.17531e-11	0.5605
40326	c42495_g1_i1	alpha-mannosidase 2	2609	20	0	0.6555
49219	c45036_g2_i1	alpha-mannosidase 2	1335	20	1.16026e-98	0.601
49223	c45036_g2_i2	alpha-mannosidase 2	1335	20	4.89028e-102	0.5985
4397	c6601_g1_i1	alpha-mannosidase 2c1	800	20	3.89379e-111	0.766
4398	c6601_g1_i2	alpha-mannosidase 2c1	1635	20	0	0.665
83541	c74653_g1_i1	alpha-mannosidase 2c1	675	20	2.04922e-68	0.657
25954	c33799_g1_i1	alpha-mannosidase 2c1-like	948	20	1.8667e-86	0.622
27060	c34660_g1_i1	alpha-mannosidase 2c1-like	231	20	3.35588e-20	0.796
34825	c39863_g1_i1	alpha-mannosidase 2c1-like	1341	20	2.00024e-93	0.558
49220	c45036_g3_i1	alpha-mannosidase 2-like	2926	20	5.25534e-167	0.743
49221	c45036_g3_i2	alpha-mannosidase 2-like	2925	20	1.0919e-172	0.757
38102	c41547_g1_i1	alpha-mannosidase 2x isoform x1	1163	20	3.35637e-74	0.609
49222	c45036_g4_i1	alpha-mannosidase, putative	211	1	4.80345e-06	0.56
44719	c43982_g1_i1	alpha-methylacyl- racemase	680	20	1.32285e-81	0.7155
44720	c43982_g1_i2	alpha-methylacyl- racemase	841	20	1.08437e-92	0.8105
44721	c43982_g1_i3	alpha-methylacyl- racemase	229	20	1.40275e-17	0.635
44722	c43982_g1_i4	alpha-methylacyl- racemase	1091	20	1.34636e-148	0.7495
34849	c39877_g2_i1	alpha-parvin	1083	20	2.61796e-101	0.8245
57921	c48287_g1_i1	alpha-tocopherol transfer	341	20	1.6648e-33	0.6535
15885	c23737_g1_i1	alpha-tocopherol transfer isoform x1	369	20	7.16016e-11	0.674
29016	c36083_g1_i1	alpha-tubulin	590	20	2.51285e-10	0.9305
7619	c11271_g1_i1	alpha-tubulin n-acetyltransferase-like	1705	20	1.38231e-54	0.625
40311	c42489_g1_i3	alternative protein c17orf85	896	20	7.9602e-27	0.592
57459	c47818_g1_i1	amidohydrolase 2	685	20	6.42931e-24	0.6525
84524	c75648_g1_i1	amidohydrolase 2	603	20	1.32896e-29	0.533
5135	c7404_g1_i1	amine oxidase	483	20	5.12928e-43	0.6155
5136	c7404_g1_i2	amine oxidase	611	20	3.21134e-68	0.634
10486	c15273_g1_i1	amine oxidase	333	20	1.27639e-23	0.6215
53180	c45588_g3_i8	amine oxidase	2339	20	1.40787e-39	0.454
24059	c32083_g1_i1	amino acid	653	20	3.44847e-23	0.633
72261	c63048_g1_i1	amino acid	807	20	3.16167e-91	0.733
72700	c63491_g1_i1	amino acid	436	9	3.33467e-10	0.5344
76824	c67784_g1_i1	amino acid auxin permease family	460	20	6.05554e-45	0.6575
19061	c27092_g1_i1	amino acid kinase	572	20	2.80794e-37	0.5435
13633	c19625_g1_i1	amino acid transporter	202	20	1.94628e-13	0.713
40912	c42727_g1_i1	aminoacyl trna synthase complex-interacting multifunctional protein 1	959	20	1.25653e-80	0.63
40913	c42727_g1_i2	aminoacyl trna synthase complex-interacting multifunctional protein 1	1057	20	4.917e-87	0.6435
43032	c43496_g1_i1	aminoacyl trna synthase complex-interacting multifunctional protein 2	1267	20	2.63859e-35	0.5205
66910	c57557_g1_i1	aminoacyl trna synthase complex-interacting multifunctional protein 2	620	20	2.07045e-32	0.506
8546	c12590_g1_i1	aminoacylase-1	1389	20	5.27334e-166	0.724
38226	c41593_g1_i1	aminoacylase-1a-like isoform x1	1341	20	1.94984e-173	0.723
80730	c71747_g1_i1	aminopeptidase	225	20	3.18098e-14	0.667
8898	c12962_g1_i1	aminopeptidase -like	1893	20	0	0.7425
3435	c5391_g1_i1	aminopeptidase n	556	20	7.87882e-32	0.626
6611	c9664_g1_i1	aminopeptidase n	375	20	2.02807e-61	0.8635
9167	c13238_g1_i1	aminopeptidase n	248	20	7.97818e-16	0.6815
18084	c26199_g1_i1	aminopeptidase n	282	20	3.10378e-19	0.628
20154	c28281_g1_i1	aminopeptidase n	888	20	2.13238e-46	0.5755
33425	c39074_g1_i1	aminopeptidase n	468	20	6.37081e-69	0.8065
33426	c39074_g2_i1	aminopeptidase n	252	20	2.45253e-23	0.7055
36944	c41015_g1_i2	aminopeptidase n	418	20	8.09772e-71	0.8525
38111	c41551_g1_i1	aminopeptidase n	668	20	4.37675e-23	0.5185
38113	c41551_g1_i3	aminopeptidase n	667	20	4.37675e-23	0.5185
38114	c41551_g2_i1	aminopeptidase n	281	20	1.87414e-30	0.749
40048	c42382_g1_i1	aminopeptidase n	379	20	1.52452e-14	0.6275
41656	c43009_g2_i1	aminopeptidase n	1239	20	1.32092e-70	0.6525
48042	c44810_g1_i1	aminopeptidase n	1546	20	1.2436e-138	0.6415
48043	c44810_g2_i1	aminopeptidase n	1713	20	1.80389e-161	0.643
52165	c45461_g1_i2	aminopeptidase n	2041	20	0	0.659
59076	c49469_g1_i1	aminopeptidase n	332	20	1.21317e-16	0.563
9169	c13238_g1_i2	aminopeptidase n-like	248	20	1.92119e-12	0.731
13995	c20414_g1_i1	aminopeptidase n-like	396	20	1.34617e-31	0.6135
18085	c26199_g1_i2	aminopeptidase n-like	421	20	2.28933e-36	0.6135
26456	c34236_g1_i1	aminopeptidase n-like	219	20	3.50587e-15	0.685
36942	c41015_g1_i1	aminopeptidase n-like	231	20	2.02366e-24	0.826
36943	c41015_g2_i1	aminopeptidase n-like	218	20	5.37113e-25	0.78
36945	c41015_g2_i2	aminopeptidase n-like	218	20	3.73177e-20	0.754
63200	c53706_g1_i1	aminopeptidase n-like	294	20	2.7042e-14	0.5855
1951	c2759_g1_i1	aminopeptidase o	674	20	9.11534e-44	0.593
25169	c33051_g2_i1	aminopeptidase o	378	20	5.83131e-18	0.51
55653	c46001_g1_i1	aminopeptidase o	609	20	8.86793e-38	0.5785
1952	c2759_g2_i1	aminopeptidase o-like	430	1	1.3192e-06	0.7
58426	c48806_g1_i1	ammonium transporter rh type a- partial	321	2	5.51704e-06	0.785
4047	c6092_g2_i1	amp deaminase 2	1127	20	0	0.8525
11592	c17053_g1_i1	amp deaminase 2	518	20	5.82061e-18	0.57
2078	c2977_g1_i1	amp dependent	445	20	4.46665e-18	0.6185
13303	c19207_g1_i1	amp dependent ligase	296	20	2.60259e-26	0.7395
13526	c19458_g2_i1	amp-binding protein	360	20	1.41737e-17	0.6755
4046	c6092_g1_i1	ampd2 protein	292	20	4.49193e-27	0.915
20577	c28730_g1_i1	amp-dependent synthetase	1897	20	2.71549e-119	0.601
42020	c43135_g1_i3	amphiphysin-like isoform 2	2201	20	7.385e-103	0.7185
7564	c11194_g2_i1	amphoterin-induced protein 1-like	1613	8	7.09546e-11	0.4188
22586	c30710_g1_i1	amyloid beta a4 precursor protein-binding family b member 2	285	20	3.39137e-23	0.8525
5594	c7947_g1_i1	amyloid beta a4 precursor protein-binding family b member 2-like	214	20	5.16021e-24	0.7335
19007	c27046_g1_i1	amyloid beta a4 precursor protein-binding family b member 2-like	529	20	1.64848e-15	0.5885
22587	c30710_g1_i2	amyloid beta a4 precursor protein-binding family b member 2-like	364	20	2.54243e-45	0.783
623	c743_g1_i1	amyloid protein-binding protein 2	406	20	3.2254e-52	0.7985
66330	c56973_g1_i1	amyloid protein-binding protein 2	499	20	8.35806e-37	0.593
45280	c44142_g2_i1	an1-type zinc finger protein 1	1384	20	7.37637e-60	0.5645
45281	c44142_g2_i2	an1-type zinc finger protein 1	1295	20	3.53024e-60	0.5645
45282	c44142_g2_i3	an1-type zinc finger protein 1	1375	20	6.86536e-60	0.5645
27094	c34687_g1_i1	an1-type zinc finger protein 2b	1090	20	2.2175e-65	0.615
43226	c43556_g2_i1	an1-type zinc finger protein 5-like	2326	20	8.3346e-34	0.6715
43227	c43556_g2_i2	an1-type zinc finger protein 5-like	2336	20	8.52417e-34	0.6715
43228	c43556_g2_i3	an1-type zinc finger protein 5-like	2379	20	9.18592e-34	0.6715
43229	c43556_g2_i4	an1-type zinc finger protein 5-like	2226	20	6.76544e-34	0.6715
72340	c63128_g1_i1	anaphase promoting complex subunit 1	980	20	8.9914e-38	0.508
7911	c11711_g2_i1	anaphase-promoting complex	885	20	6.49472e-42	0.5605
2271	c3283_g1_i1	anaphase-promoting complex subunit 1	709	20	4.30129e-33	0.51
5084	c7355_g1_i1	anaphase-promoting complex subunit 1	1388	20	0	0.775
28165	c35483_g1_i1	anaphase-promoting complex subunit 1	537	20	5.2167e-67	0.785
28166	c35483_g1_i2	anaphase-promoting complex subunit 1	537	20	2.04002e-67	0.781
28167	c35483_g2_i1	anaphase-promoting complex subunit 1	660	10	7.25112e-10	0.539
83368	c74476_g1_i1	anaphase-promoting complex subunit 1	571	20	1.77925e-22	0.5735
82053	c73158_g1_i1	anaphase-promoting complex subunit 10	544	20	7.7597e-85	0.883
24637	c32583_g1_i1	anaphase-promoting complex subunit 11-like	1268	20	7.40458e-44	0.913
9271	c13347_g1_i1	anaphase-promoting complex subunit 2-like	418	20	2.8229e-37	0.6675
22114	c30269_g1_i1	anaphase-promoting complex subunit 2-like	214	20	1.6048e-19	0.7425
26257	c34052_g1_i1	anaphase-promoting complex subunit 2-like	593	20	6.84331e-55	0.7275
82667	c73774_g1_i1	anaphase-promoting complex subunit 4	1478	20	2.08621e-75	0.531
42962	c43476_g3_i1	anaphase-promoting complex subunit 5	1146	20	1.15591e-31	0.5265
42964	c43476_g4_i1	anaphase-promoting complex subunit 5 isoform 2	734	20	9.83206e-42	0.7005
42960	c43476_g1_i1	anaphase-promoting complex subunit 5-like	607	18	3.72121e-11	0.525
42963	c43476_g1_i2	anaphase-promoting complex subunit 5-like	568	20	1.63272e-11	0.523
13989	c20389_g1_i1	anaphase-promoting complex subunit 7	964	20	2.09537e-76	0.634
24336	c32335_g1_i1	anaphase-promoting complex subunit 7	647	20	1.14317e-55	0.654
40489	c42551_g2_i1	ancient ubiquitous	823	6	4.80563e-12	0.4983
40488	c42551_g1_i1	ancient ubiquitous protein 1	1039	20	3.41314e-57	0.551
10245	c14778_g1_i1	and ph domain-containing protein 4	289	7	4.17082e-10	0.5243
5293	c7573_g1_i1	and ph domain-containing protein 4-like	204	3	1.80516e-06	0.5733
44119	c43803_g4_i1	and ph domain-containing protein 6	784	20	7.59085e-78	0.6505
51366	c45354_g3_i1	and pleckstrin domain-containing protein 1	947	20	6.13115e-164	0.7525
51362	c45354_g1_i1	and pleckstrin domain-containing protein 2	1500	20	5.40741e-155	0.6125
51363	c45354_g1_i2	and pleckstrin domain-containing protein 2-like isoform x1	1031	20	1.1364e-72	0.678
27023	c34636_g1_i1	androgen induced inhibitor of proliferation pds5	3061	20	0	0.74
27024	c34636_g2_i1	androgen induced inhibitor of proliferation pds5	1668	20	0	0.8865
27025	c34636_g2_i2	androgen induced inhibitor of proliferation pds5	1653	20	0	0.8865
15863	c23692_g1_i1	androgen-induced protein 1	387	20	4.62631e-24	0.6025
15759	c23496_g1_i1	angio-associated migratory cell	1428	20	7.97837e-112	0.6225
15760	c23496_g1_i2	angio-associated migratory cell	1310	20	2.51042e-112	0.622
29428	c36379_g1_i1	angiogenic factor with g patch and fha domains 1	2712	20	1.7146e-69	0.547
13122	c18982_g1_i1	angiomotin	234	20	6.76682e-18	0.7205
13123	c18982_g2_i1	angiomotin	259	20	1.96386e-12	0.737
64106	c54635_g1_i1	angiomotin-like protein 1-like	372	20	1.76179e-38	0.7475
75355	c66207_g1_i1	angiopoietin-1 receptor isoform 2	343	20	3.06932e-29	0.586
20581	c28732_g2_i1	angiopoietin-1 receptor isoform x2	256	20	3.6502e-18	0.5935
71579	c62367_g1_i1	angiopoietin-1-like isoform x2	716	20	3.89963e-55	0.5945
39983	c42360_g1_i1	angiopoietin-related protein 7	1766	20	3.59698e-31	0.553
39984	c42360_g1_i2	angiopoietin-related protein 7	1766	20	3.93322e-31	0.553
14260	c20872_g1_i1	angiotensin converting enzyme	276	20	4.83216e-46	0.737
6391	c9241_g2_i1	angiotensin-converting enzyme	302	20	5.81762e-35	0.7605
17693	c25804_g1_i1	angiotensin-converting enzyme	302	20	1.80206e-46	0.749
28599	c35788_g1_i1	angiotensin-converting enzyme	2233	20	0	0.73
66870	c57515_g1_i1	angiotensin-converting enzyme	215	20	1.54717e-32	0.7235
41899	c43086_g1_i1	angiotensin-converting enzyme 2	1765	20	0	0.6075
6390	c9241_g1_i1	angiotensin-converting enzyme-like	413	20	6.08502e-24	0.5515
17694	c25804_g2_i1	angiotensin-converting enzyme-like	283	20	1.66643e-49	0.81
21633	c29771_g1_i1	angiotensin-converting enzyme-like	1059	20	2.9846e-132	0.783
21634	c29771_g1_i2	angiotensin-converting enzyme-like	208	20	1.046e-20	0.7425
21635	c29771_g1_i3	angiotensin-converting enzyme-like	256	20	7.22943e-15	0.697
83500	c74610_g1_i1	angiotensin-converting enzyme-like	254	16	4.33473e-12	0.6931
53372	c45610_g4_i1	anion exchange	4383	20	0	0.573
53373	c45610_g4_i2	anion exchange	4824	20	0	0.573
53375	c45610_g4_i3	anion exchange	4185	20	0	0.573
34469	c39678_g1_i1	anion exchange protein 2	1264	20	2.83794e-67	0.598
42598	c43336_g1_i1	anion exchange protein 2	1720	20	9.4921e-26	0.6235
42599	c43336_g1_i2	anion exchange protein 2	1750	20	1.36121e-25	0.621
24900	c32802_g2_i1	anionic trypsin-2	471	20	1.46428e-36	0.5995
22305	c30442_g1_i1	ankyrin	951	20	6.60356e-10	0.5285
22306	c30442_g1_i2	ankyrin	1104	20	1.0672e-09	0.5285
68164	c58819_g1_i1	ankyrin domain protein	450	20	1.79157e-14	0.5565
73083	c63874_g1_i1	ankyrin domain protein	202	20	9.98873e-15	0.671
51548	c45381_g4_i1	ankyrin isoform x	958	20	1.92137e-94	0.883
51549	c45381_g4_i2	ankyrin isoform x	773	20	3.30523e-93	0.888
18426	c26499_g1_i1	ankyrin repeat	554	20	6.35583e-15	0.4875
40105	c42407_g1_i1	ankyrin repeat	948	20	7.00945e-22	0.51
59440	c49838_g1_i1	ankyrin repeat	264	20	1.73092e-09	0.5525
14691	c21573_g1_i1	ankyrin repeat and btb poz domain-containing protein 1	269	20	1.1077e-09	0.542
16490	c24547_g1_i1	ankyrin repeat and btb poz domain-containing protein 1	285	20	5.07298e-34	0.7525
16491	c24547_g2_i1	ankyrin repeat and btb poz domain-containing protein 1	291	20	6.28268e-26	0.85
75300	c66149_g1_i1	ankyrin repeat and btb poz domain-containing protein 1-like	378	20	3.10872e-33	0.7075
373	c481_g1_i1	ankyrin repeat and btb poz domain-containing protein 2	1345	20	0	0.6405
13179	c19054_g1_i1	ankyrin repeat and btb poz domain-containing protein 2	681	20	2.36527e-92	0.853
13180	c19054_g2_i1	ankyrin repeat and btb poz domain-containing protein 2	269	20	2.16951e-46	0.864
1942	c2743_g1_i1	ankyrin repeat and btb poz domain-containing protein btbd11-like	202	20	5.55249e-27	0.8645
8220	c12233_g1_i1	ankyrin repeat and btb poz domain-containing protein btbd11-like	239	20	7.11498e-30	0.9135
21613	c29755_g1_i1	ankyrin repeat and btb poz domain-containing protein btbd11-like	410	11	1.43887e-39	0.6382
19773	c27861_g1_i1	ankyrin repeat and fibronectin type-iii domain-containing protein 1	359	20	4.1448e-23	0.6945
80119	c71115_g1_i1	ankyrin repeat and fibronectin type-iii domain-containing protein 1	474	20	1.60601e-59	0.8495
85168	c76301_g1_i1	ankyrin repeat and fibronectin type-iii domain-containing protein 1	232	20	2.64934e-22	0.7215
71321	c62098_g1_i1	ankyrin repeat and fyve domain-containing protein 1	262	20	9.98269e-21	0.6745
74263	c65068_g1_i1	ankyrin repeat and fyve domain-containing protein 1	576	20	3.39088e-28	0.543
78830	c69802_g1_i1	ankyrin repeat and fyve domain-containing protein 1	264	20	9.81972e-28	0.734
83675	c74784_g1_i1	ankyrin repeat and fyve domain-containing protein 1	660	20	1.28076e-65	0.687
71901	c62690_g1_i1	ankyrin repeat and fyve domain-containing protein 1-like	507	20	1.81963e-63	0.798
82239	c73346_g1_i1	ankyrin repeat and fyve domain-containing protein 1-like	263	20	5.74062e-35	0.7945
13034	c18879_g1_i1	ankyrin repeat and ibr domain-containing protein 1	606	4	3.02806e-14	0.82
49684	c45107_g1_i1	ankyrin repeat and kh domain-containing protein mask- partial	2147	20	0	0.8475
15517	c23077_g1_i1	ankyrin repeat and lem domain-containing protein 1	630	20	1.11662e-32	0.5545
70245	c60965_g1_i1	ankyrin repeat and lem domain-containing protein 1	243	20	1.69861e-12	0.7105
33400	c39057_g1_i1	ankyrin repeat and mynd domain-containing protein 2	930	20	3.8309e-69	0.6005
33402	c39057_g1_i2	ankyrin repeat and mynd domain-containing protein 2	931	20	3.95665e-69	0.6005
33403	c39057_g3_i1	ankyrin repeat and mynd domain-containing protein 2	332	20	2.18736e-12	0.6045
36576	c40854_g1_i1	ankyrin repeat and sam domain-containing protein 1a-like	2799	20	1.56576e-127	0.5745
36577	c40854_g1_i2	ankyrin repeat and sam domain-containing protein 1a-like	2500	20	1.31239e-128	0.5745
36578	c40854_g1_i3	ankyrin repeat and sam domain-containing protein 1a-like	2322	20	2.9115e-129	0.5875
36579	c40854_g1_i4	ankyrin repeat and sam domain-containing protein 1a-like	2937	20	4.53649e-127	0.5745
60111	c50536_g1_i1	ankyrin repeat and sam domain-containing protein 1a-like	239	12	6.93608e-08	0.8375
58666	c49043_g1_i1	ankyrin repeat and sam domain-containing protein 3	274	20	1.46692e-15	0.744
6660	c9736_g1_i1	ankyrin repeat and sam domain-containing protein 3 isoform x1	445	20	8.27897e-25	0.586
16221	c24279_g1_i1	ankyrin repeat and socs box protein 13	1014	20	4.81777e-68	0.606
86401	c77575_g1_i1	ankyrin repeat and socs box protein 3	260	20	1.18162e-16	0.7465
20485	c28622_g1_i1	ankyrin repeat and socs box-containing 16	1080	20	1.01528e-19	0.5835
83656	c74766_g1_i1	ankyrin repeat and sterile alpha motif domain-containing protein 1b	272	20	1.13907e-37	0.795
3343	c5295_g1_i1	ankyrin repeat and zinc finger domain-containing protein 1 isoform x1	625	20	6.11872e-37	0.61
19395	c27459_g1_i1	ankyrin repeat and zinc finger domain-containing protein 1-like	548	20	3.30156e-54	0.6735
59982	c50404_g1_i1	ankyrin repeat containing protein	265	20	2.69274e-19	0.7085
71629	c62419_g1_i1	ankyrin repeat domain protein	660	20	1.41892e-11	0.5985
74803	c65628_g1_i1	ankyrin repeat domain protein	362	20	8.24066e-17	0.608
73705	c64504_g1_i1	ankyrin repeat domain-containing protein 10-like	770	20	5.21399e-51	0.66
28391	c35652_g1_i1	ankyrin repeat domain-containing protein 11-like	234	20	1.96132e-22	0.8385
28392	c35652_g2_i1	ankyrin repeat domain-containing protein 12	1644	20	5.50548e-72	0.788
79750	c70741_g1_i1	ankyrin repeat domain-containing protein 12	250	20	3.85225e-44	0.894
45605	c44246_g1_i1	ankyrin repeat domain-containing protein 13b-like	3193	20	0	0.7125
19727	c27809_g2_i2	ankyrin repeat domain-containing protein 13c	1278	20	5.46709e-99	0.543
49685	c45107_g2_i1	ankyrin repeat domain-containing protein 17	2844	20	1.55411e-34	0.842
49687	c45107_g4_i1	ankyrin repeat domain-containing protein 17	3946	20	0	0.8855
64991	c55554_g1_i1	ankyrin repeat domain-containing protein 17	236	20	1.78198e-42	0.802
73144	c63939_g1_i1	ankyrin repeat domain-containing protein 17	378	20	7.16226e-62	0.7945
82491	c73598_g1_i1	ankyrin repeat domain-containing protein 17	682	20	2.84487e-14	0.721
6653	c9729_g1_i1	ankyrin repeat domain-containing protein 24-like	276	20	3.59665e-08	0.5895
5129	c7396_g1_i1	ankyrin repeat domain-containing protein 27	384	20	3.87546e-28	0.6375
66587	c57231_g1_i1	ankyrin repeat domain-containing protein 27	357	20	5.39064e-17	0.657
82844	c73949_g1_i1	ankyrin repeat domain-containing protein 27-like	1158	20	8.02433e-65	0.523
82563	c73671_g1_i1	ankyrin repeat domain-containing protein 29-like	312	20	1.62962e-20	0.7455
81371	c72422_g1_i1	ankyrin repeat domain-containing protein 49-like	211	20	6.32831e-16	0.7135
5274	c7555_g2_i1	ankyrin repeat domain-containing protein 50	2259	20	0	0.775
8379	c12402_g2_i1	ankyrin repeat domain-containing protein 50	356	20	9.81919e-33	0.8125
83600	c74711_g1_i1	ankyrin repeat domain-containing protein 50	533	20	2.11292e-49	0.598
5273	c7555_g1_i1	ankyrin repeat domain-containing protein 50-like	255	20	5.62238e-32	0.8435
8378	c12402_g1_i1	ankyrin repeat domain-containing protein 50-like	1379	20	6.64682e-64	0.667
65259	c55833_g1_i1	ankyrin repeat domain-containing protein 54	227	20	5.57206e-24	0.742
26824	c34508_g2_i1	ankyrin repeat domain-containing protein 55	577	20	2.34489e-07	0.5015
11123	c16463_g2_i1	ankyrin repeat domain-containing protein 56	285	20	7.52215e-23	0.6995
4780	c7039_g1_i1	ankyrin repeat domain-containing protein 6-like	355	20	2.09057e-25	0.8165
36431	c40791_g2_i1	ankyrin repeat family a protein 2-like	473	14	4.2816e-12	0.5879
36433	c40791_g2_i2	ankyrin repeat family a protein 2-like	517	11	6.29479e-10	0.5782
685	c832_g1_i1	ankyrin repeat protein	492	20	1.43924e-20	0.519
1313	c1684_g1_i1	ankyrin repeat protein	1083	20	1.36997e-09	0.481
5267	c7548_g2_i1	ankyrin repeat protein	780	20	3.3393e-43	0.5575
15716	c23420_g1_i1	ankyrin repeat protein	509	20	6.36086e-07	0.581
23060	c31188_g1_i1	ankyrin repeat protein	470	4	3.38645e-07	0.63
26823	c34508_g1_i1	ankyrin repeat protein	912	20	2.56624e-20	0.466
30806	c37374_g2_i1	ankyrin repeat protein	2554	7	3.96389e-08	0.4886
30809	c37374_g2_i3	ankyrin repeat protein	1601	10	1.87471e-08	0.488
55013	c45796_g1_i1	ankyrin repeat protein	1063	20	2.00436e-21	0.567
77202	c68158_g1_i1	ankyrin repeat protein	952	20	5.1832e-38	0.496
77204	c68161_g1_i1	ankyrin repeat protein	835	20	2.21413e-15	0.5035
79246	c70224_g1_i1	ankyrin repeat protein	424	20	4.87864e-18	0.5465
81346	c72396_g1_i1	ankyrin repeat protein partial	243	20	9.40199e-10	0.6025
42234	c43200_g1_i1	ankyrin repeat-containing	3344	20	1.68597e-59	0.681
42235	c43200_g1_i2	ankyrin repeat-containing	3142	20	7.80796e-60	0.681
42236	c43200_g1_i3	ankyrin repeat-containing	1823	20	3.82642e-16	0.521
49070	c45007_g1_i1	ankyrin repeat-containing	438	20	2.42976e-20	0.6045
66496	c57136_g1_i1	ankyrin repeat-containing	488	20	7.57147e-48	0.688
17374	c25459_g2_i1	ankyrin repeat-containing protein	681	20	7.57127e-61	0.54
23061	c31188_g1_i2	ankyrin repeat-containing protein	516	20	1.08884e-21	0.564
35474	c40251_g1_i2	ankyrin repeat-containing protein	408	20	8.03515e-09	0.482
8226	c12238_g1_i1	ankyrin sam and basic leucine zipper domain-containing protein 1	528	20	1.7868e-34	0.5595
55015	c45796_g3_i1	ankyrin sam and basic leucine zipper domain-containing protein 1-like	1763	1	6.61163e-06	0.56
51539	c45381_g3_i1	ankyrin unc44	6534	20	0	0.823
51540	c45381_g3_i2	ankyrin unc44	5815	20	0	0.8205
51541	c45381_g3_i3	ankyrin unc44	6667	20	0	0.823
51542	c45381_g3_i4	ankyrin unc44	5557	20	0	0.8285
51543	c45381_g3_i5	ankyrin unc44	5710	20	0	0.8145
51544	c45381_g3_i6	ankyrin unc44	5626	20	0	0.823
51545	c45381_g3_i7	ankyrin unc44	5671	20	0	0.823
51546	c45381_g3_i8	ankyrin unc44	6622	20	0	0.823
51547	c45381_g3_i9	ankyrin unc44	6489	20	0	0.823
69703	c60408_g1_i1	ankyrin unc44	221	20	8.01165e-23	0.6095
47142	c44616_g3_i2	annexin a11-like	688	20	2.11212e-62	0.662
47143	c44616_g3_i3	annexin a11-like	1387	20	1.95034e-59	0.662
11914	c17521_g1_i1	annexin a7	385	20	1.05122e-23	0.6445
47140	c44616_g2_i1	annexin isoform a	456	20	1.0363e-41	0.7905
47144	c44616_g2_i2	annexin isoform b	787	20	5.47767e-39	0.7545
14118	c20625_g1_i1	annexin x	499	20	3.92713e-34	0.6195
71631	c62421_g1_i1	annulin-like isoform 1	2387	20	0	0.685
21554	c29685_g2_i1	anoctamin-8-like isoform 1	290	20	1.94717e-43	0.778
21412	c29533_g1_i1	anoctamin-8-like isoform 2	270	20	3.41265e-17	0.637
77951	c68913_g1_i1	anoctamin-8-like isoform 2	334	20	2.74216e-28	0.7295
84030	c75144_g1_i1	anopheles gambiae pest agap012622-pa	233	20	1.32857e-16	0.69
61064	c51543_g1_i1	anopheles stephensi ubiquitin	469	20	1.05198e-87	0.987
22534	c30657_g1_i1	antennal esterase cxe18	343	7	3.05248e-24	0.5757
53626	c45644_g5_i2	antennal esterase cxe18	842	10	8.46568e-51	0.5
53630	c45644_g5_i4	antennal esterase cxe18	1289	7	4.58928e-49	0.5214
24653	c32591_g1_i1	Antennapedia	589	3	1.9068e-31	0.83
24654	c32591_g1_i2	Antennapedia	547	3	1.41962e-31	0.8467
5641	c8002_g1_i1	antennapedia protein	958	20	7.28594e-73	0.832
37014	c41047_g3_i1	anterior fat body protein	530	20	5.05849e-21	0.521
9404	c13514_g1_i1	anti-lipopolysaccharide factor	481	20	2.58373e-46	0.7435
20793	c28949_g2_i1	anti-lipopolysaccharide factor	205	14	5.98381e-09	0.7836
22555	c30676_g1_i1	anti-lipopolysaccharide factor	588	20	6.68961e-42	0.7265
23144	c31270_g1_i1	anti-lipopolysaccharide factor	271	20	9.03089e-23	0.7325
26704	c34417_g1_i1	anti-lipopolysaccharide factor	567	20	2.86057e-38	0.7585
26705	c34417_g1_i2	anti-lipopolysaccharide factor	698	20	9.64749e-43	0.759
37801	c41416_g1_i1	anti-lipopolysaccharide factor	604	20	4.49957e-34	0.6585
41522	c42966_g1_i1	anti-lipopolysaccharide factor	1161	20	1.01253e-28	0.6055
41524	c42966_g2_i1	anti-lipopolysaccharide factor	668	20	1.20351e-28	0.605
53864	c45669_g3_i1	anti-lipopolysaccharide factor	1450	20	3.81154e-41	0.7535
53865	c45669_g3_i2	anti-lipopolysaccharide factor	1315	20	1.98738e-41	0.7535
66266	c56906_g1_i1	anti-lipopolysaccharide factor	439	20	1.78165e-47	0.7775
54752	c45766_g4_i1	antimicrobial peptide type 2 precursor iib	1155	20	1.34534e-12	0.517
54753	c45766_g4_i2	antimicrobial peptide type 2 precursor iib	921	20	4.69449e-13	0.517
54754	c45766_g4_i3	antimicrobial peptide type 2 precursor iib	1128	20	1.2206e-12	0.517
22426	c30575_g1_i1	antimicrobial peptide type 2 precursor iic	640	4	8.00771e-08	0.5825
22469	c30607_g1_i1	antitrypsin isoform 2	316	20	2.91263e-30	0.6345
17416	c25500_g1_i1	antiviral protein	454	20	9.54392e-27	0.572
17417	c25500_g1_i2	antiviral protein	438	20	8.76799e-27	0.571
22000	c30164_g1_i1	antiviral protein	524	20	5.11717e-37	0.5545
22001	c30164_g1_i2	antiviral protein	661	20	1.4293e-36	0.552
40900	c42720_g1_i1	antiviral protein	799	20	1.95143e-22	0.481
40901	c42720_g1_i2	antiviral protein	922	20	4.42724e-22	0.4805
49308	c45054_g1_i1	antiviral protein	1781	20	4.35288e-24	0.489
49309	c45054_g1_i2	antiviral protein	1613	20	2.60406e-24	0.489
49838	c45134_g1_i1	antiviral protein	1206	10	4.11747e-92	0.515
49845	c45134_g1_i3	antiviral protein	1206	10	4.11747e-92	0.515
21092	c29214_g1_i1	ap-1 complex subunit gamma-1	1100	20	2.10746e-173	0.7935
29576	c36504_g1_i1	ap-1 complex subunit gamma-1	408	20	1.25423e-36	0.8475
29577	c36504_g2_i1	ap-1 complex subunit gamma-1	569	20	5.85549e-115	0.9255
21093	c29214_g2_i1	ap-1 complex subunit gamma-1-like isoform x2	976	20	1.1702e-30	0.6285
29119	c36150_g1_i1	ap-1 complex subunit mu-1-like	1873	20	0	0.9405
37047	c41065_g2_i1	ap-1 complex subunit sigma-2-like	324	20	7.7105e-54	0.953
48594	c44914_g3_i1	ap-2 complex subunit alpha-like	3619	20	0	0.8195
48596	c44914_g3_i2	ap-2 complex subunit alpha-like	3619	20	0	0.807
48597	c44914_g3_i3	ap-2 complex subunit alpha-like	3664	20	0	0.807
48598	c44914_g3_i4	ap-2 complex subunit alpha-like	1723	20	0	0.765
44052	c43786_g1_i1	ap-2 complex subunit beta-	1516	20	0	0.967
44053	c43786_g2_i1	ap-2 complex subunit beta-like	1767	20	0	0.7705
35160	c40052_g1_i1	ap-2 complex subunit sigma	745	20	2.10251e-82	0.9685
65465	c56044_g1_i1	ap-3 complex subunit beta-1	278	20	5.11173e-39	0.942
77368	c68329_g1_i1	ap-3 complex subunit beta-1	1142	20	1.26805e-47	0.6385
77369	c68329_g1_i2	ap-3 complex subunit beta-1	1143	20	1.88195e-52	0.6295
23170	c31297_g1_i1	ap-3 complex subunit beta-2	466	20	6.2348e-57	0.79
23171	c31297_g2_i1	ap-3 complex subunit beta-2-like	892	20	4.42013e-144	0.835
48945	c44986_g3_i1	ap-3 complex subunit delta-	425	1	4.81204e-07	0.62
48943	c44986_g2_i2	ap-3 complex subunit delta-1	619	20	4.50171e-24	0.5585
48944	c44986_g2_i3	ap-3 complex subunit delta-1	767	20	1.48457e-23	0.5585
48946	c44986_g4_i1	ap-3 complex subunit delta-1	1353	20	0	0.951
48947	c44986_g4_i2	ap-3 complex subunit delta-1	1403	20	0	0.949
48948	c44986_g5_i1	ap-3 complex subunit delta-1	999	20	1.19307e-147	0.7485
30288	c37001_g1_i1	ap-3 complex subunit mu-1	1454	20	0	0.897
13423	c19346_g1_i1	ap-3 complex subunit sigma-2-like	822	20	7.13513e-120	0.955
18609	c26663_g1_i1	ap-4 complex accessory subunit tepsin	918	20	5.75934e-24	0.554
32092	c38290_g1_i1	ap-4 complex subunit beta-1	1882	20	6.37625e-47	0.5275
32093	c38290_g1_i2	ap-4 complex subunit beta-1	1950	20	5.44358e-47	0.524
6382	c9228_g1_i1	ap-4 complex subunit epsilon-1-like	458	1	6.13243e-06	0.48
6383	c9228_g2_i1	ap-4 complex subunit epsilon-1-like	698	20	9.07458e-23	0.514
43276	c43570_g1_i1	ap-4 complex subunit mu-1-like	1599	20	4.10229e-42	0.474
22784	c30896_g1_i1	ap-4 complex subunit sigma-1	731	20	4.49582e-24	0.601
70355	c61085_g1_i1	apaf1-interacting protein homolog	386	20	9.09665e-58	0.797
3914	c5952_g1_i1	apical endosomal glycoprotein	1071	20	1.02918e-113	0.566
8327	c12345_g1_i1	apical endosomal glycoprotein	591	20	3.00295e-44	0.4965
61154	c51636_g1_i1	apical endosomal glycoprotein	499	20	4.75159e-22	0.4865
79094	c70068_g1_i1	apical endosomal glycoprotein	314	20	5.25198e-18	0.5985
2699	c4116_g1_i1	ap-like endonuclease reverse transcriptase	525	20	3.0427e-28	0.5405
50737	c45267_g8_i1	ap-like endonuclease reverse transcriptase	1064	20	5.14925e-21	0.4905
55470	c45860_g1_i1	ap-like endonuclease reverse transcriptase	3410	20	9.11401e-84	0.4545
47799	c44762_g1_i1	apolipoprotein a binding protein	435	20	3.7917e-16	0.8895
47800	c44762_g1_i2	apolipoprotein a binding protein	492	20	7.96306e-32	0.835
58262	c48638_g1_i1	apolipoprotein a-ii	375	20	4.30235e-64	0.9005
80321	c71323_g1_i1	apolipoprotein c-i	239	20	7.47537e-27	0.7935
12059	c17722_g1_i1	apolipoprotein d	1726	20	2.4749e-42	0.5465
50527	c45237_g1_i1	apolipoprotein d	900	20	8.72482e-46	0.549
50528	c45237_g2_i1	apolipoprotein d	1237	20	3.09638e-46	0.531
50529	c45237_g2_i2	apolipoprotein d	1255	20	3.66578e-46	0.544
66795	c57438_g1_i1	apolipoprotein d	239	20	2.44124e-12	0.594
30910	c37440_g2_i1	apolipoprotein d-like	442	20	2.45609e-14	0.523
30911	c37440_g2_i2	apolipoprotein d-like	345	18	5.9695e-09	0.5778
42227	c43198_g1_i1	apolipoprotein d-like	1130	20	6.41718e-20	0.475
62170	c52665_g1_i1	apolipoprotein d-like	523	18	9.95763e-12	0.455
48514	c44901_g1_i1	apolipoprotein o-like	703	20	5.0192e-33	0.5455
24672	c32606_g1_i1	apoptogenic protein mitochondrial	861	20	2.55563e-32	0.628
24673	c32606_g1_i2	apoptogenic protein mitochondrial	819	20	2.52329e-32	0.5885
17199	c25272_g2_i1	apoptosis inhibitor 5	326	20	4.71847e-48	0.7395
58261	c48637_g1_i1	apoptosis inhibitor 5	318	20	1.10975e-34	0.65
61325	c51811_g1_i1	apoptosis inhibitor 5	383	20	3.08974e-46	0.68
17198	c25272_g1_i1	apoptosis inhibitor 5 isoform x3	327	20	2.47828e-37	0.7215
17200	c25272_g3_i1	apoptosis inhibitor 5-like	283	20	1.15145e-31	0.7165
16656	c24707_g1_i1	apoptosis regulator bax	220	10	1.04114e-10	0.572
77537	c68497_g1_i1	apoptosis regulator r1-like	815	20	1.30288e-26	0.581
21530	c29659_g1_i1	apoptosis regulatory protein siva-like	249	12	1.14788e-10	0.6075
51858	c45422_g4_i1	apoptosis stimulating of	3805	20	9.29669e-116	0.872
51859	c45422_g4_i2	apoptosis stimulating of	3739	20	6.6172e-116	0.872
51860	c45422_g4_i3	apoptosis stimulating of	3790	20	8.61428e-116	0.872
51861	c45422_g4_i4	apoptosis stimulating of	1222	20	4.03716e-65	0.87
36684	c40897_g1_i1	apoptosis-inducing factor mitochondrial-like	2356	20	0	0.7835
46352	c44429_g3_i1	apoptosis-linked protein 2	1147	20	9.94506e-68	0.746
46960	c44576_g2_i2	apoptotic chromatin condensation inducer in the nucleus	2794	20	1.3834e-46	0.578
46961	c44576_g2_i3	apoptotic chromatin condensation inducer in the nucleus	2148	20	2.40687e-47	0.578
46977	c44576_g10_i4	apoptotic chromatin condensation inducer in the nucleus-like	1246	20	1.19098e-13	0.61
67262	c57912_g1_i1	aprataxin isoform x5	723	20	8.11436e-68	0.679
27208	c34765_g2_i1	apterous	315	20	1.22916e-20	0.7175
27207	c34765_g1_i1	apterous a	1870	7	8.1789e-07	0.8257
26073	c33902_g1_i1	apurinic apyrimidinic endonuclease 1	2012	20	1.12294e-120	0.7435
26074	c33902_g1_i2	apurinic apyrimidinic endonuclease 1	1851	20	2.36679e-121	0.7435
47813	c44764_g5_i1	aquaporin	1297	20	4.14486e-129	0.733
78074	c69037_g1_i1	aquaporin 10	211	17	6.06672e-10	0.7376
35573	c40317_g1_i1	aquaporin transporter	1153	20	5.3549e-64	0.634
35574	c40317_g1_i2	aquaporin transporter	1673	20	1.59013e-69	0.5685
39821	c42288_g1_i2	aquaporin-10- partial	1267	20	3.34575e-61	0.613
39820	c42288_g1_i1	aquaporin-9 isoform x3	1157	20	5.75553e-61	0.6155
43314	c43582_g1_i1	arc42	930	20	7.52179e-139	0.8625
81695	c72768_g1_i1	arf gtpase-activating protein git2 isoform x2	209	20	3.35608e-22	0.798
78951	c69923_g1_i1	arf6 guanine nucleotide exchange	655	5	1.14996e-12	0.5
5117	c7386_g1_i1	arf6 guanine nucleotide exchange factor	241	20	7.19147e-10	0.6005
66467	c57107_g1_i1	arfaptin-2-like isoform x3	212	20	2.5127e-40	0.852
80036	c71031_g1_i1	arf-gap domain and fg repeat-containing protein 1-like isoform x3	270	20	3.98885e-39	0.823
33683	c39227_g1_i1	arf-gap with coiled- ank repeat and ph domain-containing protein 2	1134	20	2.93251e-42	0.572
11866	c17453_g1_i1	arf-gap with coiled- ank repeat and ph domain-containing protein 2-like	1191	20	3.35326e-104	0.6825
33684	c39227_g2_i1	arf-gap with coiled- ank repeat and ph domain-containing protein 2-like	469	20	2.31114e-46	0.6475
17871	c25978_g1_i1	arf-gap with dual ph domain-containing protein 1-like	1373	20	0	0.7135
17872	c25978_g1_i2	arf-gap with dual ph domain-containing protein 1-like	1433	20	0	0.711
17873	c25978_g1_i3	arf-gap with dual ph domain-containing protein 1-like	1473	20	0	0.706
4775	c7035_g1_i1	arf-gap with sh3 ank repeat and ph domain-containing protein 1-like	626	20	7.48736e-49	0.7225
4776	c7035_g1_i2	arf-gap with sh3 ank repeat and ph domain-containing protein 1-like	515	20	1.57171e-31	0.6735
12550	c18313_g1_i1	arf-gap with sh3 ank repeat and ph domain-containing protein 1-like	1032	20	3.34389e-16	0.6535
31551	c37882_g2_i1	arf-gap with sh3 ank repeat and ph domain-containing protein 1-like	582	20	1.16729e-72	0.7245
31550	c37882_g1_i1	arf-gap with sh3 ank repeat and ph domain-containing protein 2-like isoform x3	348	20	1.48099e-26	0.68
30493	c37138_g1_i1	arginase- mitochondrial-like	1180	20	2.77854e-88	0.624
30494	c37138_g1_i2	arginase- mitochondrial-like	1214	20	3.93698e-88	0.624
60864	c51343_g1_i1	arginine kinase	1404	20	0	0.967
32456	c38528_g1_i3	arginine n-methyltransferase	449	20	2.27348e-44	0.661
41556	c42978_g2_i1	arginine serine-rich coiled-coil protein 2	1208	20	6.13602e-13	0.8595
41557	c42978_g2_i2	arginine serine-rich coiled-coil protein 2	1334	20	7.79594e-13	0.8485
41561	c42978_g3_i3	arginine serine-rich coiled-coil protein 2	1119	20	1.82818e-16	0.603
4202	c6277_g1_i1	arginine serine-rich splicing	372	20	1.14288e-19	0.908
4203	c6277_g1_i2	arginine serine-rich splicing	357	20	4.00738e-21	0.87
29954	c36775_g1_i1	arginine-glutamic acid dipeptide repeats protein	506	20	1.04547e-45	0.679
73577	c64371_g1_i1	arginine-glutamic acid dipeptide repeats protein	662	20	1.7905e-69	0.715
78269	c69231_g1_i1	arginine-glutamic acid dipeptide repeats protein	334	20	8.26814e-17	0.8295
51822	c45418_g1_i1	arginine--trna cytoplasmic	1991	20	0	0.7675
27335	c34868_g1_i1	argininosuccinate lyase	1573	20	0	0.744
63419	c53925_g1_i1	argininosuccinate synthase	370	20	3.62253e-59	0.792
45863	c44311_g1_i1	arginyl-trna synthetase	1513	20	1.04771e-79	0.6705
51823	c45418_g1_i2	arginyl-trna synthetase	2050	20	0	0.7405
9542	c13708_g1_i1	arginyl-trna--protein transferase 1-like isoform 1	402	20	3.35396e-56	0.791
8691	c12765_g1_i1	argonaute 1	312	20	8.02115e-65	0.994
14081	c20553_g2_i1	argonaute 1	579	20	3.5107e-114	0.948
18641	c26689_g2_i1	argonaute 1	638	20	2.13198e-134	0.974
543	c649_g1_i1	argonaute 2	709	20	7.07792e-63	0.572
71529	c62320_g1_i1	argonaute- partial	248	20	1.21783e-49	0.9685
18640	c26689_g1_i1	argonaute-1	693	20	3.19911e-159	0.909
37159	c41112_g1_i1	arl14 effector protein	1836	20	5.32582e-22	0.5315
37160	c41112_g1_i2	arl14 effector protein	1772	20	4.74506e-22	0.5315
62900	c53398_g1_i1	arm repeat-containing protein	439	20	8.34184e-45	0.5885
16155	c24204_g2_i1	armadillo repeat-containing	776	20	1.52635e-102	0.8035
57711	c48072_g1_i1	armadillo repeat-containing protein 1	693	20	2.7348e-35	0.594
68523	c59191_g1_i1	armadillo repeat-containing protein 5	489	20	2.97737e-18	0.516
38357	c41660_g1_i1	armadillo repeat-containing protein 6	851	20	9.23068e-47	0.6005
4675	c6922_g1_i1	armadillo repeat-containing protein 6 homolog	755	20	1.61013e-30	0.5595
59873	c50293_g1_i1	armadillo repeat-containing protein 7	281	20	2.62631e-23	0.669
52152	c45459_g2_i1	armadillo repeat-containing protein 8	461	5	1.85616e-06	0.544
16154	c24204_g1_i1	armadillo repeat-containing protein 8 isoform x3	475	20	8.91532e-44	0.6985
11430	c16869_g1_i1	armadillo repeat-containing protein 8-like	428	20	5.94217e-23	0.6375
36072	c40594_g2_i1	armadillo segment polarity	3431	20	0	0.845
36073	c40594_g2_i2	armadillo segment polarity protein	2946	20	0	0.886
20794	c28953_g1_i1	armadillo-type fold containing protein	1077	20	2.37734e-49	0.543
13528	c19461_g1_i1	armet-like protein precursor	1002	20	6.60209e-56	0.791
1300	c1667_g1_i1	aromatic amino acid decarboxylase	266	20	4.18874e-14	0.7935
24278	c32296_g1_i1	aromatic amino acid decarboxylase	1709	20	6.31428e-148	0.7495
24279	c32296_g1_i2	aromatic amino acid decarboxylase	1912	20	5.74138e-147	0.7495
24280	c32296_g1_i3	aromatic amino acid decarboxylase	1777	20	1.34653e-147	0.7495
40607	c42608_g2_i1	aromatic amino acid decarboxylase	523	20	4.79666e-95	0.8645
193	c280_g1_i1	aromatic-l-amino-acid decarboxylase	282	20	6.21995e-35	0.761
23278	c31377_g1_i1	arp2 3 complex 16 kd	772	20	3.22595e-54	0.7235
3957	c6004_g1_i1	arrestin	398	20	1.56363e-18	0.7105
57442	c47802_g1_i1	arrestin domain containing protein	920	20	1.64512e-17	0.456
47157	c44620_g2_i1	arrestin domain-containing protein 2-like	660	20	6.74315e-43	0.8425
47158	c44620_g2_i2	arrestin domain-containing protein 2-like	705	20	1.27333e-38	0.733
47159	c44620_g2_i3	arrestin domain-containing protein 2-like	699	20	1.65778e-41	0.8265
8328	c12346_g1_i1	arrestin domain-containing protein 3-like	602	20	5.19925e-30	0.4735
8329	c12346_g1_i2	arrestin domain-containing protein 3-like	408	20	2.05524e-23	0.544
61769	c52254_g1_i1	arrestin domain-containing protein 3-like	389	20	4.14765e-24	0.543
66229	c56869_g1_i1	arrestin domain-containing protein 3-like	258	7	3.19316e-08	0.6329
30245	c36974_g1_i1	arrestin red cell isoform 3-like isoform x3	246	20	1.57542e-19	0.6635
52400	c45488_g3_i7	arsenical pump-driving atpase	982	20	2.96165e-40	0.8335
52404	c45488_g3_i9	arsenical pump-driving atpase	1504	20	5.92319e-110	0.8755
51022	c45304_g2_i1	arsenite-resistance protein 2-like protein	632	1	8.74177e-12	0.73
51024	c45304_g2_i2	arsenite-resistance protein 2-like protein	541	1	1.57585e-17	0.88
3466	c5425_g1_i1	arthrodial cuticle protein	1053	20	6.42739e-35	0.634
5943	c8424_g1_i1	arthrodial cuticle protein	393	20	5.16031e-27	0.7155
7226	c10684_g1_i1	arthrodial cuticle protein	213	14	4.29934e-16	0.6879
7723	c11413_g1_i1	arthrodial cuticle protein	266	20	3.46975e-24	0.696
7724	c11413_g2_i1	arthrodial cuticle protein	262	6	6.17679e-07	0.7267
10685	c15674_g1_i1	arthrodial cuticle protein	587	20	1.21321e-49	0.673
19186	c27233_g1_i1	arthrodial cuticle protein	283	15	1.07164e-15	0.7253
19187	c27233_g1_i2	arthrodial cuticle protein	262	15	2.65078e-16	0.7253
19210	c27254_g1_i1	arthrodial cuticle protein	757	20	4.26226e-45	0.646
30743	c37328_g1_i1	arthrodial cuticle protein	330	20	4.44086e-21	0.7705
34647	c39770_g1_i1	arthrodial cuticle protein	1161	20	3.79063e-29	0.6605
35415	c40218_g1_i1	arthrodial cuticle protein	781	20	2.21229e-40	0.7075
37239	c41149_g1_i1	arthrodial cuticle protein	373	20	1.36501e-27	0.69
42508	c43305_g1_i1	arthrodial cuticle protein	883	20	7.88794e-37	0.6935
77015	c67973_g1_i1	arthrodial cuticle protein	585	20	1.85831e-32	0.7045
86562	c77747_g1_i1	arthrodial cuticle protein	213	14	1.16487e-18	0.7936
7672	c11344_g1_i1	articulin p60	530	1	3.36427e-37	0.83
23441	c31526_g2_i1	articulin p60	774	1	1.10693e-28	0.69
65578	c56159_g1_i1	aryl hydrocarbon receptor 1 beta-like protein	366	14	2.15701e-15	0.5079
11581	c17040_g1_i1	aryl hydrocarbon receptor nuclear translocator homolog	693	20	4.85022e-84	0.615
69821	c60531_g1_i1	aryl hydrocarbon receptor nuclear translocator homolog	360	20	8.69713e-13	0.8735
36158	c40645_g2_i1	arylalkylamine n-acetyltransferase 1	1769	20	1.01182e-09	0.488
9194	c13265_g1_i1	arylalkylamine n-acetyltransferase 3	609	20	4.1841e-17	0.497
33100	c38871_g1_i1	arylalkylamine n-acetyltransferase 3	943	20	1.13022e-10	0.4475
38709	c41822_g1_i1	arylsulfatase h	2403	20	4.4193e-102	0.546
39677	c42231_g1_i1	arylsulfatase j-like	1957	20	0	0.684
39678	c42231_g1_i2	arylsulfatase j-like	2136	20	0	0.684
64059	c54590_g1_i1	arylsulfatase j-like	263	20	6.32594e-34	0.7415
84032	c75146_g1_i1	arylsulfatase partial	209	20	4.70861e-20	0.763
7048	c10354_g1_i1	ashwin protein	610	13	8.2707e-10	0.5162
20797	c28954_g1_i1	asparagine synthetase domain-containing protein 1	211	20	8.82686e-09	0.555
20798	c28954_g2_i1	asparagine synthetase domain-containing protein 1	315	20	1.96935e-19	0.638
35194	c40079_g1_i1	asparagine--trna cytoplasmic-like	421	20	1.5677e-16	0.8085
35195	c40079_g1_i2	asparagine--trna cytoplasmic-like	1770	20	0	0.816
35196	c40079_g1_i3	asparaginyl-trna cytoplasmic-like	1662	20	0	0.825
28054	c35395_g2_i1	aspartate beta-hydroxylase domain-containing protein 2	817	20	5.26455e-51	0.57
37419	c41237_g2_i1	aspartate mitochondrial	1386	20	0	0.8375
36505	c40827_g2_i1	aspartate--trna cytoplasmic-like	768	20	4.90333e-61	0.7045
12514	c18267_g1_i1	aspartate--trna mitochondrial	896	20	5.2844e-71	0.63
76852	c67812_g1_i1	aspartate--trna mitochondrial	689	20	1.68243e-45	0.693
77772	c68734_g1_i1	aspartate--trna mitochondrial	463	20	9.99176e-55	0.712
6288	c9041_g1_i1	aspartyl asparaginyl beta-hydroxylase	1837	20	5.53896e-170	0.6585
36504	c40827_g1_i1	aspartyl-trna synthetase	448	20	2.77121e-73	0.9185
36506	c40827_g3_i1	aspartyl-trna synthetase	573	20	5.8354e-96	0.845
36507	c40827_g1_i2	aspartyl-trna synthetase	447	20	1.96253e-67	0.872
12515	c18267_g1_i2	aspartyl-tRNA synthetase, putative	277	1	3.51418e-06	0.58
84974	c76106_g1_i1	astacin-like metallopeptidase 5b partial	265	20	8.42611e-38	0.7335
26540	c34302_g1_i1	astakine variant 1	1440	11	1.93964e-18	0.6255
39764	c42263_g1_i1	astakine variant 2	887	15	2.63122e-18	0.5813
45895	c44317_g1_i1	asx	2308	20	7.8934e-54	0.7055
79362	c70343_g1_i1	at4g01020-like partial	525	20	6.07198e-28	0.561
347	c456_g1_i1	atac complex component 2	879	9	1.21847e-07	0.5267
25836	c33690_g1_i2	atac complex component 2	371	9	4.19506e-08	0.5478
62950	c53451_g1_i1	ataxia telangiectasia mutated	376	2	4.23797e-06	0.52
908	c1185_g1_i1	ataxin 3 variant ref	492	20	3.76129e-70	0.8115
69504	c60193_g1_i1	ataxin-10 isoform x3	390	20	3.88435e-18	0.6845
38807	c41866_g1_i1	ataxin-2-like protein	1734	20	3.61975e-70	0.627
31736	c38017_g1_i2	ataxin-7-like protein 3 isoform x2	1184	20	1.37095e-48	0.6175
31735	c38017_g1_i1	ataxin-7-like protein 3-like	1160	20	7.73823e-50	0.6055
31737	c38017_g1_i3	ataxin-7-like protein 3-like	1203	20	7.32057e-53	0.5995
16368	c24425_g2_i1	at-hook-containing transcription factor 1	256	13	1.40375e-09	0.7615
8673	c12746_g1_i1	atlastin-like isoform 1	1396	20	1.85907e-144	0.6935
78624	c69590_g1_i1	atlastin-like isoform x1	620	20	7.75104e-31	0.7345
26789	c34485_g1_i3	atm interactor	1995	20	3.90274e-14	0.492
31435	c37814_g1_i1	atp gtp binding 5	1536	5	1.04e-09	0.592
8994	c13066_g1_i1	atp synthase	1065	20	2.93994e-97	0.736
66212	c56853_g1_i1	atp synthase	2054	20	0	0.9165
77206	c68163_g1_i1	atp synthase delta mitochondrial	852	20	2.8633e-72	0.8035
24324	c32326_g1_i1	atp synthase e chain	455	20	4.26571e-27	0.701
23578	c31640_g1_i1	atp synthase f0 subunit 6	478	20	1.0191e-62	0.9085
63406	c53912_g1_i1	atp synthase f0 subunit 6	489	20	5.17806e-76	0.952
65221	c55797_g1_i1	atp synthase f0 subunit 6	452	20	1.0374e-15	0.837
76728	c67680_g1_i1	atp synthase f0 subunit 6	268	20	3.69677e-21	0.868
2083	c2984_g1_i1	atp synthase lipid-binding mitochondrial	786	20	1.25889e-26	0.862
39926	c42330_g2_i2	atp synthase mitochondrial f1 complex assembly factor 1	247	13	5.83147e-09	0.7138
39927	c42330_g3_i1	atp synthase mitochondrial f1 complex assembly factor 1	310	20	2.94803e-14	0.6575
39924	c42330_g1_i1	atp synthase mitochondrial f1 complex assembly factor 1-like	620	20	2.39431e-43	0.77
479	c588_g1_i1	atp synthase mitochondrial f1 complex assembly factor 2-like	936	20	3.14586e-72	0.639
60915	c51395_g1_i1	atp synthase subunit 6	427	2	8.00341e-07	0.89
9690	c13878_g1_i1	atp synthase subunit d	1160	20	3.45625e-112	0.829
48765	c44947_g1_i1	atp synthase subunit mitochondrial	4041	20	5.41549e-41	0.6565
48768	c44947_g1_i3	atp synthase subunit mitochondrial	4271	20	2.42798e-48	0.657
73357	c64151_g1_i1	atp synthase subunit mitochondrial	327	20	3.65552e-24	0.731
10285	c14860_g1_i1	atp synthase subunit mitochondrial-like	606	20	2.08759e-49	0.72
17033	c25106_g2_i2	atp synthase subunit s-like protein	831	20	4.62579e-38	0.628
52405	c45488_g6_i1	atpase asna1	284	20	1.51495e-09	0.7715
52395	c45488_g3_i2	atpase asna1 homolog	1919	20	1.32324e-174	0.8725
52397	c45488_g3_i4	atpase asna1 homolog	1888	20	9.47746e-175	0.8725
47917	c44783_g2_i1	atpase family aaa domain-containing protein 1	900	20	4.03444e-96	0.7995
47918	c44783_g2_i2	atpase family aaa domain-containing protein 1	807	20	1.31766e-96	0.7995
52023	c45440_g10_i1	atpase family aaa domain-containing protein 1-b	483	20	1.00574e-50	0.7635
81705	c72778_g1_i1	atpase family aaa domain-containing protein 2	230	20	6.72423e-32	0.841
24956	c32854_g1_i1	atpase family aaa domain-containing protein 3	1770	20	0	0.7725
54633	c45754_g1_i8	atpase family aaa domain-containing protein 3-like	780	3	8.87457e-07	0.5633
20776	c28935_g1_i1	atpase family aaa domain-containing protein 5-like	870	20	9.40273e-39	0.519
29893	c36730_g1_i1	atpase inhibitor mai- mitochondrial-like	414	20	6.56704e-21	0.797
82148	c73252_g1_i1	atpase inhibitor mai- mitochondrial-like	972	14	4.0276e-22	0.6907
27708	c35151_g1_i1	atpase n2b	337	20	8.24055e-51	0.82
15886	c23742_g1_i1	atpase n2b-like	620	20	3.08614e-29	0.584
27709	c35151_g2_i1	atpase n2b-like	425	20	7.44205e-50	0.748
5890	c8361_g1_i1	atpase swsap1-like	806	16	2.58061e-12	0.4713
81122	c72155_g1_i1	atp-binding cassette sub-family a member 13	277	20	2.61698e-08	0.5765
48644	c44920_g6_i1	atp-binding cassette sub-family a member 1-like	363	9	4.45439e-08	0.59
10271	c14836_g1_i1	atp-binding cassette sub-family a member 2-like	230	20	6.94147e-24	0.764
11103	c16436_g1_i2	atp-binding cassette sub-family a member 2-like	239	12	4.24987e-07	0.5983
13114	c18976_g1_i1	atp-binding cassette sub-family a member 2-like	483	20	9.21588e-47	0.6795
13115	c18976_g1_i2	atp-binding cassette sub-family a member 2-like	710	20	4.85593e-58	0.707
39253	c42050_g2_i1	atp-binding cassette sub-family a member 3	1231	20	2.39333e-127	0.661
61654	c52138_g1_i1	atp-binding cassette sub-family a member 3	618	20	2.97555e-13	0.6245
78233	c69195_g1_i1	atp-binding cassette sub-family a member 3	445	20	2.0642e-29	0.6175
39252	c42050_g1_i1	atp-binding cassette sub-family a member 3-like	3100	20	0	0.6415
39254	c42050_g3_i1	atp-binding cassette sub-family a member 3-like	249	8	1.85598e-13	0.55
11102	c16436_g1_i1	atp-binding cassette sub-family a member 5	240	1	8.07862e-07	0.68
63363	c53869_g1_i1	atp-binding cassette sub-family a member 8-like	294	20	9.02901e-19	0.635
12198	c17915_g1_i1	atp-binding cassette sub-family b member 7	685	20	7.03667e-78	0.835
13066	c18922_g1_i1	atp-binding cassette sub-family b member mitochondrial	938	20	6.92412e-129	0.8385
13067	c18922_g1_i2	atp-binding cassette sub-family b member mitochondrial	391	20	1.73969e-50	0.908
23438	c31523_g1_i1	atp-binding cassette sub-family b member mitochondrial	898	20	3.99084e-86	0.7625
8436	c12459_g1_i1	atp-binding cassette sub-family b member mitochondrial-like	521	20	7.44301e-54	0.72
17742	c25856_g1_i1	atp-binding cassette sub-family b member mitochondrial-like	705	20	3.9652e-55	0.6985
55912	c46254_g1_i1	atp-binding cassette sub-family b member mitochondrial-like	296	20	1.03077e-36	0.785
66925	c57572_g1_i1	atp-binding cassette sub-family b member mitochondrial-like	392	20	5.81656e-63	0.8705
71897	c62686_g1_i1	atp-binding cassette sub-family b member mitochondrial-like	466	20	7.15936e-65	0.8365
86103	c77264_g1_i1	atp-binding cassette sub-family b member mitochondrial-like	208	20	4.37377e-15	0.7515
78679	c69648_g1_i1	atp-binding cassette sub-family c member 1	270	20	5.75639e-36	0.8195
83351	c74458_g1_i1	atp-binding cassette sub-family d member 1	447	20	3.148e-56	0.818
15962	c23888_g1_i1	atp-binding cassette sub-family d member 2	232	20	1.84282e-27	0.761
62994	c53497_g1_i1	atp-binding cassette sub-family d member 2	1389	20	2.19318e-157	0.7745
35677	c40384_g1_i1	atp-binding cassette sub-family d member 3	1775	20	0	0.8275
4176	c6249_g1_i1	atp-binding cassette sub-family d member 3-like	258	20	1.26438e-20	0.67
64628	c55176_g1_i1	atp-binding cassette sub-family d member 4	222	20	1.16901e-15	0.604
76886	c67847_g1_i1	atp-binding cassette sub-family d member 4	586	20	1.95925e-19	0.5165
86761	c77955_g1_i1	atp-binding cassette sub-family d member 4	274	20	2.12544e-33	0.795
16188	c24245_g1_i1	atp-binding cassette sub-family d member 4-like	485	20	1.24125e-19	0.564
26982	c34609_g1_i1	atp-binding cassette sub-family e member 1	1182	20	0	0.887
26983	c34609_g2_i1	atp-binding cassette sub-family e member 1	1225	20	1.25798e-138	0.8845
47201	c44630_g1_i1	atp-binding cassette sub-family f member 1-like	3079	20	0	0.858
33779	c39278_g1_i1	atp-binding cassette sub-family f member 2-like	2614	20	0	0.8845
42902	c43456_g1_i1	atp-binding cassette sub-family f member 3	407	20	7.43835e-18	0.64
42903	c43456_g2_i1	atp-binding cassette sub-family f member 3-like	203	20	2.16169e-29	0.84
42904	c43456_g3_i1	atp-binding cassette sub-family f member 3-like	1106	20	3.17939e-122	0.8315
11112	c16446_g1_i1	atp-binding cassette sub-family g member 1-like	428	20	1.39999e-49	0.803
22945	c31062_g2_i1	atp-binding cassette sub-family g member 1-like	437	20	4.93804e-40	0.83
22944	c31062_g1_i1	atp-binding cassette sub-family g member 4	554	20	4.98285e-56	0.7765
8392	c12414_g1_i1	atp-binding cassette sub-family g member 5-like	465	14	1.13535e-24	0.5379
8393	c12414_g2_i1	atp-binding cassette sub-family g member 5-like	1344	20	0	0.6855
61429	c51913_g1_i1	atp-binding cassette sub-family g member 8-like	1196	20	2.20565e-93	0.5815
78585	c69550_g1_i1	atp-binding cassette sub-family g member 8-like	548	20	3.95716e-61	0.637
48652	c44922_g1_i1	atp-citrate synthase	336	20	9.14518e-63	0.934
48653	c44922_g2_i1	atp-citrate synthase	700	20	1.81729e-113	0.785
48654	c44922_g3_i1	atp-citrate synthase	1026	20	2.1347e-144	0.8075
48655	c44922_g4_i1	atp-citrate synthase	832	20	1.15962e-150	0.8825
70858	c61606_g1_i1	atp-dependent bile acid permease	248	3	6.08104e-06	0.54
32924	c38780_g1_i1	atp-dependent clp protease atp-binding subunit clpx- mitochondrial-like	677	20	5.22262e-17	0.9685
32925	c38780_g2_i1	atp-dependent clp protease atp-binding subunit clpx- mitochondrial-like	1450	20	0	0.7685
32926	c38780_g1_i2	atp-dependent clp protease atp-binding subunit clpx- mitochondrial-like	677	20	2.02177e-20	0.82
41801	c43052_g1_i1	atp-dependent clp protease proteolytic mitochondrial	403	20	1.21572e-31	0.8075
41802	c43052_g2_i1	atp-dependent clp protease proteolytic mitochondrial-like	536	20	1.09071e-75	0.8345
86152	c77315_g1_i1	atp-dependent dna helicase	349	2	5.51488e-09	0.55
40425	c42528_g1_i2	atp-dependent dna helicase 2 subunit 2	1050	20	1.15013e-33	0.879
40426	c42528_g1_i3	atp-dependent dna helicase 2 subunit 2	927	20	5.13547e-34	0.879
2431	c3535_g1_i1	atp-dependent dna helicase pif1	233	1	1.33194e-06	0.71
2432	c3535_g2_i1	atp-dependent dna helicase pif1-like	258	20	1.4846e-23	0.6385
67854	c58507_g1_i1	atp-dependent dna helicase pif1-like	203	20	1.10584e-26	0.799
81569	c72631_g1_i1	atp-dependent dna helicase pif1-like	331	20	8.44925e-44	0.7975
14705	c21601_g1_i1	atp-dependent dna helicase q1	283	20	6.83085e-29	0.8155
46592	c44499_g1_i1	atp-dependent dna helicase q1	1081	20	1.49124e-32	0.651
46594	c44499_g1_i3	atp-dependent dna helicase q1	1112	20	4.51006e-13	0.619
46597	c44499_g1_i6	atp-dependent dna helicase q1	297	20	7.42291e-12	0.654
46593	c44499_g1_i2	atp-dependent dna helicase q1-like	952	20	4.19195e-82	0.715
46596	c44499_g1_i5	atp-dependent dna helicase q1-like	686	20	1.51669e-59	0.7425
46599	c44499_g1_i8	atp-dependent dna helicase q1-like	1470	20	5.77251e-82	0.7055
71063	c61817_g1_i1	atp-dependent dna helicase q1-like	267	20	5.31219e-37	0.8185
20142	c28272_g1_i1	atp-dependent dna helicase q4	740	20	9.93676e-50	0.7045
20143	c28272_g2_i1	atp-dependent dna helicase q4-like	1925	20	0	0.618
20241	c28375_g2_i1	atp-dependent dna helicase q4-like	1314	20	1.1027e-20	0.618
65396	c55974_g1_i1	atp-dependent dna helicase q5	394	20	7.40367e-48	0.775
11708	c17221_g1_i1	atp-dependent dna helicase q5-like	418	20	2.3202e-45	0.774
67605	c58260_g1_i1	atp-dependent helicase	224	20	1.1876e-12	0.682
22524	c30645_g1_i1	atp-dependent helicase brm	817	20	3.04621e-77	0.737
52452	c45497_g6_i1	atp-dependent helicase brm	2001	20	1.22877e-76	0.9045
52455	c45497_g5_i3	atp-dependent helicase brm	1524	20	0	0.8025
52456	c45497_g6_i2	atp-dependent helicase brm	2016	20	1.34815e-76	0.9045
56810	c47157_g1_i1	atp-dependent helicase brm	321	20	5.79824e-13	0.8365
49165	c45023_g1_i1	atp-dependent helicase brm-like	1061	20	8.68543e-92	0.7605
49166	c45023_g1_i2	atp-dependent helicase brm-like	1060	20	7.00047e-103	0.7665
52446	c45497_g1_i1	atp-dependent helicase brm-like	388	20	4.41342e-28	0.764
52447	c45497_g2_i1	atp-dependent helicase brm-like	616	20	1.12904e-95	0.918
52448	c45497_g3_i1	atp-dependent helicase brm-like	237	20	1.69553e-09	0.697
52451	c45497_g5_i1	atp-dependent helicase brm-like	1248	20	0	0.8065
52453	c45497_g5_i2	atp-dependent helicase brm-like	1247	20	4.98213e-177	0.7995
52457	c45497_g7_i1	atp-dependent helicase brm-like	968	20	2.67382e-09	0.898
30270	c36986_g2_i1	atp-dependent -nad h-hydrate dehydratase	614	20	8.44417e-40	0.6135
30269	c36986_g1_i1	atp-dependent -nad h-hydrate dehydratase-like isoform x2	484	20	5.47011e-47	0.755
40447	c42535_g2_i2	atp-dependent protease la	1219	20	0	0.8525
14394	c21107_g2_i1	atp-dependent rna	218	5	2.33114e-07	0.774
49319	c45057_g1_i1	atp-dependent rna helicase	3713	1	9.18226e-06	0.48
56303	c46641_g1_i1	atp-dependent rna helicase a isoform x2	304	20	1.07499e-40	0.7945
48404	c44882_g5_i1	atp-dependent rna helicase abstrakt-like	2674	20	0	0.832
48408	c44882_g5_i3	atp-dependent rna helicase abstrakt-like	2446	20	0	0.832
10159	c14602_g1_i1	atp-dependent rna helicase ddx11-like protein 8-like	283	20	3.08379e-33	0.7985
70460	c61196_g1_i1	atp-dependent rna helicase ddx11-like protein 8-like	307	20	5.29846e-27	0.7765
34897	c39907_g1_i1	atp-dependent rna helicase ddx1-like	2197	20	0	0.8085
45589	c44239_g1_i1	atp-dependent rna helicase ddx24	1780	20	8.03593e-162	0.701
45590	c44239_g2_i1	atp-dependent rna helicase ddx24	508	20	4.57552e-26	0.776
38097	c41544_g2_i3	atp-dependent rna helicase ddx39	1600	20	0	0.955
38095	c41544_g2_i1	atp-dependent rna helicase ddx39a	1046	20	2.243e-135	0.9445
34771	c39834_g1_i1	atp-dependent rna helicase ddx42-like	825	20	7.97905e-57	0.667
34772	c39834_g2_i1	atp-dependent rna helicase ddx42-like	667	20	1.32294e-121	0.8775
34773	c39834_g3_i1	atp-dependent rna helicase ddx42-like	1007	20	7.61752e-112	0.755
34774	c39834_g3_i2	atp-dependent rna helicase ddx42-like	1046	20	1.21517e-111	0.755
37555	c41302_g3_i1	atp-dependent rna helicase ddx51-like	1259	20	1.02353e-84	0.613
44579	c43943_g1_i1	atp-dependent rna helicase ddx54	1790	20	0	0.761
44580	c43943_g2_i1	atp-dependent rna helicase ddx54-like	1712	20	4.5869e-21	0.595
44581	c43943_g2_i2	atp-dependent rna helicase ddx54-like	1728	20	3.21636e-21	0.5895
44582	c43943_g2_i3	atp-dependent rna helicase ddx54-like	1720	20	3.14985e-21	0.5895
17559	c25655_g1_i1	atp-dependent rna helicase ddx55	1130	20	2.88878e-109	0.7365
17560	c25655_g1_i2	atp-dependent rna helicase ddx55	1474	20	4.19303e-169	0.7405
26673	c34397_g1_i1	atp-dependent rna helicase dhx30 isoform x2	2371	20	1.44131e-151	0.612
8835	c12902_g1_i1	atp-dependent rna helicase dhx33	379	20	2.4899e-34	0.7395
83359	c74466_g1_i1	atp-dependent rna helicase dhx33 isoform x2	1084	20	8.67189e-93	0.6725
23720	c31777_g1_i1	atp-dependent rna helicase dhx33-like	243	20	9.20598e-14	0.7705
11773	c17313_g1_i2	atp-dependent rna helicase dhx8	372	4	4.93551e-10	0.5125
42415	c43265_g2_i1	atp-dependent rna helicase dhx8-like	3790	20	0	0.8855
42416	c43265_g2_i2	atp-dependent rna helicase dhx8-like	3717	20	0	0.8855
34857	c39880_g1_i1	atp-dependent rna helicase has1	961	20	2.96102e-55	0.6075
34859	c39880_g1_i2	atp-dependent rna helicase has1	960	20	4.96059e-47	0.5895
38846	c41878_g2_i1	atp-dependent rna helicase me31b-like	1575	20	0	0.903
38847	c41878_g2_i2	atp-dependent rna helicase me31b-like	1864	20	0	0.903
45539	c44219_g1_i1	atp-dependent rna helicase pl10-like	2836	20	0	0.8685
48750	c44943_g3_i1	atp-dependent rna helicase suv3 mitochondrial-like	703	20	1.25678e-114	0.819
48751	c44943_g4_i1	atp-dependent rna helicase suv3 mitochondrial-like	1551	20	0	0.8315
42905	c43456_g4_i1	atp-dependent transporter	750	20	3.09957e-109	0.8195
42906	c43456_g4_i2	atp-dependent transporter	740	20	1.16841e-109	0.8225
76998	c67957_g1_i1	atp-dependent zn protease	559	16	4.07021e-07	0.5988
13876	c20148_g1_i1	atp-sensitive inward rectifier potassium channel 12-like isoform x3	223	20	2.19751e-09	0.696
32110	c38301_g1_i2	atrial natriuretic peptide-converting enzyme-like	979	20	7.71344e-30	0.4825
14763	c21695_g1_i1	at-rich interactive domain-containing protein	792	10	2.67592e-06	0.803
46636	c44507_g3_i1	at-rich interactive domain-containing protein 2	2515	20	1.09714e-13	0.627
46637	c44507_g3_i2	at-rich interactive domain-containing protein 2	2305	10	1.72955e-11	0.464
46638	c44507_g3_i3	at-rich interactive domain-containing protein 2	795	12	1.21885e-11	0.4658
46639	c44507_g3_i4	at-rich interactive domain-containing protein 2	2018	20	7.13429e-14	0.634
72522	c63313_g1_i1	at-rich interactive domain-containing protein 2	1056	20	5.5747e-60	0.668
46635	c44507_g2_i2	at-rich interactive domain-containing protein 2-like	591	20	7.59608e-45	0.6805
56095	c46434_g1_i1	at-rich interactive domain-containing protein 2-like	1118	20	4.50224e-79	0.6525
38552	c41750_g2_i1	at-rich interactive domain-containing protein 4b	2416	20	9.71594e-148	0.7415
45781	c44288_g5_i1	at-rich interactive domain-containing protein 4b	1990	20	2.89152e-22	0.7295
45784	c44288_g5_i2	at-rich interactive domain-containing protein 4b	1989	20	2.8771e-22	0.7295
1945	c2748_g1_i1	at-rich interactive domain-containing protein 5b	760	20	9.5869e-67	0.6355
1946	c2748_g1_i2	at-rich interactive domain-containing protein 5b	759	20	1.43739e-73	0.6435
43808	c43717_g2_i1	at-rich interactive domain-containing protein 5b	495	20	9.47185e-17	0.5005
19890	c27990_g1_i1	attractin	605	20	5.02638e-22	0.7985
13530	c19462_g2_i1	attractin-like isoform x1	215	20	5.15854e-24	0.7735
19891	c27990_g2_i1	attractin-like protein 1-like	345	20	3.51962e-13	0.642
23834	c31879_g1_i1	attractin-like protein 1-like	1740	20	7.29149e-145	0.544
23835	c31879_g2_i1	attractin-like protein 1-like	449	20	1.53878e-31	0.6725
56215	c46553_g1_i1	aurora kinase a	776	20	3.4311e-142	0.8465
69895	c60604_g1_i1	aurora kinase a	272	20	7.12886e-10	0.6115
5849	c8308_g1_i1	autophagy protein 5	700	20	4.54899e-118	0.762
78063	c69025_g1_i1	autophagy protein 5	323	20	1.26109e-36	0.802
18458	c26529_g1_i2	autophagy related protein atg6	658	20	2.79011e-28	0.653
22600	c30722_g1_i1	autophagy-related protein 101-like	831	20	2.58721e-105	0.81
68988	c59670_g1_i1	autophagy-related protein 13 isoform x3	530	20	6.70024e-28	0.6695
78338	c69302_g1_i1	autophagy-related protein 16-1-like	292	20	2.76953e-20	0.6075
32979	c38814_g1_i1	autophagy-related protein 2 homolog a	813	20	9.90685e-33	0.5055
43402	c43601_g1_i1	autophagy-related protein 2 homolog a	573	20	5.04134e-35	0.838
43403	c43601_g2_i1	autophagy-related protein 2 homolog a	1428	20	8.75783e-86	0.5475
43404	c43601_g2_i2	autophagy-related protein 2 homolog a	1381	20	6.28649e-86	0.5475
43405	c43601_g3_i1	autophagy-related protein 2 homolog a	1217	20	4.76959e-107	0.681
69570	c60263_g1_i1	autophagy-related protein 2 homolog a	891	20	1.59781e-27	0.5705
78816	c69788_g1_i1	autophagy-related protein 2 homolog a-like	762	20	1.10048e-75	0.719
42618	c43345_g1_i1	autophagy-related protein 9a	742	20	2.65646e-22	0.7715
42619	c43345_g2_i1	autophagy-related protein 9a	729	20	1.24266e-65	0.7135
42620	c43345_g3_i1	autophagy-related protein 9a	1436	20	3.05056e-84	0.5765
57407	c47766_g1_i1	autophagy-specific gene 2	888	20	5.04203e-56	0.541
8387	c12410_g1_i1	autophagy-specific gene 6	508	20	6.42526e-48	0.8155
36912	c40999_g2_i1	axin-1 isoform x2	2128	20	5.86687e-55	0.498
36915	c40999_g2_i2	axin-1 isoform x2	2275	20	9.87903e-55	0.498
36914	c40999_g4_i1	axis inhibition protein	1297	20	4.78241e-13	0.827
24225	c32234_g3_i1	axoneme-associated protein	1540	20	1.05673e-48	0.623
67490	c58145_g1_i1	b chain snapshots of the rna processing factor scaf8 bound to different phosphorylated forms of the carboxy-terminal domain of rna-polymerase ii	684	20	2.83726e-80	0.864
20392	c28529_g1_i1	b( +)-type amino acid transporter 1-like	905	20	2.70661e-67	0.7775
61228	c51711_g1_i1	b( +)-type amino acid transporter 1-like	373	7	4.17176e-09	0.78
50175	c45189_g1_i1	b4 cg9239-pa	1936	20	1.30427e-50	0.45
50176	c45189_g1_i2	b4 cg9239-pa	1999	20	1.61035e-50	0.4595
50178	c45189_g1_i3	b4 cg9239-pa	2000	20	1.77677e-50	0.4595
23180	c31304_g1_i1	b56679probable reverse transcriptase - house mosquito	648	1	1.2353e-08	0.52
20089	c28217_g1_i1	bactericidal permeability-increasing 3	387	1	1.33013e-24	0.62
1012	c1329_g1_i1	baculoviral iap repeat-containing protein 3-like	416	1	3.44002e-06	0.59
38830	c41874_g1_i1	baculoviral iap repeat-containing protein 3-like	3056	20	0	0.5105
38831	c41874_g1_i2	baculoviral iap repeat-containing protein 3-like	2913	20	0	0.5105
85880	c77036_g1_i1	baculoviral iap repeat-containing protein 5-like	289	20	8.68234e-35	0.703
239	c335_g1_i1	baculoviral iap repeat-containing protein 6	281	1	5.58737e-06	0.46
240	c335_g2_i1	baculoviral iap repeat-containing protein 6	319	15	1.36872e-11	0.714
3932	c5971_g1_i1	baculoviral iap repeat-containing protein 6	273	20	3.50348e-50	0.878
19912	c28010_g2_i1	baculoviral iap repeat-containing protein 6	1058	20	7.71633e-38	0.488
51163	c45323_g2_i1	baculoviral iap repeat-containing protein 6	2042	20	6.35334e-118	0.781
51164	c45323_g3_i1	baculoviral iap repeat-containing protein 6	2330	20	2.25552e-89	0.479
51165	c45323_g4_i1	baculoviral iap repeat-containing protein 6	1648	20	7.29424e-63	0.5445
51166	c45323_g2_i2	baculoviral iap repeat-containing protein 6	2355	20	8.17667e-132	0.7015
51167	c45323_g3_i2	baculoviral iap repeat-containing protein 6	2318	20	4.70373e-88	0.474
51168	c45323_g5_i1	baculoviral iap repeat-containing protein 6	3608	20	1.06417e-95	0.504
51169	c45323_g6_i1	baculoviral iap repeat-containing protein 6	653	20	7.26138e-24	0.531
65908	c56519_g1_i1	baculoviral iap repeat-containing protein 6	285	20	3.06493e-10	0.666
65554	c56135_g1_i1	baculoviral iap repeat-containing protein 6-like	303	20	7.49702e-13	0.5765
36946	c41016_g1_i1	bag family molecular chaperone regulator 3	2417	20	9.32309e-15	0.6625
36947	c41016_g1_i2	bag family molecular chaperone regulator 3	2396	20	7.80375e-15	0.6625
39145	c42006_g3_i1	bah and coiled-coil domain-containing protein 1	821	20	2.86309e-52	0.7535
21348	c29467_g2_i1	bai1-associated protein 3	766	20	4.44858e-11	0.4345
34470	c39678_g2_i1	band 3 anion transport protein	202	20	5.46496e-08	0.761
42331	c43236_g1_i1	band -like protein 5-like	3413	20	0	0.812
42332	c43236_g1_i2	band -like protein 5-like	3569	20	0	0.812
42333	c43236_g1_i3	band -like protein 5-like	3585	20	0	0.812
2550	c3787_g1_i1	bardet-biedl syndrome 1	397	20	5.81921e-32	0.717
62019	c52510_g1_i1	bardet-biedl syndrome 2 protein	244	20	3.39917e-37	0.895
68018	c58672_g1_i1	bardet-biedl syndrome 2 protein homolog	272	20	1.75023e-36	0.786
85915	c77071_g1_i1	bardet-biedl syndrome 2 protein homolog	494	20	6.75763e-63	0.833
69870	c60579_g1_i1	bardet-biedl syndrome 7 protein	227	20	5.2962e-13	0.7515
66554	c57197_g1_i1	bardet-biedl syndrome 7 protein homolog	1326	20	9.3528e-173	0.8385
3278	c5226_g1_i1	barh-like 1 homeobox protein	1395	20	3.03266e-55	0.637
3642	c5612_g1_i1	barrier-to-autointegration factor	2555	20	8.59006e-56	0.8775
83573	c74685_g1_i1	barrier-to-autointegration factor	458	20	2.52516e-50	0.8785
6891	c10080_g1_i1	basement membrane-specific heparan sulfate proteoglycan core	220	20	3.40237e-19	0.6595
22930	c31049_g2_i1	basement membrane-specific heparan sulfate proteoglycan core	570	20	1.03097e-31	0.62
26268	c34061_g1_i1	basement membrane-specific heparan sulfate proteoglycan core	1603	20	1.3867e-171	0.6235
46630	c44505_g2_i1	basement membrane-specific heparan sulfate proteoglycan core	2572	20	0	0.5845
46631	c44505_g3_i1	basement membrane-specific heparan sulfate proteoglycan core	3852	20	0	0.507
22929	c31049_g1_i1	basement membrane-specific heparan sulfate proteoglycan core protein	294	20	1.8482e-32	0.6935
70325	c61049_g1_i1	basic helix-loop-helix transcription factor amos	229	20	1.07811e-19	0.888
33967	c39390_g2_i1	basic helix-loop-helix zip transcription factor	761	20	2.83143e-77	0.7385
13386	c19310_g1_i1	basic leucine zipper nuclear factor 1	1108	20	7.3829e-24	0.5335
65402	c55980_g1_i1	Basigin precursor, putative	331	2	1.9843e-14	0.52
54409	c45728_g3_i1	battenin-like	1897	20	3.41731e-27	0.54
34705	c39803_g2_i1	b-box type zinc finger protein ncl-1-like	623	11	5.77366e-09	0.5673
54749	c45766_g1_i1	b-box zinc finger family protein	2517	5	1.20005e-08	0.566
44462	c43901_g1_i1	bbsome-interacting protein 1-like	823	20	1.40889e-13	0.7725
58064	c48432_g1_i1	b-cell cll lymphoma 6 member b	1088	20	1.23888e-30	0.6745
33444	c39086_g1_i2	b-cell cll lymphoma 7 protein family member b	685	5	1.42501e-10	0.63
33443	c39086_g1_i1	b-cell cll lymphoma 7 protein family member b-like	755	20	3.31192e-35	0.7085
67315	c57967_g1_i1	b-cell lymphoma	303	20	2.59874e-33	0.949
45066	c44080_g3_i1	bchain crystal structure of the human klhl11-cul3 complex at resolution	626	20	2.5996e-115	0.923
45068	c44080_g3_i2	bchain crystal structure of the human klhl11-cul3 complex at resolution	626	20	1.38601e-111	0.914
32066	c38271_g1_i1	bckdk protein	1070	20	3.5179e-84	0.761
37672	c41355_g1_i1	bcl2 adenovirus e1b 19 kda protein-interacting protein 3-like	1562	20	1.27032e-53	0.721
37673	c41355_g1_i2	bcl2 adenovirus e1b 19 kda protein-interacting protein 3-like	982	20	8.09203e-55	0.719
48607	c44915_g6_i1	bcl2 adenovirus e1b 19-kd protein-interacting	1199	20	8.14883e-87	0.768
17788	c25900_g1_i1	bcl-2-related ovarian killer	1061	20	1.33958e-75	0.6315
17789	c25900_g1_i2	bcl-2-related ovarian killer	469	20	1.13692e-44	0.6305
42561	c43324_g2_i1	bcl-6 corepressor	3072	20	6.83362e-57	0.657
42562	c43324_g2_i2	bcl-6 corepressor	2832	20	2.17513e-22	0.6315
29374	c36340_g1_i1	bcr-associated bap	1834	20	4.218e-54	0.6525
1010	c1328_g1_i1	beat- isoform a	305	20	3.3061e-10	0.579
968	c1282_g1_i1	beat protein	630	20	5.24373e-37	0.566
1011	c1328_g2_i1	beat protein	334	20	5.44934e-08	0.5145
24342	c32340_g1_i1	beat protein	1009	20	6.35116e-29	0.509
24343	c32340_g1_i2	beat protein	1008	20	8.00669e-29	0.507
55659	c46007_g1_i1	beat protein	319	20	1.10405e-08	0.7005
23951	c31983_g2_i1	beclin 1-associated autophagy-related key regulator-like	490	20	4.0538e-47	0.6775
18457	c26529_g1_i1	beclin-1-like protein	810	20	2.77544e-38	0.608
55783	c46125_g1_i1	bent	540	20	6.09624e-99	0.7835
71304	c62078_g1_i1	bestrophin 4	215	20	2.07811e-18	0.704
33155	c38901_g1_i1	bestrophin isoform a	1117	20	2.37596e-95	0.6585
71730	c62521_g1_i1	bestrophin isoform a	334	20	2.84065e-29	0.6955
34424	c39653_g1_i1	bestrophin partial	3664	19	1.74597e-48	0.4763
34425	c39653_g1_i2	bestrophin partial	4333	19	2.5694e-48	0.4763
14615	c21441_g1_i1	bestrophin-1-like	336	20	1.51935e-27	0.6535
6845	c10016_g1_i1	bestrophin-3- partial	415	20	4.54219e-64	0.785
77713	c68674_g1_i1	bestrophin-3-like isoform x1	599	20	2.5379e-15	0.731
19182	c27231_g1_i1	bet1 homolog	264	20	7.25137e-16	0.69
19183	c27231_g1_i2	bet1 homolog	364	20	3.34814e-16	0.649
50772	c45274_g5_i1	bet1-like protein	481	20	9.3163e-19	0.6575
36592	c40863_g2_i1	beta- -	793	20	1.92335e-25	0.5815
48008	c44803_g1_i2	beta carbonic anhydrase 1-like	927	20	2.87869e-119	0.7845
16199	c24260_g1_i1	beta- -galactosyltransferase 1	832	20	4.10675e-23	0.5575
62457	c52949_g1_i1	beta- -galactosyltransferase 1	503	20	3.8778e-24	0.523
71496	c62287_g1_i1	beta- -galactosyltransferase 1	252	8	1.9325e-09	0.5763
17860	c25968_g1_i1	beta- -galactosyltransferase 1-like	550	20	1.29439e-14	0.6755
17861	c25968_g1_i2	beta- -galactosyltransferase 1-like	1133	20	2.70201e-13	0.663
29623	c36531_g2_i1	beta- -galactosyltransferase 1-like	640	20	1.38033e-23	0.683
56305	c46643_g1_i1	beta- -galactosyltransferase 1-like	646	20	2.37483e-12	0.464
67120	c57768_g1_i1	beta- -galactosyltransferase 1-like	308	20	7.27135e-35	0.7065
72608	c63400_g1_i1	beta- -galactosyltransferase 5	349	20	2.42115e-14	0.5575
21451	c29576_g1_i1	beta- -galactosyltransferase 7	793	20	3.77263e-111	0.7795
12926	c18755_g1_i1	beta- -galactosyltransferase brn-like	378	20	1.27183e-45	0.734
66675	c57320_g1_i1	beta- -galactosyltransferase brn-like	452	20	5.89902e-45	0.7535
36519	c40833_g2_i1	beta- -glucosyltransferase-like	1942	20	5.13369e-122	0.5985
36520	c40833_g2_i2	beta- -glucosyltransferase-like	2080	20	1.91001e-121	0.5985
24669	c32601_g1_i1	beta lysosomal	831	20	1.20294e-26	0.503
76994	c67953_g1_i1	beta- -mannosyltransferase egh-like	698	20	6.66593e-14	0.7465
34649	c39771_g1_i1	beta- -n-acetylgalactosaminyl transferase (bre-4)	548	20	6.56333e-68	0.7165
66949	c57596_g1_i1	beta- -n-acetylgalactosaminyltransferase bre-4-like	1114	20	1.07476e-125	0.7615
69211	c59895_g1_i1	beta- -n-acetylgalactosaminyltransferase bre-4-like	324	19	5.35533e-08	0.5642
67089	c57737_g1_i1	beta tubulin 3	384	20	1.0122e-87	0.9835
29600	c36521_g1_i1	beta-1-syntrophin-like	1753	20	2.49579e-147	0.6135
43470	c43620_g1_i1	beta-amyloid-like protein	1896	20	1.05566e-60	0.81
30246	c36974_g1_i2	beta-arrestin 1	278	20	1.09365e-10	0.741
30247	c36974_g1_i3	beta-arrestin 1	693	20	1.3055e-130	0.939
30248	c36974_g1_i4	beta-arrestin 1	904	20	3.31951e-165	0.895
30249	c36974_g1_i5	beta-arrestin 1	936	20	0	0.8895
72080	c62867_g1_i1	beta-arrestin 1	298	20	4.68404e-14	0.8865
56537	c46882_g1_i1	beta-catenin-like protein 1	355	20	2.21279e-28	0.787
57133	c47490_g1_i1	beta-catenin-like protein 1	651	20	1.80255e-101	0.8435
78705	c69674_g1_i1	beta-catenin-like protein 1-like	525	20	2.61699e-73	0.8505
36565	c40850_g1_i1	beta-centractin	1483	20	0	0.9255
36567	c40850_g1_i3	beta-centractin	1836	20	0	0.9275
10791	c15884_g1_i1	beta-crystallin a1	511	3	1.90002e-09	0.47
55836	c46179_g1_i1	beta-galactosidase	528	20	4.32352e-28	0.4765
70006	c60720_g1_i1	beta-galactosidase	206	20	1.48688e-16	0.6715
78750	c69721_g1_i1	beta-galactosidase	231	20	3.12869e-22	0.767
61385	c51869_g1_i1	beta-galactosidase precursor	822	20	9.79673e-110	0.726
42190	c43186_g2_i1	beta-glucuronidase- partial	395	20	3.0998e-23	0.731
42189	c43186_g1_i1	beta-glucuronidase precursor	1540	20	1.59899e-173	0.6625
42380	c43248_g1_i2	beta-hexosaminidase subunit beta	3870	20	2.75122e-176	0.6005
42379	c43248_g1_i1	beta-hexosaminidase subunit beta-like	3668	20	1.64378e-133	0.575
48822	c44959_g1_i1	beta-hexosaminidase subunit beta-like	2033	20	0	0.657
27640	c35103_g1_i1	beta-i tubulin	786	20	9.24228e-132	0.981
8237	c12248_g1_i1	betaine--homocysteine s-methyltransferase 1	344	20	1.70349e-66	0.8505
72936	c63727_g1_i1	betaine--homocysteine s-methyltransferase 1	384	20	2.20493e-63	0.8735
80254	c71254_g1_i1	betaine--homocysteine s-methyltransferase 1	259	20	5.29839e-39	0.7885
46474	c44463_g3_i1	beta-lactamase-like protein 2-like	999	20	8.52099e-97	0.708
38283	c41620_g1_i1	beta-mannosidase isoform x1	1601	20	9.89438e-167	0.625
34847	c39877_g1_i1	beta-parvin-like isoform x1	551	20	2.22315e-42	0.805
34848	c39877_g1_i2	beta-parvin-like isoform x1	412	20	1.46414e-37	0.81
82644	c73751_g1_i1	beta-sarcoglycan	977	20	4.50652e-65	0.59
18920	c26964_g1_i2	beta-thymosin 4	526	3	1.62944e-10	0.77
41285	c42880_g2_i1	beta-tubulin	1231	1	4.90393e-06	0.82
49354	c45063_g2_i1	beta-tubulin cofactor c-like	1087	17	2.24902e-12	0.5894
49355	c45063_g2_i2	beta-tubulin cofactor c-like	971	17	1.33117e-12	0.5894
42531	c43312_g1_i1	bhlh factor	2212	20	8.10978e-33	0.839
40062	c42391_g1_i1	bhlhzip transcription factor max bigmax	1097	20	1.08944e-48	0.8505
40063	c42391_g1_i2	bhlhzip transcription factor max bigmax	757	20	4.49976e-50	0.8505
40065	c42391_g1_i4	bhlhzip transcription factor max bigmax	945	20	2.86966e-49	0.8505
47839	c44770_g2_i1	bicaudal d-related protein homolog	669	20	1.47327e-40	0.801
23747	c31807_g1_i1	bicoid stability factor	2361	20	1.06278e-48	0.463
28286	c35570_g1_i1	bicoid stability factor	894	20	5.76953e-25	0.4785
47084	c44603_g1_i1	bicoid stability factor	1084	20	5.90767e-111	0.7785
47085	c44603_g2_i1	bicoid stability factor	1085	20	8.22565e-29	0.46
47086	c44603_g3_i1	bicoid stability factor	424	20	7.15254e-19	0.5595
47087	c44603_g4_i1	bicoid stability factor	1555	20	2.37588e-112	0.562
82204	c73310_g1_i1	bicoid stability factor	553	20	3.85076e-13	0.5095
19391	c27455_g1_i1	bifunctional 3 -phosphoadenosine 5 -phosphosulfate synthase 2	1781	20	0	0.8385
52843	c45546_g8_i1	bifunctional aminoacyl-trna synthetase	575	20	1.5905e-38	0.705
27679	c35130_g2_i1	bifunctional arginine demethylase and lysyl-hydroxylase jmjd6	610	20	1.15056e-24	0.915
[truncated: 85,291 more rows]

## Sheet: Sheet1
	Blast success rate		0.25
