# Supplementary material for: Comparative molecular analyses of select pH- and osmoregulatory genes in three freshwater crayfish Cherax quadricarinatus, C. destructor and C. cainii
Source: PeerJ. 2017 Aug 24;5:e3623. doi: 10.7717/peerj.3623 (PMC5572425; doi:10.7717/peerj.3623)
Supplement: File S3 — Annotated information of all the assembled contings obtained from Kidneys of freshwater crayfish Cherax quadricarinatus. Reads which met our quality criteria (Q > 30, N bases <1%) were accepted for assembly. The filtered reads were assembled with the Trinity short read de novo assembler using the stranded option for Illumina data (Version 2014-04-13p1) and the unstranded option for Ion Torrent data. Assembled data were used as BLASTx queries against the NCBI NR protein database using BLAST + (Version 2.2.29) with a stringency of 10 × e−5. First row contains information on: number of original contigs, sequence length (contig length bp), seq. description (gene names), number of HITs and mean e-values (stringency). [file peerj-05-3623-s005.xlsx]

## Sheet: seq_tab_Kidney
Contig #	Original Contig	Seq. Description	Seq. Length	#Hits	min. eValue	mean Similarity
3722	c3901_g1_i1	10 kda heat shock mitochondrial-like	1044	20	3.29102e-41	0.803
59867	c57604_g1_i1	116 kda u5 small nuclear ribonucleoprotein component isoform x1	3018	20	0	0.8625
2599	c2653_g1_i1	14 kda phosphohistidine phosphatase	898	20	2.26519e-40	0.7185
955	c996_g1_i1	14-3-3 partial	261	20	4.59915e-37	0.94
956	c996_g1_i2	14-3-3 partial	208	20	4.72049e-40	0.9475
34850	c32069_g1_i1	14-3-3 protein epsilon	4742	20	1.30059e-145	0.9515
2630	c2684_g1_i1	14-3-3 zeta	2470	20	3.28995e-172	0.958
34692	c31911_g1_i1	15 kda selenoprotein	1198	20	2.97518e-56	0.706
6023	c6226_g1_i1	15-hydroxyprostaglandin dehydrogenase	503	20	4.02855e-21	0.631
6024	c6226_g1_i2	15-hydroxyprostaglandin dehydrogenase	377	20	1.19977e-21	0.6295
8703	c9233_g1_i1	15-hydroxyprostaglandin dehydrogenase	1593	20	2.19247e-46	0.6015
8704	c9233_g1_i2	15-hydroxyprostaglandin dehydrogenase	2892	20	1.39383e-54	0.587
28177	c25248_g1_i1	1700123o20rik protein	1419	20	3.96578e-19	0.606
34855	c32074_g1_i1	1-acylglycerophosphocholine o-acyltransferase 1-like	486	20	1.64361e-70	0.7495
54644	c53273_g1_i1	1-acylglycerophosphocholine o-acyltransferase 1-like	525	16	1.744e-10	0.7119
50397	c47953_g1_i1	1-acyl-sn-glycerol-3-phosphate acyltransferase alpha-like	359	20	3.03444e-21	0.6745
54009	c52625_g1_i1	1-acyl-sn-glycerol-3-phosphate acyltransferase alpha-like	861	20	7.87701e-49	0.707
16160	c15194_g5_i1	1-acyl-sn-glycerol-3-phosphate acyltransferase epsilon	4191	20	1.71382e-99	0.6005
6823	c7100_g1_i1	1-acyl-sn-glycerol-3-phosphate acyltransferase gamma-like	1761	20	2.2979e-128	0.6735
24249	c21196_g1_i1	1-aminocyclopropane-1-carboxylate synthase-like protein 1	490	20	4.1971e-40	0.6415
28671	c25746_g1_i1	1-aminocyclopropane-1-carboxylate synthase-like protein 2	469	20	2.43035e-08	0.6135
4005	c4163_g1_i1	1-associated eps domain-containing	2474	20	1.32477e-108	0.535
44944	c42358_g1_i1	1-o-acylceramide synthase	638	20	7.23848e-19	0.608
50153	c47696_g1_i1	1-phosphatidylinositol 3-phosphate 5-kinase isoform x2	236	20	1.46262e-11	0.566
47007	c44451_g1_i1	1-phosphatidylinositol -bisphosphate phosphodiesterase beta-4 isoform x1	276	20	3.42969e-42	0.9345
23293	c20219_g1_i1	1-phosphatidylinositol- -bisphosphate phosphodiesterase classes i and ii	310	20	1.96067e-24	0.816
13807	c14060_g1_i1	1-phosphatidylinositol -bisphosphate phosphodiesterase delta-4	3866	20	1.21935e-169	0.563
13808	c14060_g1_i2	1-phosphatidylinositol -bisphosphate phosphodiesterase delta-4-like	3842	20	1.01492e-171	0.564
30719	c26806_g1_i1	1-phosphatidylinositol- -bisphosphate phosphodiesterase epsilon-1	230	20	2.26068e-26	0.83
43100	c40494_g1_i1	1-phosphatidylinositol- -bisphosphate phosphodiesterase epsilon-1	747	20	6.42187e-68	0.632
65499	c63362_g1_i1	1-phosphatidylinositol- -bisphosphate phosphodiesterase epsilon-1	368	20	6.81089e-43	0.7655
38962	c36218_g1_i1	1-phosphatidylinositol -bisphosphate phosphodiesterase epsilon-1-like	416	20	8.80152e-08	0.624
1096	c1146_g1_i1	1-phosphatidylinositol- -bisphosphate phosphodiesterase gamma-1	785	20	6.43683e-84	0.6705
23736	c20674_g1_i1	1-phosphatidylinositol- -bisphosphate phosphodiesterase gamma-1	448	20	3.9742e-45	0.694
36891	c34121_g1_i1	1-phosphatidylinositol- -bisphosphate phosphodiesterase gamma-1	912	20	1.87058e-20	0.7695
54598	c53225_g1_i1	1-phosphatidylinositol- -bisphosphate phosphodiesterase gamma-1	206	20	3.40885e-17	0.6735
36763	c33990_g1_i1	1-phosphatidylinositol- -bisphosphate phosphodiesterase gamma-1-like	1172	20	8.19817e-143	0.692
35230	c32450_g1_i1	1-phosphatidylinositol- -bisphosphate phosphodiesterase-like isoform 1	427	20	8.65826e-70	0.6445
22219	c19130_g1_i1	1-phosphatidylinositol-3-phosphate 5-kinase	314	20	3.06699e-44	0.7615
52291	c49868_g1_i1	1-phosphatidylinositol-3-phosphate 5-kinase	214	1	1.89341e-07	0.66
61049	c58801_g1_i1	1-phosphatidylinositol-3-phosphate 5-kinase-like	332	20	2.49694e-13	0.751
34112	c31301_g1_i1	2 -cyclic-nucleotide 3 -phosphodiesterase	385	20	1.46145e-37	0.647
46633	c44066_g1_i1	2 -cyclic-nucleotide 3 -phosphodiesterase	571	20	1.07373e-47	0.6435
24204	c21150_g1_i1	2 -cyclic-nucleotide 3 -phosphodiesterase-like	367	20	4.71338e-16	0.5535
19983	c16857_g1_i1	2 -phosphodiesterase 12	312	20	2.63858e-28	0.6475
53819	c51410_g1_i1	2 -phosphodiesterase 12	310	20	6.09158e-29	0.7385
21724	c18625_g1_i1	2 -phosphodiesterase 12-like	605	20	3.51413e-63	0.6375
17811	c15555_g1_i2	2013359a transposase	1094	20	9.26846e-31	0.4365
20068	c16941_g1_i1	2013359a transposase	386	6	3.73775e-12	0.63
35508	c32729_g1_i1	2013359a transposase	722	20	5.06012e-52	0.5335
54405	c53026_g1_i1	24-dehydrocholesterol reductase	215	20	4.24599e-28	0.758
43374	c40771_g1_i1	26s protease regulatory subunit 4-like	1543	20	0	0.9705
59201	c56934_g1_i1	26s protease regulatory subunit 6a	1513	20	0	0.932
29457	c27559_g1_i1	26s protease regulatory subunit 6b	1643	20	0	0.9335
36553	c33779_g1_i1	26s protease regulatory subunit 7	1603	20	0	0.958
58882	c56616_g1_i1	26s protease regulatory subunit 8-like	1574	20	0	0.96
36246	c33471_g1_i1	26s protease regulatory subunit s10b	1488	20	0	0.9515
17520	c15507_g1_i1	26s proteasome non-atpase regulatory	1525	4	3.40974e-11	0.6
17528	c15507_g1_i6	26s proteasome non-atpase regulatory	1757	6	4.62295e-11	0.64
17530	c15507_g1_i7	26s proteasome non-atpase regulatory	1770	4	4.68656e-11	0.6
21712	c18613_g1_i1	26s proteasome non-atpase regulatory subunit 10 isoform x1	1262	20	1.30909e-62	0.685
55119	c51719_g1_i1	26s proteasome non-atpase regulatory subunit 11	378	20	9.20366e-19	0.597
35119	c32340_g1_i1	26s proteasome non-atpase regulatory subunit 11-like	1448	20	1.9578e-174	0.815
59101	c56836_g1_i1	26s proteasome non-atpase regulatory subunit 11-like	344	20	3.33402e-23	0.628
75	c79_g1_i1	26s proteasome non-atpase regulatory subunit 12 isoform x1	1785	20	0	0.797
76	c79_g1_i2	26s proteasome non-atpase regulatory subunit 12 isoform x1	1744	20	0	0.797
21934	c18839_g1_i1	26s proteasome non-atpase regulatory subunit 13-like	1639	20	1.75173e-138	0.7255
18309	c15627_g1_i1	26s proteasome non-atpase regulatory subunit 14	1462	20	0	0.9385
18310	c15627_g1_i2	26s proteasome non-atpase regulatory subunit 14	1549	20	0	0.9385
18311	c15627_g1_i3	26s proteasome non-atpase regulatory subunit 14	1449	20	0	0.9385
18315	c15627_g1_i6	26s proteasome non-atpase regulatory subunit 14	1213	20	0	0.9385
183	c179_g1_i1	26s proteasome non-atpase regulatory subunit 1-like	3407	20	0	0.7445
184	c179_g1_i2	26s proteasome non-atpase regulatory subunit 1-like	3512	20	0	0.7175
27387	c24449_g1_i1	26s proteasome non-atpase regulatory subunit 2-like	3008	20	0	0.829
58728	c56463_g1_i1	26s proteasome non-atpase regulatory subunit 4-like	1809	20	9.79716e-141	0.6835
58376	c56109_g1_i1	26s proteasome non-atpase regulatory subunit 5 isoform x1	1796	20	8.26919e-103	0.5655
19424	c16295_g1_i1	26s proteasome non-atpase regulatory subunit 6-like	1509	20	0	0.829
58830	c56565_g1_i1	26s proteasome non-atpase regulatory subunit 7-like	1031	20	1.10189e-145	0.8815
27395	c24457_g1_i1	26s proteasome non-atpase regulatory subunit 8	1088	20	7.04386e-96	0.7485
10436	c11193_g1_i1	26s proteasome non-atpase regulatory subunit 9	1023	20	4.46469e-60	0.6685
10437	c11193_g1_i2	26s proteasome non-atpase regulatory subunit 9-like	872	20	1.43841e-52	0.6755
5794	c6005_g1_i1	28 kda heat- and acid-stable phosphoprotein	2631	20	3.82591e-14	0.731
21514	c18407_g1_i1	28s ribosomal protein mitochondrial	1775	20	5.01804e-84	0.562
28669	c25744_g1_i1	28s ribosomal protein mitochondrial	914	20	2.34414e-45	0.7345
1073	c1123_g1_i1	28s ribosomal protein mitochondrial-like	717	20	3.45398e-41	0.7765
2493	c2553_g1_i1	28s ribosomal protein mitochondrial-like	558	19	2.74888e-11	0.5632
3460	c3584_g1_i1	28s ribosomal protein mitochondrial-like	588	20	1.02173e-29	0.7465
3461	c3584_g1_i2	28s ribosomal protein mitochondrial-like	701	20	2.85314e-29	0.7465
6302	c6482_g1_i1	28s ribosomal protein mitochondrial-like	1261	20	1.09818e-62	0.6395
6303	c6482_g1_i2	28s ribosomal protein mitochondrial-like	1183	20	9.35419e-69	0.7455
7229	c7565_g1_i1	28s ribosomal protein mitochondrial-like	1532	20	4.19892e-156	0.7295
7305	c7649_g1_i1	28s ribosomal protein mitochondrial-like	709	20	3.51755e-36	0.6525
7306	c7649_g1_i2	28s ribosomal protein mitochondrial-like	730	20	7.65572e-44	0.704
9804	c10493_g1_i1	28s ribosomal protein mitochondrial-like	1330	20	4.09371e-111	0.629
9805	c10493_g1_i2	28s ribosomal protein mitochondrial-like	1218	20	2.68132e-87	0.6335
12669	c13290_g2_i1	28s ribosomal protein mitochondrial-like	1464	20	8.73814e-42	0.609
19042	c15913_g1_i1	28s ribosomal protein mitochondrial-like	1843	20	3.10659e-110	0.519
20893	c17776_g1_i1	28s ribosomal protein mitochondrial-like	1061	20	1.69055e-78	0.701
28487	c25561_g1_i1	28s ribosomal protein mitochondrial-like	988	20	2.53529e-102	0.78
35408	c32630_g1_i1	28s ribosomal protein mitochondrial-like	1359	20	1.40554e-82	0.6615
43201	c40597_g1_i1	28s ribosomal protein mitochondrial-like	551	20	1.05019e-42	0.7735
52133	c49709_g1_i1	28s ribosomal protein mitochondrial-like	1168	20	1.09387e-104	0.659
60710	c58458_g1_i1	28s ribosomal protein mitochondrial-like	1539	20	1.52782e-112	0.6935
57384	c55069_g1_i1	2-acylglycerol o-acyltransferase 1	405	20	2.92998e-28	0.6685
18661	c15671_g2_i2	2-amino-3-carboxymuconate-6-semialdehyde decarboxylase	3853	20	1.54404e-158	0.8005
15454	c14927_g1_i1	2-amino-3-ketobutyrate coenzyme a mitochondrial	1782	20	3.44024e-132	0.8285
15455	c14927_g1_i2	2-amino-3-ketobutyrate coenzyme a mitochondrial	1960	20	0	0.8275
15456	c14927_g1_i3	2-amino-3-ketobutyrate coenzyme a mitochondrial	1915	20	0	0.8275
36247	c33472_g1_i1	2-aminoethanethiol dioxygenase-like	1478	20	2.469e-45	0.527
216	c212_g1_i1	2-hydroxyacid dehydrogenase	3112	20	0	0.891
17691	c15540_g3_i1	2-hydroxyacyl- lyase 1	2795	20	0	0.75
17692	c15540_g3_i2	2-hydroxyacyl- lyase 1	2781	20	0	0.75
38052	c35294_g1_i1	2-methoxy-6-polyprenyl- -benzoquinol mitochondrial	299	20	7.51373e-16	0.861
28454	c25529_g1_i1	2-methoxy-6-polyprenyl- -benzoquinol mitochondrial-like	847	20	3.71651e-92	0.679
17216	c15459_g1_i1	2og-fe oxygenase	1549	20	4.73494e-62	0.4635
17218	c15459_g1_i2	2og-fe oxygenase	1884	20	4.23771e-61	0.4635
7023	c7324_g1_i1	2-oxo-4-hydroxy-4-carboxy-5-ureidoimidazoline decarboxylase	1067	20	1.15931e-67	0.6915
16619	c15342_g3_i1	2-oxoglutarate and iron-dependent oxygenase domain-containing protein 1	3579	20	2.50664e-135	0.5975
17138	c15448_g2_i1	2-oxoglutarate and iron-dependent oxygenase domain-containing protein 2	3343	20	4.57488e-105	0.664
5776	c5987_g1_i1	2-oxoglutarate mitochondrial-like	3388	20	0	0.829
15733	c15050_g2_i1	2-oxoisovalerate dehydrogenase subunit mitochondrial-like	2675	20	2.31191e-175	0.869
42793	c40187_g1_i1	2-oxoisovalerate dehydrogenase subunit mitochondrial-like	1817	20	0	0.8155
9063	c9632_g1_i1	3 (2 ) -bisphosphate nucleotidase 1-like	1520	20	3.81429e-93	0.698
61191	c58946_g1_i1	3 -5 exoribonuclease 1-like	643	20	5.92801e-80	0.6885
8736	c9260_g1_i1	3 beta-hydroxysteroid dehydrogenase delta 5--	1738	20	8.6798e-33	0.4205
9876	c10555_g1_i1	39s ribosomal protein l13	998	20	1.8504e-76	0.802
2229	c2320_g1_i1	39s ribosomal protein mitochondrial	995	20	6.38603e-21	0.64
5430	c5668_g1_i1	39s ribosomal protein mitochondrial	1258	20	1.57644e-52	0.7225
6643	c6880_g1_i1	39s ribosomal protein mitochondrial	936	20	5.02462e-76	0.7095
12174	c12834_g1_i1	39s ribosomal protein mitochondrial	1068	20	2.74894e-69	0.7665
13890	c14122_g1_i1	39s ribosomal protein mitochondrial	1014	20	3.83724e-40	0.6555
15067	c14755_g2_i1	39s ribosomal protein mitochondrial	1222	20	6.8762e-112	0.7695
18295	c15624_g7_i3	39s ribosomal protein mitochondrial	1576	20	1.47055e-66	0.6735
36382	c33608_g1_i1	39s ribosomal protein mitochondrial	1691	20	1.68694e-22	0.596
38131	c35376_g1_i1	39s ribosomal protein mitochondrial	669	20	7.76625e-59	0.78
58900	c56635_g1_i1	39s ribosomal protein mitochondrial	825	20	1.13524e-67	0.7325
2230	c2320_g1_i2	39s ribosomal protein mitochondrial-like	1170	20	8.60474e-37	0.648
3413	c3530_g1_i1	39s ribosomal protein mitochondrial-like	806	20	1.80462e-72	0.677
3414	c3530_g1_i2	39s ribosomal protein mitochondrial-like	899	20	6.20388e-72	0.677
3486	c3610_g1_i1	39s ribosomal protein mitochondrial-like	1546	20	1.21183e-108	0.738
7780	c8224_g1_i1	39s ribosomal protein mitochondrial-like	731	20	1.08669e-46	0.663
8343	c8875_g1_i1	39s ribosomal protein mitochondrial-like	786	20	7.06506e-65	0.7025
9836	c10519_g2_i1	39s ribosomal protein mitochondrial-like	629	20	6.81562e-20	0.606
11456	c12183_g1_i1	39s ribosomal protein mitochondrial-like	615	20	1.37135e-26	0.6995
11457	c12183_g1_i2	39s ribosomal protein mitochondrial-like	574	20	9.38069e-27	0.6995
13838	c14085_g1_i1	39s ribosomal protein mitochondrial-like	1311	20	9.1768e-83	0.605
14547	c14518_g2_i1	39s ribosomal protein mitochondrial-like	948	20	1.83215e-32	0.6995
15563	c14982_g1_i1	39s ribosomal protein mitochondrial-like	1283	20	6.06337e-28	0.776
16870	c15398_g12_i1	39s ribosomal protein mitochondrial-like	1643	20	3.67235e-118	0.6585
18085	c15601_g1_i1	39s ribosomal protein mitochondrial-like	1153	20	4.00802e-69	0.654
18294	c15624_g7_i2	39s ribosomal protein mitochondrial-like	4286	20	1.63492e-44	0.666
21641	c18540_g1_i1	39s ribosomal protein mitochondrial-like	1024	20	3.90547e-68	0.599
23045	c19970_g1_i1	39s ribosomal protein mitochondrial-like	806	20	1.16669e-25	0.6775
29788	c27892_g1_i1	39s ribosomal protein mitochondrial-like	1224	20	1.57571e-39	0.6545
31185	c28298_g1_i1	39s ribosomal protein mitochondrial-like	629	20	2.70862e-16	0.8015
36946	c34176_g1_i1	39s ribosomal protein mitochondrial-like	386	20	2.433e-15	0.835
36999	c34229_g1_i1	39s ribosomal protein mitochondrial-like	1043	20	1.15711e-88	0.7625
43019	c40413_g1_i1	39s ribosomal protein mitochondrial-like	1688	20	1.75167e-103	0.7485
43678	c41078_g1_i1	39s ribosomal protein mitochondrial-like	1870	20	6.27293e-20	0.659
44064	c41470_g1_i1	39s ribosomal protein mitochondrial-like	1399	20	9.57845e-120	0.6715
44684	c42096_g1_i1	39s ribosomal protein mitochondrial-like	648	20	3.41481e-28	0.694
51244	c48812_g1_i1	39s ribosomal protein mitochondrial-like	844	20	2.947e-69	0.7265
51418	c48990_g1_i1	39s ribosomal protein mitochondrial-like	1498	20	4.64752e-36	0.5465
833	c854_g1_i1	3-demethylubiquinone-9 3-methyltransferase	630	20	8.66572e-10	0.7305
9503	c10155_g1_i1	3-hydroxy-3-methylglutaryl-coenzyme a reductase	2473	20	0	0.704
9504	c10155_g1_i2	3-hydroxy-3-methylglutaryl-coenzyme a reductase	2796	20	0	0.706
9505	c10155_g1_i3	3-hydroxy-3-methylglutaryl-coenzyme a reductase	2851	20	0	0.706
7044	c7348_g1_i1	3-hydroxyanthranilate -dioxygenase	1377	20	1.02112e-106	0.6965
2306	c2385_g1_i1	3-hydroxyisobutyrate dehydrogenase	1436	20	8.24355e-71	0.543
766	c783_g1_i1	3-hydroxyisobutyrate mitochondrial	2026	20	1.23543e-148	0.794
14830	c14647_g1_i1	3-hydroxyisobutyryl- mitochondrial-like	1346	20	1.23995e-144	0.729
19225	c16096_g1_i1	3-ketoacyl- mitochondrial	1716	20	0	0.813
10935	c11713_g1_i1	3-ketodihydrosphingosine reductase isoform 1	1832	20	6.4907e-90	0.671
311	c300_g1_i1	3-methyl-2-oxobutanoate dehydrogenase	2036	20	1.91538e-161	0.746
312	c300_g1_i2	3-methyl-2-oxobutanoate dehydrogenase	1925	20	1.31361e-130	0.6645
42707	c40101_g1_i1	3-oxoacid transferase 1	2322	20	0	0.837
27548	c24612_g1_i1	3-oxoacyl-	383	20	5.11457e-52	0.751
48244	c45710_g1_i1	3-oxoacyl-	356	20	1.6942e-57	0.836
62475	c60251_g1_i1	3-oxoacyl-	312	20	1.26834e-27	0.7705
10269	c10987_g2_i1	3-oxoacyl-acyl-carrier-protein reductase	980	20	1.75953e-95	0.734
15013	c14735_g1_i1	3-phosphoinositide-dependent protein kinase 1-like	2499	20	0	0.6725
10358	c11091_g1_i1	40s ribosomal protein mitochondrial-like isoform x2	1261	20	6.90883e-52	0.856
1566	c1672_g2_i1	40s ribosomal protein s11	558	20	1.89255e-95	0.868
35647	c32868_g1_i1	40s ribosomal protein s13	566	20	5.72006e-92	0.9385
50764	c48326_g1_i1	40s ribosomal protein s15	526	20	1.29269e-60	0.8995
9451	c10094_g1_i1	40s ribosomal protein s15a	473	20	1.62072e-84	0.952
60833	c58585_g1_i1	40s ribosomal protein s16-like protein	575	20	5.4704e-84	0.9165
3316	c3421_g1_i1	40s ribosomal protein s17-like	1203	20	1.76867e-69	0.9475
627	c632_g1_i1	40s ribosomal protein s19a-like	571	20	1.18024e-101	0.843
58463	c56197_g1_i1	40s ribosomal protein s20	560	20	5.34242e-63	0.951
50683	c48244_g1_i1	40s ribosomal protein s21-like protein	359	20	2.69798e-49	0.8965
58960	c56693_g1_i1	40s ribosomal protein s23-like	509	20	8.35253e-95	0.972
2912	c2969_g1_i1	40s ribosomal protein s24-like isoform x3	481	20	4.16431e-59	0.889
7623	c8010_g1_i1	40s ribosomal protein s26	506	20	5.51119e-55	0.8835
36664	c33892_g1_i1	40s ribosomal protein s27-like	813	20	5.72316e-51	0.9445
51747	c49320_g1_i1	40s ribosomal protein s28	367	20	1.73302e-26	0.937
673	c673_g1_i1	40s ribosomal protein s29-like	326	20	6.3122e-26	0.877
674	c673_g1_i2	40s ribosomal protein s29-like	354	20	1.88942e-25	0.878
35859	c33081_g1_i1	40s ribosomal protein s3a	861	20	5.52323e-161	0.8575
52676	c50257_g1_i1	40s ribosomal protein s5	695	20	1.65917e-131	0.942
28372	c25443_g1_i1	40s ribosomal protein s7	646	20	4.57789e-130	0.846
27734	c24801_g1_i1	40s ribosomal protein sa	271	20	2.55784e-53	0.9255
58835	c56570_g1_i1	40s ribosomal protein sa	1007	20	7.22895e-129	0.8855
61236	c58991_g1_i1	45 kda calcium-binding	253	20	3.76247e-30	0.73
44002	c41404_g1_i1	45 kda immunophilin fkbp45	634	20	1.30832e-26	0.603
44647	c42058_g1_i1	46 kda fk506-binding nuclear protein	3122	20	3.0176e-38	0.7565
48735	c46212_g1_i1	4930453n24rik protein	347	20	7.05031e-10	0.596
18859	c15731_g1_i1	4-aminobutyrate mitochondrial-like	1577	20	0	0.7615
49859	c47377_g1_i1	4-coumarate- ligase	286	20	5.23712e-09	0.813
42712	c40106_g1_i1	4-coumarate-- ligase	1592	20	1.08923e-168	0.6475
15262	c14836_g1_i1	4-coumarate-- ligase-like	2220	20	6.98979e-102	0.5495
30322	c26403_g1_i1	4-coumarate:coenzyme a ligase	393	20	1.74514e-08	0.5435
14614	c14546_g1_i1	4-hydroxybenzoate mitochondrial-like	1616	20	1.63719e-111	0.7775
19156	c16027_g1_i1	4-hydroxyphenylpyruvate dioxygenase	1314	20	0	0.86
7115	c7424_g1_i1	4-hydroxyphenylpyruvate dioxygenase-like	2001	20	4.40103e-92	0.539
7116	c7424_g1_i2	4-hydroxyphenylpyruvate dioxygenase-like	1915	20	2.80241e-92	0.5395
2204	c2296_g1_i1	4-trimethylaminobutyraldehyde dehydrogenase	1491	20	0	0.724
32568	c29716_g1_i1	5 -3 exoribonuclease 1	666	20	4.47583e-57	0.7985
43257	c40654_g1_i1	5 -3 exoribonuclease 1 isoform x2	460	20	8.90909e-26	0.577
27934	c25002_g1_i1	5 -3 exoribonuclease 1-like	435	20	4.34649e-35	0.6335
47124	c44570_g1_i1	5 -3 exoribonuclease 1-like	261	20	4.33207e-14	0.6525
30337	c26418_g1_i1	5 -3 exoribonuclease 1-like isoform x3	486	20	2.90975e-87	0.8735
13521	c13868_g1_i1	5 -3 exoribonuclease 2 homolog	4533	20	0	0.729
13522	c13868_g1_i2	5 -3 exoribonuclease 2 homolog	3587	20	0	0.735
13523	c13868_g1_i3	5 -3 exoribonuclease 2 homolog	4655	20	0	0.7365
3433	c3553_g1_i1	5 -amp-activated protein kinase catalytic subunit alpha-2-like	1932	20	0	0.78
3434	c3553_g1_i2	5 -amp-activated protein kinase catalytic subunit alpha-2-like	1896	20	0	0.794
19782	c16654_g1_i1	5 -amp-activated protein kinase subunit beta-1-like	1338	20	4.02608e-88	0.6415
4799	c4956_g1_i1	5 exonuclease apollo	222	20	6.25344e-07	0.674
54397	c53018_g1_i1	5 exonuclease apollo	282	20	6.98979e-17	0.686
61999	c59770_g1_i1	5 -nucleotidase domain-containing protein 3-like	289	20	1.06178e-28	0.7175
63251	c61038_g1_i1	5 -nucleotidase domain-containing protein 3-like	323	20	9.23306e-32	0.781
32818	c29972_g1_i1	50 kda spicule matrix	211	4	2.96697e-10	0.525
46215	c43644_g1_i1	50-kda dystrophin-associated glycoprotein	528	20	7.04169e-34	0.5865
60515	c58260_g1_i1	50s ribosomal protein l1	1151	20	3.51309e-65	0.609
2029	c2112_g1_i1	52 kda repressor of the inhibitor of the protein kinase-like	510	20	7.32468e-32	0.5635
2564	c2620_g1_i1	52 kda repressor of the inhibitor of the protein kinase-like	651	2	5.2333e-10	0.53
7846	c8312_g1_i1	52 kda repressor of the inhibitor of the protein kinase-like	1022	20	2.32433e-31	0.6395
17989	c15585_g1_i1	52 kda repressor of the inhibitor of the protein kinase-like	3100	20	8.66146e-31	0.7155
33514	c30684_g1_i1	52 kda repressor of the inhibitor of the protein kinase-like	210	4	1.18496e-07	0.6175
11467	c12195_g1_i1	5-aminolevulinate erythroid- mitochondrial-like	2525	20	0	0.73
11468	c12195_g1_i2	5-aminolevulinate erythroid- mitochondrial-like	2527	20	0	0.7305
11469	c12195_g1_i3	5-aminolevulinate erythroid- mitochondrial-like	2440	20	0	0.7595
35729	c32950_g1_i1	5-azacytidine-induced protein 1	549	20	2.02227e-21	0.6875
5473	c5721_g1_i1	5-formyltetrahydrofolate cyclo-ligase	802	20	5.96844e-70	0.701
5474	c5721_g1_i2	5-formyltetrahydrofolate cyclo-ligase	682	20	6.63333e-64	0.7025
8592	c9140_g1_i1	5-hydroxyisourate hydrolase	1015	20	1.85285e-35	0.6835
8593	c9140_g1_i2	5-hydroxyisourate hydrolase-like	1033	20	2.64559e-40	0.645
60190	c57929_g1_i1	5-hydroxytryptamine receptor 1	208	20	5.86126e-27	0.891
43010	c40404_g1_i1	5-hydroxytryptamine receptor 1a-beta-like	1268	20	1.80133e-115	0.6355
60513	c58258_g1_i1	5-oxoprolinase	299	20	2.92405e-26	0.871
59386	c57122_g1_i1	5-oxoprolinase isoform x1	282	20	1.42751e-38	0.8055
62975	c60760_g1_i1	5-oxoprolinase-like	280	20	1.2358e-24	0.6895
20280	c17156_g1_i1	5-oxoprolinase-like isoform x1	824	20	1.75e-98	0.7865
63972	c61772_g1_i1	5-oxoprolinase-like isoform x1	443	20	3.36629e-83	0.94
52332	c49910_g1_i1	60 kda ss-a ro ribonucleoprotein	769	7	7.44835e-29	0.6329
51148	c48714_g1_i1	60s acidic ribosomal protein p0	979	20	1.28882e-140	0.845
19692	c16564_g1_i1	60s acidic ribosomal protein p1	539	20	3.19603e-25	0.83
7744	c8177_g1_i1	60s acidic ribosomal protein p2	449	20	5.16846e-21	0.727
18841	c15713_g1_i1	60s acidic ribosomal protein p2	427	20	2.87757e-21	0.754
727	c727_g1_i1	60s ribosomal export protein nmd3	2121	20	0	0.7415
37671	c34909_g1_i1	60s ribosomal protein l13	695	20	1.57174e-104	0.776
27628	c24693_g1_i1	60s ribosomal protein l13a	716	20	5.52056e-121	0.805
19266	c16137_g1_i1	60s ribosomal protein l14	676	20	3.21091e-41	0.6955
59953	c57689_g1_i1	60s ribosomal protein l18a-like protein	651	20	1.39374e-73	0.7765
20102	c16976_g1_i1	60s ribosomal protein l19-like	648	20	2.54051e-75	0.885
28787	c25862_g1_i1	60s ribosomal protein l21	577	20	3.73533e-64	0.82
58891	c56626_g1_i1	60s ribosomal protein l22	594	20	3.19383e-37	0.7865
19496	c16367_g1_i1	60s ribosomal protein l23	479	20	1.07382e-86	0.946
487	c495_g1_i1	60s ribosomal protein l23a	1016	20	2.03306e-60	0.8705
34684	c31903_g1_i1	60s ribosomal protein l27	548	20	2.08841e-58	0.797
28866	c25942_g1_i1	60s ribosomal protein l27a-like	654	20	1.33014e-58	0.8635
28330	c25402_g1_i1	60s ribosomal protein l29	363	20	7.53139e-20	0.919
15916	c15112_g1_i1	60s ribosomal protein l3	481	20	9.90021e-07	0.6565
50375	c47931_g1_i1	60s ribosomal protein l31	502	20	9.85958e-58	0.8595
46334	c43764_g1_i1	60s ribosomal protein l34-like	447	20	2.25606e-40	0.8005
2300	c2379_g1_i1	60s ribosomal protein l36	436	20	2.36943e-62	0.871
62929	c60713_g1_i1	60s ribosomal protein l37a-like	385	20	1.41873e-42	0.857
19197	c16068_g1_i1	60s ribosomal protein l38	345	20	5.80565e-36	0.9335
50692	c48253_g1_i1	60s ribosomal protein l5	1082	20	3.10065e-134	0.817
26896	c23961_g1_i1	60s ribosomal protein l6	849	20	8.51372e-74	0.7385
8128	c8655_g1_i1	60s ribosomal protein l7 l12	881	20	6.35357e-43	0.692
11857	c12544_g1_i1	60s ribosomal protein l7a	961	20	1.22598e-101	0.8515
21455	c18346_g1_i1	60s ribosomal protein l8	868	20	6.03586e-167	0.9155
42569	c39965_g1_i1	60s ribosomal protein l9	648	20	2.61311e-122	0.817
2064	c2147_g1_i1	60s ribosome subunit biogenesis protein nip7 homolog	921	20	3.87399e-85	0.772
9588	c10256_g1_i1	6-phosphofructo-2-kinase fructose- -bisphosphatase short form	3150	20	0	0.8245
9589	c10256_g1_i2	6-phosphofructo-2-kinase fructose- -bisphosphatase short form	4890	20	0	0.825
15579	c14988_g1_i1	6-phosphofructo-2-kinase fructose- -bisphosphatase short form	2128	20	0	0.825
15580	c14988_g1_i2	6-phosphofructo-2-kinase fructose- -bisphosphatase short form	2206	20	0	0.7795
15581	c14988_g1_i3	6-phosphofructo-2-kinase fructose- -bisphosphatase short form	2235	20	0	0.78
11620	c12329_g1_i1	6-phosphofructokinase-like isoform x1	4709	20	0	0.845
11621	c12329_g1_i2	6-phosphofructokinase-like isoform x1	4464	20	0	0.848
11622	c12329_g1_i3	6-phosphofructokinase-like isoform x1	4709	20	0	0.848
27891	c24959_g1_i1	6-phosphogluconate decarboxylating	2444	20	0	0.8725
1662	c1763_g1_i1	6-phosphogluconolactonase-like	894	20	1.41021e-90	0.6845
51854	c49431_g1_i1	6-pyruvoyl tetrahydrobiopterin synthase-like	571	20	1.53016e-59	0.786
51338	c48908_g1_i1	71 kda protein	367	20	1.10244e-18	0.5725
51334	c48904_g1_i1	72 kda type iv collagenase	223	20	3.25305e-18	0.6755
33944	c31130_g1_i1	7sk snrna methylphosphate capping enzyme	288	20	3.04703e-11	0.6435
59950	c57686_g1_i1	7sk snrna methylphosphate capping enzyme	2038	20	2.26066e-95	0.6765
40531	c37819_g1_i1	80 kda mcm3-associated	236	20	3.00996e-17	0.6215
55718	c52329_g1_i1	80 kda mcm3-associated	313	9	6.32134e-09	0.5289
22705	c19627_g1_i1	80 kda mcm3-associated protein	442	20	2.4639e-24	0.576
41102	c38415_g1_i1	80 kda mcm3-associated protein	223	20	1.04229e-18	0.702
43548	c40947_g1_i1	80 kda mcm3-associated protein	707	20	1.94144e-34	0.565
62444	c60218_g1_i1	85 88 kda calcium-independent phospholipase a2 isoform x1	680	20	4.71799e-28	0.5295
24322	c21270_g1_i1	85 88 kda calcium-independent phospholipase a2 isoform x2	475	20	8.76427e-55	0.7205
56572	c54223_g1_i1	85 kda calcium-independent phospholipase	243	5	5.41486e-07	0.618
38789	c36043_g1_i1	85 kda calcium-independent phospholipase a2	403	20	1.3565e-29	0.6225
24724	c21685_g1_i1	85 kda calcium-independent phospholipase a2-like	328	20	2.99096e-35	0.705
49068	c46563_g1_i1	85 kda calcium-independent phospholipase a2-like	272	19	2.35657e-10	0.5847
54599	c53226_g1_i1	85 kda calcium-independent phospholipase a2-like	257	20	9.54908e-13	0.5905
59285	c57017_g1_i1	85 kda calcium-independent phospholipase a2-like	696	20	3.91478e-48	0.566
9180	c9778_g1_i1	a chain crystal structure of bace-1 in complex with 5-cyano-pyridine-2- carboxylic acid	1422	20	1.05409e-78	0.5505
24117	c21060_g1_i1	a chain orally active 2-amino thienopyrimidine inhibitors of the hsp90 chaperone	282	20	5.15744e-12	0.8495
37896	c35136_g1_i1	a chain protein tyrosine phosphatase 1b with sulfamic acid inhibitors	371	20	1.69127e-34	0.7015
11963	c12644_g1_i1	a chain structural basis of selective binding of nonmethylated cpg islands by the cxxc domain of cfp1	5819	20	3.28192e-13	0.6365
11964	c12644_g1_i2	a chain structural basis of selective binding of nonmethylated cpg islands by the cxxc domain of cfp1	5834	20	3.29218e-13	0.648
21561	c18455_g1_i1	a disintegrin and metalloproteinase with thrombospondin motifs 12-like	370	20	8.87238e-38	0.6465
22468	c19383_g1_i1	a disintegrin and metalloproteinase with thrombospondin motifs 14	357	20	1.45187e-49	0.749
59043	c56779_g1_i1	a disintegrin and metalloproteinase with thrombospondin motifs 3	2277	20	6.3396e-123	0.5415
12811	c13404_g1_i1	a disintegrin and metalloproteinase with thrombospondin motifs 3-like	3534	20	1.61296e-19	0.6145
12812	c13404_g1_i2	a disintegrin and metalloproteinase with thrombospondin motifs 3-like	3431	20	3.11064e-16	0.506
60442	c58186_g1_i1	a disintegrin and metalloproteinase with thrombospondin motifs 6-like	313	20	9.11166e-13	0.6165
26289	c23310_g1_i1	a disintegrin and metalloproteinase with thrombospondin motifs 7	232	20	2.23908e-17	0.606
27527	c24590_g1_i1	a disintegrin and metalloproteinase with thrombospondin motifs 7	261	20	4.70628e-31	0.78
63376	c61166_g1_i1	a disintegrin and metalloproteinase with thrombospondin motifs 7	433	20	3.15419e-21	0.4925
41062	c38375_g1_i1	a disintegrin and metalloproteinase with thrombospondin motifs 7-like	258	1	6.25818e-06	0.55
52305	c49882_g1_i1	a disintegrin and metalloproteinase with thrombospondin motifs 7-like	377	20	9.79541e-55	0.6685
44619	c42030_g1_i1	a g-specific adenine dna glycosylase	471	20	2.58446e-11	0.58
58276	c56009_g1_i1	a g-specific adenine dna glycosylase-like	640	20	5.66182e-85	0.748
57136	c54807_g1_i1	aaa family cdc48 subfamily	336	20	1.90911e-11	0.6
27304	c24367_g1_i1	aael002100- partial	350	20	8.01541e-26	0.68
14519	c14498_g1_i2	aael002251- partial	4057	20	2.78287e-120	0.699
26877	c23942_g1_i1	aael002829- partial	677	20	1.95236e-45	0.628
22957	c19880_g1_i1	aael003425- partial	480	20	1.3412e-28	0.7045
26858	c23923_g1_i1	aael004946- partial	2047	20	1.2202e-105	0.6935
45014	c42427_g1_i1	aael005315- partial	981	20	5.68043e-57	0.6965
4701	c4844_g1_i1	aael006472- partial	455	20	5.02664e-61	0.737
40481	c37768_g1_i1	aael006472- partial	241	20	5.09646e-28	0.9195
26942	c24006_g1_i1	aael008062- partial	1126	20	6.43489e-176	0.778
23085	c20010_g1_i1	aael008845- partial	664	20	1.82308e-68	0.681
64213	c62024_g1_i1	aael008845- partial	237	20	1.38352e-33	0.7915
4706	c4850_g1_i1	aael010198- partial	2859	17	8.93274e-14	0.4765
9257	c9857_g1_i1	aael011377- partial	685	20	3.38179e-34	0.74
9258	c9857_g1_i2	aael011377- partial	719	20	1.25313e-56	0.7395
9259	c9857_g1_i3	aael011377- partial	646	20	5.40506e-57	0.738
63729	c61524_g1_i1	aael011947- partial	703	12	5.97392e-31	0.5092
29541	c27642_g1_i1	aael014486- partial	969	20	2.2186e-12	0.53
37831	c35069_g1_i1	aael015183- partial	268	1	9.43845e-06	0.59
8949	c9500_g1_i1	a-agglutinin anchorage subunit-like isoform x1	1380	6	4.12734e-15	0.5533
8950	c9500_g1_i2	a-agglutinin anchorage subunit-like isoform x1	1181	6	6.29665e-15	0.5683
51293	c48863_g1_i1	aarf domain containing kinase 1-like	251	1	4.60615e-06	0.7
19380	c16250_g1_i1	aarf domain containing kinase 5	281	20	5.46391e-36	0.7675
63844	c61641_g1_i1	abc subfamily abcc	232	20	2.72935e-14	0.775
31833	c28964_g1_i1	abc transporter	502	20	4.91597e-49	0.7055
33005	c30164_g1_i1	abc transporter	259	6	2.55756e-07	0.6117
50765	c48327_g1_i1	abc transporter	674	20	7.07626e-64	0.673
54455	c53078_g1_i1	abc transporter	230	20	1.35474e-22	0.743
55839	c52451_g1_i1	abc transporter	622	20	1.42433e-76	0.7725
5717	c5932_g1_i1	abc transporter g family member 22-like	1771	20	4.45818e-129	0.7245
5718	c5932_g1_i2	abc transporter g family member 22-like	1307	20	4.46732e-112	0.779
36676	c33904_g1_i1	abc transporter g family member 22-like	898	20	1.33546e-50	0.669
3677	c3836_g1_i1	abhydrolase domain-containing protein 11-like	1326	20	5.55031e-80	0.6195
34057	c31245_g1_i1	abhydrolase domain-containing protein 13-like	228	20	7.72083e-20	0.706
60132	c57870_g1_i1	abhydrolase domain-containing protein 13-like	1213	20	1.55871e-71	0.6965
19080	c15951_g1_i1	abhydrolase domain-containing protein 14a	1168	20	4.43424e-46	0.596
1526	c1640_g1_i1	abhydrolase domain-containing protein 16a	1861	20	9.4219e-157	0.6075
8325	c8856_g1_i1	abhydrolase domain-containing protein 3-like	1790	20	4.99846e-144	0.688
8326	c8856_g1_i2	abhydrolase domain-containing protein 3-like	1480	20	3.1043e-112	0.698
22035	c18943_g1_i1	abhydrolase domain-containing protein 3-like	411	20	1.51983e-45	0.7025
39851	c37122_g1_i1	abhydrolase domain-containing protein 3-like	238	20	1.08439e-13	0.673
51118	c48683_g1_i1	abhydrolase domain-containing protein 4-like	1818	20	3.69677e-140	0.714
4529	c4657_g1_i1	abhydrolase domain-containing protein 8	2294	20	2.69529e-48	0.4905
4530	c4657_g1_i2	abhydrolase domain-containing protein 8	2465	20	1.18024e-59	0.576
34967	c32184_g1_i1	abhydrolase domain-containing protein fam108c1-like	3979	20	8.13524e-167	0.903
542	c545_g1_i1	abl interactor 2	750	20	4.7275e-74	0.851
37376	c34609_g1_i1	abl interactor 2	775	20	3.22421e-28	0.909
1273	c1340_g1_i1	ac transposable element-derived protein 4	219	1	8.08439e-06	0.62
16595	c15335_g1_i1	ac transposable element-derived protein 4	248	20	1.76951e-15	0.6495
16925	c15407_g2_i1	ac transposable element-derived protein 4	402	20	2.00112e-18	0.5605
16926	c15407_g2_i2	ac transposable element-derived protein 4	218	10	2.22043e-10	0.683
16928	c15407_g2_i3	ac transposable element-derived protein 4	514	20	2.6957e-25	0.539
16999	c15420_g1_i1	ac transposable element-derived protein 4	317	20	5.18725e-18	0.5915
17302	c15472_g1_i1	ac transposable element-derived protein 4	1093	20	4.84899e-42	0.566
18003	c15587_g1_i3	ac transposable element-derived protein 4	338	2	1.48426e-07	0.625
18036	c15596_g3_i3	ac transposable element-derived protein 4	319	20	8.90175e-15	0.6405
18038	c15596_g3_i5	ac transposable element-derived protein 4	328	20	7.21057e-24	0.6265
18698	c15677_g1_i1	ac transposable element-derived protein 4	1003	20	5.92684e-89	0.589
18700	c15677_g1_i3	ac transposable element-derived protein 4	1074	20	1.37523e-96	0.5965
18701	c15677_g1_i4	ac transposable element-derived protein 4	2427	20	3.06731e-117	0.579
26165	c23177_g1_i1	ac transposable element-derived protein 4	303	20	1.13893e-12	0.6415
28424	c25497_g1_i1	ac transposable element-derived protein 4	276	20	6.24435e-14	0.565
49408	c46910_g1_i1	ac transposable element-derived protein 4	283	8	2.26883e-11	0.5288
56299	c53945_g1_i1	ac transposable element-derived protein 4	509	1	4.44223e-07	0.59
60613	c58360_g1_i1	ac transposable element-derived protein 4	263	18	7.55824e-13	0.7267
63020	c60805_g1_i1	ac transposable element-derived protein 4	488	8	7.0504e-14	0.5363
1690	c1789_g1_i1	ac1147-like partial	2960	20	6.2118e-57	0.7755
54412	c53033_g1_i1	accessory gland protein	350	20	1.20899e-10	0.6235
8426	c8969_g1_i1	acetoacetyl- synthetase	3906	20	0	0.7915
27690	c24755_g1_i1	acetoacetyl- synthetase	305	20	2.94773e-38	0.784
30221	c26300_g1_i1	acetoacetyl- synthetase	308	20	1.7523e-20	0.619
7405	c7758_g1_i1	acetolactate synthase-like	1930	20	0	0.7975
7406	c7758_g1_i2	acetolactate synthase-like	2288	20	0	0.798
35772	c32994_g1_i1	acetyl- acetyltransferase	511	20	1.23544e-67	0.871
6271	c6442_g1_i1	acetyl- carboxylase 1	828	20	4.34613e-106	0.808
61472	c59231_g1_i1	acetyl- cytosolic	523	20	5.00637e-53	0.807
32477	c29621_g1_i1	acetyl- cytosolic-like	368	20	1.8051e-37	0.8155
26945	c24009_g1_i1	acetyl- mitochondrial	1774	20	0	0.812
56629	c54283_g1_i1	acetylcholine receptor subunit alpha-like	280	20	3.25364e-50	0.913
38792	c36046_g1_i1	acetylcholinesterase 3	250	20	1.15691e-18	0.57
63434	c61224_g1_i1	acetylcholinesterase partial	303	20	2.00679e-38	0.7595
16281	c15236_g1_i1	acetyl-coa carboxylase	7110	20	0	0.776
22863	c19784_g1_i1	acetyl-coa synthetase	814	20	2.90945e-92	0.709
5868	c6078_g1_i2	acetyl-coenzyme a cytoplasmic isoform x1	2193	20	0	0.7825
43439	c40836_g1_i1	acetyl-coenzyme a synthetase 2- mitochondrial	2311	20	0	0.765
5867	c6078_g1_i1	acetyl-coenzyme a synthetase-like	1081	20	1.00657e-91	0.733
14046	c14213_g1_i1	acetyl-coenzyme a transporter 1-like	2603	20	0	0.699
65327	c63183_g1_i1	achain crystal structure of engineered northeast structural genomics consortium target	277	20	4.08854e-15	0.562
16304	c15243_g1_i1	achain esterase domain of the zfl2-1 orf1 protein from the zebrafish zfl2-1 retrotransposon	324	5	4.08134e-10	0.538
1074	c1124_g1_i1	achain structural determinants for improved thermal stability of designed ankyrin repeat proteins with a redesigned c- capping	1139	20	1.70821e-09	0.514
20043	c16916_g1_i1	acid ceramidase-like	691	20	1.15584e-80	0.7255
2842	c2899_g1_i1	acid phosphatase isoenzyme	576	20	8.58007e-62	0.705
2843	c2899_g1_i2	acid phosphatase isoenzyme	617	20	3.4752e-61	0.7045
48274	c45741_g1_i1	acid phosphatase-like protein 2-like	251	20	1.09135e-11	0.587
28628	c25703_g1_i1	acid sphingomyelinase-like phosphodiesterase 3b	2172	20	7.97998e-108	0.576
42431	c39822_g1_i1	acidic fibroblast growth factor intracellular-binding protein isoform x2	219	20	1.60557e-26	0.814
397	c380_g1_i1	acidic leucine-rich nuclear phosphoprotein 32 family member b	1038	6	1.17467e-12	0.72
8945	c9496_g1_i1	acidic leucine-rich nuclear phosphoprotein 32 family member b	498	9	5.07463e-16	0.6044
9121	c9696_g2_i1	acidic leucine-rich nuclear phosphoprotein 32 family member b	434	3	9.77501e-07	0.5767
38841	c36097_g1_i1	acidic mammalian chitinase	527	20	9.05764e-35	0.554
40417	c37703_g1_i1	acidic mammalian chitinase	206	20	1.35295e-08	0.667
28668	c25743_g1_i1	acidic mammalian chitinase-like	802	20	9.73839e-22	0.564
43743	c41143_g1_i1	acidic mammalian chitinase-like	475	20	1.18653e-43	0.6435
14071	c14227_g1_i1	ac-like transposase	505	20	1.59263e-47	0.5975
20038	c16911_g1_i1	aconitate mitochondrial-like	3211	20	0	0.873
18373	c15635_g2_i2	act_procl ame: full=actin	456	20	8.35471e-106	0.963
671	c672_g1_i1	actin	1347	20	0	0.992
672	c672_g1_i2	actin	1380	20	0	0.992
18371	c15635_g1_i1	actin 1	534	20	1.25974e-110	0.982
18374	c15635_g1_i2	actin 1	366	20	1.3091e-78	0.9635
15793	c15072_g4_i1	actin binding protein	3429	20	1.05217e-61	0.7415
15799	c15072_g4_i3	actin binding protein	2648	20	1.8979e-62	0.7415
13427	c13810_g1_i1	actin cytoskeleton-regulatory complex protein pan1-like isoform x3	3730	20	6.99191e-34	0.8295
14525	c14504_g1_i1	actin family protein	5444	20	1.06949e-138	0.568
15255	c14834_g1_i1	actin-binding lim protein 1-like	4900	20	0	0.6735
15256	c14834_g1_i2	actin-binding lim protein 1-like	4934	20	0	0.6775
15257	c14834_g1_i3	actin-binding lim protein 1-like	4932	20	0	0.6735
21863	c18766_g1_i1	actin-binding protein anillin	605	20	1.50073e-38	0.5965
44928	c42342_g1_i1	actin-binding protein anillin-like	405	7	8.0588e-11	0.6386
57507	c55194_g1_i1	actin-binding protein anillin-like	243	20	1.34961e-17	0.666
24226	c21172_g1_i1	actin-binding protein ipp	215	20	6.79275e-17	0.769
56616	c54269_g1_i1	actin-binding protein ipp	234	20	6.61356e-32	0.802
57253	c54932_g1_i1	actin-binding protein ipp	358	20	1.74099e-48	0.794
45565	c42986_g1_i1	actin-binding protein ipp-like	259	20	1.10581e-25	0.7155
4987	c5169_g1_i1	actin-depolymerizing factor 1	1670	20	1.68944e-49	0.769
27179	c24242_g1_i1	actin-depolymerizing factor 1	1383	20	2.23804e-60	0.796
60830	c58582_g1_i1	actin-like protein 6b	1767	20	0	0.7705
12011	c12680_g1_i1	actin-related protein 10	2327	20	1.87342e-127	0.6695
50497	c48053_g1_i1	actin-related protein 2 3 complex subunit 3-like	1175	20	1.09404e-83	0.7825
11997	c12671_g1_i1	actin-related protein 2 3 complex subunit 4-like	2568	20	2.24179e-92	0.938
11998	c12671_g1_i2	actin-related protein 2 3 complex subunit 4-like	2557	20	3.4713e-93	0.9335
74	c78_g1_i1	actin-related protein 2 isoform x2	3223	20	0	0.928
5696	c5914_g1_i1	actin-related protein 3	1721	20	0	0.9045
64758	c62589_g1_i1	actin-related protein 5	373	20	2.02466e-44	0.724
14293	c14364_g1_i1	actin-related protein 5-like	1440	20	6.28485e-90	0.636
14295	c14364_g1_i2	actin-related protein 5-like	1455	20	8.19077e-90	0.637
43079	c40473_g1_i1	actin-related protein 5-like	480	20	5.72439e-48	0.717
36490	c33715_g1_i1	actin-related protein 6	258	20	3.58497e-37	0.869
53597	c51184_g1_i1	actin-related protein 6	219	20	1.27637e-28	0.835
65669	c63542_g1_i1	actin-related protein 6	342	20	7.58235e-51	0.813
8909	c9442_g1_i1	actin-related protein 8-like	1170	20	6.68644e-136	0.703
27164	c24227_g1_i1	actin-related protein 8-like	623	20	4.2661e-36	0.6485
2659	c2712_g1_i1	activated cdc42 kinase 1	589	20	4.04559e-25	0.727
9353	c9981_g1_i1	activated cdc42 kinase 1	3047	20	1.83838e-108	0.736
31323	c28440_g1_i1	activated cdc42 kinase 1	256	20	2.49925e-30	0.777
31946	c29080_g1_i1	activated cdc42 kinase 1	247	20	2.40694e-35	0.881
2440	c2506_g1_i1	activating molecule in becn1-regulated autophagy protein 1	5682	20	2.35763e-79	0.713
61982	c59753_g1_i1	activating signal cointegrator 1	550	20	3.46976e-57	0.7615
45355	c42775_g1_i1	activating signal cointegrator 1 complex subunit 1	1639	20	7.95037e-88	0.6355
7960	c8468_g1_i1	activating signal cointegrator 1 complex subunit 2 isoform 1	2894	20	1.22855e-93	0.512
7961	c8468_g1_i2	activating signal cointegrator 1 complex subunit 2 isoform 1	2876	20	7.64488e-95	0.5185
16244	c15223_g1_i1	activating signal cointegrator 1 complex subunit 3	6757	20	0	0.716
16245	c15223_g1_i2	activating signal cointegrator 1 complex subunit 3	7466	20	0	0.7175
6292	c6471_g1_i1	activating signal cointegrator 1-like	962	20	2.6884e-77	0.6845
9779	c10471_g1_i3	activating transcription factor 7-interacting protein 1	3000	20	3.79271e-39	0.6285
50422	c47978_g1_i1	activating transcription factor of chaperone-like	1918	20	2.16527e-80	0.735
27302	c24365_g1_i1	activator of 90 kda heat shock protein atpase homolog 1-like	1649	20	1.32609e-113	0.673
37083	c34314_g1_i1	activator of basal transcription 1-like	867	20	4.14983e-43	0.6695
45694	c43116_g1_i1	active breakpoint cluster region-related	423	20	1.13863e-21	0.7625
58318	c56050_g1_i1	activin a type i precursor	881	20	5.82769e-161	0.846
52333	c49911_g1_i1	activin receptor type-1-like isoform x2	682	20	4.91126e-13	0.52
60502	c58247_g1_i1	activin receptor type-2a	215	20	9.23189e-30	0.845
44710	c42122_g1_i1	activin receptor type-2b	475	20	5.31511e-90	0.881
41185	c38502_g1_i1	activin receptor type-2b-like	378	20	4.79283e-15	0.675
17272	c15467_g1_i1	acy1_mouse ame: full=aminoacylase-1 short=acy-1 ame: full=n-acyl-l-amino-acid amidohydrolase	501	20	4.1372e-13	0.7555
4947	c5125_g1_i1	acyl- :lysophosphatidylglycerol acyltransferase 1-like	749	20	1.30887e-85	0.6805
4948	c5125_g1_i2	acyl- :lysophosphatidylglycerol acyltransferase 1-like	1102	20	1.17572e-98	0.638
13534	c13870_g1_i1	acyl- -binding domain-containing protein 5-like	2579	20	2.44903e-40	0.7525
13535	c13870_g1_i2	acyl- -binding domain-containing protein 5-like	2666	20	2.76623e-40	0.751
9429	c10069_g1_i2	acyl- -binding domain-containing protein 6	1581	20	3.71255e-66	0.6235
2580	c2636_g1_i1	acyl- -binding protein	507	20	9.19015e-41	0.835
5527	c5772_g1_i1	acyl- dehydrogenase	2845	20	0	0.572
16387	c15264_g12_i1	acyl- dehydrogenase family member mitochondrial	2593	20	0	0.7795
16388	c15264_g12_i2	acyl- dehydrogenase family member mitochondrial-like	2833	20	0	0.7235
10081	c10773_g1_i1	acyl- dehydrogenase -like	2358	20	0	0.6975
10082	c10773_g1_i2	acyl- dehydrogenase -like	2366	20	0	0.6975
2754	c2807_g1_i1	acyl- oxidase	3829	20	0	0.7235
10953	c11735_g1_i1	acyl- oxidase	2473	20	4.45203e-172	0.71
53972	c51569_g1_i1	acyl- synthetase	287	20	2.88455e-27	0.7125
35032	c32250_g1_i1	acyl- synthetase family member 4	261	20	1.74492e-20	0.7635
23425	c20352_g1_i1	acyl- synthetase family member 4 isoform x1	311	20	3.55611e-14	0.559
23031	c19956_g1_i1	acyl- synthetase family member 4-like	278	4	2.99955e-06	0.745
12988	c13523_g1_i1	acyl- synthetase family member mitochondrial	2708	20	0	0.6635
12989	c13523_g1_i2	acyl- synthetase family member mitochondrial	2529	20	3.01631e-137	0.6405
12990	c13523_g1_i3	acyl- synthetase family member mitochondrial	2652	20	0	0.6635
12991	c13523_g1_i4	acyl- synthetase family member mitochondrial	2652	20	0	0.6635
12992	c13523_g1_i5	acyl- synthetase family member mitochondrial	2694	20	2.45832e-148	0.6285
48631	c46105_g1_i1	acyl- synthetase short-chain family member mitochondrial-like	229	20	7.90681e-27	0.825
54386	c53007_g1_i1	acyl- synthetase short-chain family member mitochondrial-like	384	20	2.96566e-55	0.8085
12862	c13438_g1_i1	acylamino-acid-releasing enzyme	2861	20	4.75452e-140	0.529
13473	c13837_g1_i1	acyl-coenzyme a synthetase mitochondrial	2544	20	5.24757e-178	0.6775
32299	c29439_g1_i1	acyl-coenzyme a thioesterase 4	420	20	5.50808e-12	0.555
7573	c7936_g1_i1	acyl-coenzyme a thioesterase 4-like isoform x1	507	20	8.99401e-14	0.6535
15521	c14958_g1_i1	acyl-coenzyme a thioesterase 4-like isoform x1	591	9	2.0103e-13	0.4711
17349	c15483_g1_i1	acyl-coenzyme a thioesterase 4-like isoform x1	1553	20	9.48382e-30	0.4665
18006	c15589_g1_i1	acyl-coenzyme a thioesterase 4-like isoform x1	267	11	1.23578e-12	0.6018
18007	c15589_g1_i2	acyl-coenzyme a thioesterase 4-like isoform x1	758	20	1.56756e-19	0.4915
27932	c25000_g1_i1	acyl-coenzyme a thioesterase 4-like isoform x1	629	20	8.11553e-31	0.5355
39390	c36654_g1_i1	acyl-coenzyme a thioesterase 4-like isoform x1	334	20	1.16295e-15	0.556
19769	c16641_g1_i1	acyl-coenzyme a thioesterase mitochondrial-like	1274	20	6.73318e-42	0.7635
25844	c22836_g1_i1	acyl-coenzyme a thioesterase mitochondrial-like	298	20	2.67551e-27	0.6785
40474	c37761_g1_i1	acyl-coenzyme a thioesterase mitochondrial-like	344	20	3.99354e-18	0.5305
46364	c43794_g1_i1	acyl-coenzyme a thioesterase mitochondrial-like	681	20	1.40479e-76	0.6765
49580	c47086_g1_i1	acyl-coenzyme a thioesterase mitochondrial-like	444	20	1.18139e-18	0.621
15679	c15031_g1_i1	acyl-coenzyme a:6-aminopenicillanic-acid-acyltransferase 40 kda form	2416	20	1.4081e-133	0.667
15680	c15031_g1_i2	acyl-coenzyme a:6-aminopenicillanic-acid-acyltransferase 40 kda form	2433	20	1.60935e-133	0.667
61672	c59432_g1_i1	acylglycerol mitochondrial-like	1720	20	8.60751e-119	0.574
28099	c25169_g1_i1	acylphosphatase-1-like	837	20	8.82228e-17	0.793
19148	c16019_g1_i1	acyl-protein thioesterase 1-like	1737	20	3.01813e-103	0.787
13734	c14023_g1_i1	acylpyruvase mitochondrial-like	1285	20	8.10443e-91	0.7185
3618	c3763_g1_i1	adam 12	2736	20	1.2741e-115	0.531
21461	c18352_g1_i1	adam 12	306	20	3.22039e-25	0.705
38567	c35819_g1_i1	adam 12	486	20	5.34107e-81	0.8435
24258	c21205_g1_i1	adam 17-like protease-like	218	20	1.1195e-31	0.8835
34842	c32061_g1_i1	adam 19	2087	20	8.28326e-24	0.5015
51391	c48963_g1_i1	adam 9	752	20	6.65305e-60	0.565
36938	c34168_g1_i1	adamts-like protein 3	384	20	2.29609e-23	0.659
62476	c60252_g1_i1	adamts-like protein 3-like	211	20	3.70277e-15	0.715
31543	c28666_g1_i1	adamts-like protein 4	409	20	1.74972e-30	0.576
4699	c4843_g1_i1	adapter molecule crk	632	20	1.72535e-31	0.8975
4700	c4843_g1_i2	adapter molecule crk	616	20	9.57433e-21	0.8845
60742	c58491_g1_i1	adapter molecule crk-like isoform 2	444	20	2.94874e-65	0.7495
3	c6_g1_i1	adenine phosphoribosyltransferase	596	20	1.11269e-64	0.6835
21139	c18028_g1_i1	adenomatous polyposis coli	1406	20	1.80214e-28	0.507
9598	c10265_g1_i1	adenomatous polyposis coli protein	5082	20	5.41724e-20	0.478
27386	c24448_g1_i1	adenomatous polyposis coli protein	1439	20	0	0.7655
42689	c40083_g1_i1	adenomatous polyposis coli protein	820	4	3.76744e-07	0.535
60216	c57956_g1_i1	adenosine 3 -phospho 5 -phosphosulfate transporter 1	779	20	2.97392e-111	0.7815
23459	c20389_g1_i1	adenosine deaminase	245	20	4.49282e-11	0.6605
30333	c26414_g1_i1	adenosine deaminase	250	20	3.27555e-19	0.663
35888	c33110_g1_i1	adenosine deaminase	531	20	1.12112e-49	0.6915
23850	c20790_g1_i1	adenosine deaminase cecr1-like	292	20	4.08762e-28	0.6845
6672	c6918_g1_i1	adenosine deaminase-like protein	1107	20	3.65548e-89	0.65
6673	c6918_g1_i2	adenosine deaminase-like protein	1161	20	9.27853e-96	0.642
14488	c14477_g1_i1	adenosine kinase 2-like	1469	20	6.13252e-149	0.7515
14489	c14477_g1_i2	adenosine kinase 2-like	1342	20	5.05576e-150	0.7485
14490	c14477_g1_i3	adenosine kinase 2-like	1261	20	1.993e-151	0.7505
14491	c14477_g1_i4	adenosine kinase 2-like	1388	20	3.10646e-149	0.753
43725	c41125_g1_i1	adenosine kinase-like protein	332	20	2.87383e-16	0.57
18864	c15736_g1_i1	adenosine monophosphate-protein transferase ficd homolog	1456	20	1.34731e-150	0.7735
59551	c57284_g1_i1	adenosylhomocysteinase	1646	20	0	0.888
16296	c15240_g1_i1	adenosylhomocysteinase 3-like	5784	20	0	0.942
16299	c15240_g1_i2	adenosylhomocysteinase 3-like	5722	20	0	0.942
31959	c29093_g1_i1	adenylate cyclase	256	20	2.21103e-22	0.6845
44998	c42411_g1_i1	adenylate cyclase	457	20	1.10086e-28	0.711
23543	c20475_g1_i1	adenylate cyclase type 2-like	298	20	1.06247e-43	0.867
51104	c48669_g1_i1	adenylate cyclase type 2-like	339	20	3.54811e-16	0.812
54881	c53514_g1_i1	adenylate cyclase type 2-like	202	20	1.20363e-15	0.86
66281	c64184_g1_i1	adenylate cyclase type 6	218	20	1.81567e-13	0.666
15085	c14766_g1_i2	adenylate cyclase type 9	4180	20	0	0.563
15084	c14766_g1_i1	adenylate cyclase type ix	2216	20	3.48398e-157	0.6575
7333	c7679_g1_i1	adenylate kinase 2	1158	20	1.44741e-120	0.8295
7334	c7679_g1_i2	adenylate kinase 2	1125	20	4.13127e-116	0.8455
54595	c53222_g1_i1	adenylate kinase 3	1075	20	1.45861e-71	0.7165
36630	c33856_g1_i1	adenylate kinase isoenzyme 6-like	617	20	3.83172e-70	0.823
37291	c34524_g1_i1	adenylosuccinate lyase-like	1644	20	0	0.833
6567	c6793_g1_i1	adenylosuccinate synthetase-like	1564	20	0	0.7795
6568	c6793_g1_i2	adenylosuccinate synthetase-like	1631	20	3.05502e-176	0.7745
14636	c14555_g1_i1	adenylyl cyclase-associated protein 1-like	4334	20	2.06336e-148	0.6405
14637	c14555_g1_i2	adenylyl cyclase-associated protein 1-like	3383	20	1.15253e-146	0.661
14638	c14555_g1_i3	adenylyl cyclase-associated protein 1-like	4394	20	7.33427e-144	0.612
14639	c14555_g1_i4	adenylyl cyclase-associated protein 1-like	3428	20	4.97289e-151	0.637
19416	c16287_g1_i1	adenylyltransferase and sulfurtransferase mocs3	2011	20	6.67431e-152	0.716
13351	c13760_g1_i2	adhesive plaque matrix partial	657	2	4.56265e-08	0.575
907	c937_g1_i1	adhesive plaque matrix protein	306	20	1.71651e-12	0.5785
11419	c12150_g1_i1	adipocyte plasma membrane-associated	1740	20	9.70317e-78	0.583
19457	c16328_g1_i1	adipor-like receptor cg5315-like	1902	20	2.45549e-170	0.7795
9567	c10220_g1_i1	adipose differentiation-related protein	1056	2	3.69207e-08	0.565
6715	c6971_g1_i1	adp atp translocase	1360	20	0	0.9075
45739	c43162_g1_i1	adp-dependent glucokinase-like	340	20	9.61436e-33	0.71
64253	c62065_g1_i1	adp-dependent glucokinase-like	299	20	1.24396e-19	0.7455
4148	c4290_g1_i1	adp-ribose mitochondrial	912	20	3.53881e-65	0.514
4149	c4290_g1_i2	adp-ribose mitochondrial	1122	20	7.02755e-111	0.702
2316	c2394_g1_i1	adp-ribosylation factor 1	2215	20	5.01061e-120	0.977
35255	c32476_g1_i1	adp-ribosylation factor 4	1661	20	1.15204e-119	0.9375
29745	c27848_g1_i1	adp-ribosylation factor gtpase-activating	236	20	3.65602e-39	0.888
16794	c15383_g1_i1	adp-ribosylation factor gtpase-activating protein 1-like	615	20	1.22566e-36	0.6105
6025	c6227_g1_i1	adp-ribosylation factor gtpase-activating protein 2	2000	20	1.58359e-122	0.581
6026	c6227_g1_i2	adp-ribosylation factor gtpase-activating protein 2	1975	20	1.51263e-123	0.583
15094	c14769_g1_i1	adp-ribosylation factor-binding protein gga1 isoform x3	2776	20	7.76294e-90	0.5995
3767	c3953_g1_i1	adp-ribosylation factor-like 2	629	20	5.4175e-90	0.8465
8290	c8817_g1_i1	adp-ribosylation factor-like protein 16-like	1428	20	1.95252e-24	0.642
7119	c7428_g1_i1	adp-ribosylation factor-like protein 1-like	885	20	1.34608e-116	0.9255
7120	c7428_g1_i2	adp-ribosylation factor-like protein 1-like	876	20	2.74701e-114	0.926
43354	c40751_g1_i1	adp-ribosylation factor-like protein 2-binding protein	471	20	5.77027e-28	0.6605
16873	c15398_g14_i1	adp-ribosylation factor-like protein 4a	1664	20	3.45532e-33	0.591
29205	c27301_g1_i1	adp-ribosylation factor-like protein 6	217	20	5.02961e-12	0.807
4675	c4811_g1_i1	adp-ribosylation factor-like protein 6-interacting protein 1	1109	20	5.5108e-29	0.594
4676	c4811_g1_i2	adp-ribosylation factor-like protein 6-interacting protein 1	951	20	2.45954e-29	0.594
1040	c1091_g1_i1	adp-ribosylation factor-like protein 8b	2478	20	3.33286e-121	0.9725
13407	c13796_g1_i1	adp-ribosylation factor-related protein 1-like	1108	20	1.36146e-113	0.863
58386	c56119_g1_i1	adrenodoxin-like mitochondrial-like	272	20	2.23177e-41	0.869
2146	c2243_g1_i1	adult enhancer factor 1	208	20	8.30381e-11	0.595
3847	c4016_g1_i1	adult enhancer factor isoform d	308	20	2.52186e-21	0.6125
15386	c14891_g1_i2	advillin-like isoform x1	2891	20	0	0.597
30008	c26087_g1_i1	af134586_1reverse transcriptase-like protein	497	2	6.05134e-07	0.485
36979	c34209_g1_i1	af188633_1 m protein	496	20	2.32997e-17	0.6985
61985	c59756_g1_i1	af355752_1reverse transcriptase	700	3	4.8949e-06	0.6467
4453	c4585_g1_i1	af4 fmr2 family member 3	1914	20	4.37147e-33	0.6185
49312	c46813_g1_i1	af4 fmr2 family member 4-like isoform x1	261	10	6.19601e-10	0.661
29929	c28037_g1_i1	af445309_1hemolectin-like protein	945	20	6.38613e-132	0.4745
14621	c14550_g1_i1	af465239_1reverse transcriptase-like protein	311	1	9.40972e-06	0.61
37486	c34723_g1_i1	afadin- and alpha-actinin-binding protein	389	20	2.15751e-12	0.6215
14032	c14203_g1_i1	afadin-like isoform x3	5590	20	0	0.6625
14035	c14203_g1_i3	afadin-like isoform x3	5386	20	0	0.6575
14033	c14203_g1_i2	afadin-like isoform x5	5422	20	0	0.64
152	c150_g1_i1	afg3-like protein 2	1998	20	7.14591e-22	0.942
153	c150_g1_i2	afg3-like protein 2-like	3537	20	0	0.8105
23788	c20728_g1_i1	aftiphilin isoform x3	507	20	4.9667e-12	0.537
29327	c27424_g1_i1	AGAP001935-PB	337	20	7.58853e-25	0.6565
24750	c21712_g1_i1	agap002775 protein	382	20	1.32794e-64	0.8685
49639	c47147_g1_i1	AGAP004323-PA	256	1	4.36591e-06	0.65
45835	c43259_g1_i1	AGAP005803-PA	391	1	4.53665e-06	0.51
13774	c14048_g1_i1	AGAP006184-PA	3164	5	1.70558e-07	0.464
13775	c14048_g1_i2	AGAP006184-PA	3107	5	1.66485e-07	0.464
13776	c14048_g1_i3	AGAP006184-PA	2897	5	1.51477e-07	0.464
13777	c14048_g1_i4	AGAP006184-PA	3091	5	1.65198e-07	0.464
5731	c5942_g1_i2	agap007532-pa isoform 2	2941	20	0	0.793
36523	c33749_g1_i1	aggrecan core protein isoform x2	486	20	1.31721e-19	0.509
2946	c3001_g1_i1	agmatinase	244	18	6.97391e-09	0.7094
14135	c14262_g1_i1	agmatinase	1177	20	1.02311e-144	0.781
26353	c23377_g1_i1	agrin-like	230	20	8.59565e-23	0.723
65202	c63055_g1_i1	agrn partial	232	20	3.72478e-16	0.583
62229	c60002_g1_i1	a-kinase anchor protein 13-like	338	20	9.40217e-27	0.6675
64454	c62272_g1_i1	a-kinase anchor protein 17a	295	20	4.05645e-41	0.789
20638	c17520_g1_i1	a-kinase anchor protein 7 isoforms alpha and beta isoform x1	741	20	2.01501e-19	0.5615
51999	c49574_g1_i1	a-kinase anchor protein 9	863	20	3.68809e-16	0.5715
38800	c36054_g1_i1	a-kinase anchor protein mitochondrial-like	217	20	1.49879e-14	0.7155
65905	c63790_g1_i1	a-kinase anchor protein mitochondrial-like	445	20	1.11741e-22	0.776
34770	c31989_g1_i1	akt-interacting protein isoform x1	1921	20	7.80677e-89	0.7015
22027	c18935_g1_i1	aladin isoform x2	725	20	5.61092e-52	0.596
566	c567_g1_i1	alanine aminotransferase	1921	20	0	0.795
567	c567_g1_i2	alanine aminotransferase	2384	20	0	0.795
13035	c13554_g1_i1	alanine racemase	1484	20	0	0.511
13036	c13554_g1_i2	alanine racemase	1155	20	4.03978e-152	0.508
13037	c13554_g1_i3	alanine racemase	1527	20	0	0.5065
2429	c2496_g1_i1	alanine--glyoxylate aminotransferase 2-like	546	20	1.90669e-83	0.786
721	c721_g1_i1	alanine-glyoxylate aminotransferase 2-like 2	786	20	3.21156e-59	0.7895
722	c721_g1_i2	alanine-glyoxylate aminotransferase 2-like 2	772	20	1.97745e-59	0.7725
12387	c13038_g1_i1	alanine--glyoxylate aminotransferase mitochondrial-like isoform x2	2040	20	0	0.7715
12388	c13038_g1_i2	alanine--glyoxylate aminotransferase mitochondrial-like isoform x2	2094	20	0	0.7715
22665	c19586_g1_i1	alanyl-trna editing protein aarsd1	1318	20	1.81638e-138	0.6645
18898	c15770_g1_i1	alanyl-trna synthetase	3862	20	0	0.7465
32372	c29513_g1_i1	alanyl-trna synthetase	293	20	1.29909e-10	0.566
38765	c36019_g1_i1	ala-trna synthetase	252	20	2.888e-24	0.731
531	c531_g1_i1	alba-like protein c9orf23-like	1232	20	1.76148e-34	0.604
3089	c3182_g1_i1	alcohol dehydrogenase	216	20	5.46909e-15	0.629
4198	c4338_g1_i1	alcohol dehydrogenase	1125	20	2.87993e-111	0.6695
9684	c10370_g1_i1	alcohol dehydrogenase	1488	20	7.0865e-100	0.6555
57067	c54736_g1_i1	alcohol dehydrogenase	203	20	4.22784e-14	0.6315
62491	c60267_g1_i1	alcohol dehydrogenase	207	20	3.42438e-19	0.6685
51831	c49406_g1_i1	alcohol dehydrogenase class-3	1323	20	0	0.8845
27011	c24076_g1_i1	aldehyde dehydrogenase	474	20	1.19253e-68	0.7925
57505	c55192_g1_i1	aldehyde dehydrogenase	280	20	6.55511e-15	0.8395
2899	c2956_g1_i1	aldehyde dehydrogenase 16 member a1	1451	20	0	0.817
13252	c13703_g1_i1	aldehyde dehydrogenase 16 member a1	1628	20	3.87041e-157	0.73
1488	c1607_g1_i1	aldehyde dehydrogenase family 8 member a1 isoform x1	1721	20	0	0.76
19994	c16867_g1_i1	aldehyde dehydrogenase family 8 member a1 isoform x3	299	20	5.45899e-10	0.6815
55818	c52429_g1_i1	aldehyde dehydrogenase family 8 member a1-like	235	20	1.16347e-22	0.7595
16209	c15213_g1_i1	aldehyde dimeric nadp-preferring-like isoform 1	3864	20	0	0.7285
271	c264_g1_i1	aldehyde mitochondrial isoform x1	1978	20	0	0.827
19007	c15879_g1_i1	aldehyde oxidase	4374	20	0	0.573
24855	c21817_g1_i1	aldehyde oxidase	268	20	3.38618e-16	0.6455
38650	c35904_g1_i1	aldehyde oxidase	233	20	6.0083e-15	0.6585
60664	c58412_g1_i1	aldehyde oxidase	613	20	1.67631e-45	0.62
32308	c29448_g1_i1	aldehyde oxidase and xanthine dehydrogenase	250	20	1.49922e-19	0.68
8695	c9224_g1_i1	aldo-keto reductase	1285	20	3.80078e-140	0.759
18973	c15845_g1_i1	aldo-keto reductase	1352	20	6.22565e-171	0.771
8383	c8922_g1_i1	aldose 1-epimerase	1576	20	5.64572e-101	0.6315
8384	c8922_g1_i2	aldose 1-epimerase	1617	20	8.51501e-101	0.6315
8057	c8574_g1_i1	aliphatic nitrilase	1906	20	0	0.7915
59134	c56868_g1_i1	alkaline ceramidase	1126	20	4.22851e-68	0.6445
44384	c41794_g1_i1	alkaline phosphatase	209	20	7.20048e-18	0.79
36819	c34047_g1_i1	alkaline phosphatase-like isoform x1	500	20	2.42822e-19	0.764
16747	c15371_g1_i1	alkaline tissue-nonspecific isozyme	1815	20	8.77302e-118	0.6295
16748	c15371_g1_i2	alkaline tissue-nonspecific isozyme	2301	20	1.03988e-147	0.615
8043	c8551_g1_i1	alkaline tissue-nonspecific isozyme-like	501	7	1.13511e-06	0.6557
8106	c8626_g1_i1	alkaline tissue-nonspecific isozyme-like	2773	20	1.25984e-143	0.6105
8792	c9313_g1_i1	alkylated dna repair protein alkb homolog 1-like	818	20	5.81612e-67	0.6255
8793	c9313_g1_i2	alkylated dna repair protein alkb homolog 1-like	1264	20	2.43091e-72	0.604
30087	c26166_g1_i1	alkylated dna repair protein alkb homolog 8	562	20	1.53163e-34	0.6095
30128	c26207_g1_i1	alkylated dna repair protein alkb homolog 8	803	20	2.48781e-69	0.6235
28550	c25625_g1_i1	alkylated dna repair protein alkb homolog 8 isoform x1	358	20	9.04554e-13	0.802
23732	c20670_g1_i1	alkylated dna repair protein alkb homolog 8-like	279	20	4.1094e-20	0.6335
63795	c61592_g1_i1	alkyldihydroxyacetonephosphate peroxisomal	211	20	3.69442e-15	0.819
6413	c6613_g1_i1	alkyldihydroxyacetonephosphate peroxisomal-like	220	20	2.62612e-15	0.869
6414	c6613_g1_i2	alkyldihydroxyacetonephosphate peroxisomal-like	349	20	6.76092e-49	0.858
28683	c25758_g1_i1	alkyldihydroxyacetonephosphate peroxisomal-like	427	20	1.33961e-54	0.7695
8627	c9170_g1_i1	alkylglycerol monooxygenase-like	2137	20	8.0767e-84	0.593
8628	c9170_g1_i2	alkylglycerol monooxygenase-like	1939	20	1.84187e-84	0.593
42530	c39926_g1_i1	allantoicase	4624	20	1.08502e-138	0.7005
5647	c5873_g1_i1	allene oxide synthase-lipoxygenase	2111	20	3.56269e-162	0.646
9596	c10264_g1_i1	allene oxide synthase-lipoxygenase protein	876	20	4.57521e-25	0.4605
9597	c10264_g1_i2	allene oxide synthase-lipoxygenase protein	686	20	2.11646e-25	0.4605
57657	c55349_g1_i1	allene oxide synthase-lipoxygenase protein	261	17	5.8273e-12	0.5329
35391	c32613_g1_i1	all-trans-retinol -reductase-like	2598	20	0	0.6685
3706	c3879_g1_i1	alpha 2 macroglobulin	326	20	2.72598e-46	0.8095
10719	c11514_g1_i1	alpha 2 macroglobulin	5058	20	0	0.609
11248	c12012_g1_i1	alpha 2 macroglobulin	355	20	7.13281e-54	0.713
26125	c23135_g1_i1	alpha 2 macroglobulin	288	20	2.60335e-41	0.718
41902	c39257_g1_i1	alpha 2 macroglobulin	278	13	3.60559e-29	0.6015
50651	c48212_g1_i1	alpha 2 macroglobulin	346	20	1.20282e-47	0.7265
52520	c50099_g1_i1	alpha 2 macroglobulin	279	13	4.00098e-19	0.7646
65536	c63401_g1_i1	alpha 2 macroglobulin	281	8	1.84178e-22	0.6238
6855	c7140_g1_i1	alpha 2-macroglobulin	483	14	3.70771e-78	0.6364
27586	c24650_g1_i1	alpha 2-macroglobulin	571	20	3.19922e-77	0.7145
34858	c32077_g1_i1	alpha 2-macroglobulin	4957	20	0	0.6105
45969	c43395_g1_i1	alpha 2-macroglobulin	450	20	3.18382e-46	0.691
54627	c53256_g1_i1	alpha 2-macroglobulin	310	20	8.57268e-52	0.7865
26810	c23874_g1_i1	alpha- and gamma-adaptin-binding protein p34 isoform 2	565	20	4.9686e-10	0.7415
42838	c40232_g1_i1	alpha beta fold family	1262	20	8.01116e-39	0.569
54908	c53541_g1_i1	alpha beta hydrolase	279	20	1.34952e-10	0.5625
3678	c3836_g1_i2	alpha beta hydrolase domain-containing protein 11 isoform x4	1152	20	1.89261e-58	0.526
58786	c56522_g1_i1	alpha gamma epsilon	1370	20	0	0.9565
15541	c14968_g1_i1	alpha isoform cra_b	2040	20	4.29585e-124	0.951
30872	c26962_g1_i1	alpha mannosidase	428	20	1.18494e-62	0.805
59847	c57585_g1_i1	alpha- -mannosyl-glycoprotein 2-beta-n-acetylglucosaminyltransferase	370	20	1.10461e-31	0.7155
19574	c16446_g1_i1	alpha- -mannosyl-glycoprotein 2-beta-n-acetylglucosaminyltransferase-like	279	20	1.0385e-47	0.868
30941	c27030_g1_i1	alpha- -mannosyl-glycoprotein 2-beta-n-acetylglucosaminyltransferase-like	839	20	5.5861e-19	0.673
22067	c18976_g1_i1	alpha- -mannosyl-glycoprotein 2-beta-n-acetylglucosaminyltransferase-like isoform x1	516	20	1.57697e-20	0.669
59985	c57721_g1_i1	alpha- -mannosyl-glycoprotein beta- 2-n-	325	1	9.0779e-06	0.6
50690	c48251_g1_i1	alpha- -mannosyltransferase alg2-like	1847	20	3.05812e-162	0.7165
61477	c59236_g1_i1	alpha- -mannosyltransferase alg9	984	20	2.13037e-100	0.68
44196	c41602_g1_i1	alpha- -mannosyltransferase alg9-like	1028	20	1.10545e-112	0.72
40507	c37794_g1_i1	alpha- -n-acetylglucosaminyltransferase-like	730	20	6.18416e-19	0.474
9413	c10057_g1_i1	alpha partial	305	20	1.52733e-33	0.9315
60041	c57779_g1_i1	alpha partial	224	20	5.19596e-25	0.7785
44419	c41828_g1_i1	alpha- partial	493	20	4.06185e-117	0.9905
45570	c42991_g1_i1	alpha- partial	507	20	1.8773e-10	0.929
1564	c1671_g1_i1	alpha- sarcomeric-like isoform 2	3771	20	0	0.8955
14038	c14207_g1_i1	alpha tubulin	1661	20	0	0.96
27996	c25065_g1_i1	alpha tubulin	356	20	8.0575e-63	0.9705
35287	c32508_g2_i1	alpha tubulin	1509	20	0	0.982
61372	c59130_g1_i1	alpha tubulin	779	20	1.34068e-100	0.8965
1168	c1222_g1_i1	alpha tubulin partial	334	20	8.98981e-29	0.9105
44957	c42371_g1_i1	alpha-( )-fucosyltransferase	407	20	6.24652e-61	0.845
44717	c42129_g1_i1	alpha-( )-fucosyltransferase 10-like	1060	20	7.0249e-80	0.6245
80	c82_g1_i1	alpha-( )-fucosyltransferase c	2566	20	4.39401e-52	0.492
29005	c27095_g1_i1	alpha-( )-fucosyltransferase c-like	593	20	1.27653e-16	0.5475
46276	c43706_g1_i1	alpha-( )-fucosyltransferase c-like	237	20	1.65135e-25	0.754
2149	c2246_g1_i1	alpha-2-macroglobulin receptor-associated	1704	20	4.46858e-92	0.6085
6336	c6526_g1_i1	alpha-aminoadipic semialdehyde dehydrogenase-like	2100	20	0	0.8325
15321	c14865_g1_i1	alpha-aminoadipic semialdehyde mitochondrial-like	436	9	2.84586e-09	0.6678
15322	c14865_g1_i2	alpha-aminoadipic semialdehyde mitochondrial-like	369	13	1.80365e-09	0.6654
15773	c15065_g1_i1	alpha-aminoadipic semialdehyde mitochondrial-like	4312	20	0	0.792
16322	c15252_g1_i3	alpha-aminoadipic semialdehyde mitochondrial-like	503	20	4.43741e-30	0.8335
14472	c14465_g1_i1	alpha-aspartyl dipeptidase	1116	20	8.05142e-108	0.7645
14473	c14465_g1_i2	alpha-aspartyl dipeptidase	2782	20	1.81549e-101	0.7645
15295	c14855_g1_i1	alpha-cardiac actin	308	20	6.82295e-53	0.955
7913	c8411_g1_i1	alpha-galactosidase alpha-n-acetylgalactosaminidase	2029	20	0	0.8275
7914	c8411_g1_i2	alpha-galactosidase alpha-n-acetylgalactosaminidase	2000	20	0	0.8275
58458	c56192_g1_i1	alpha-ketoglutarate-dependent dioxygenase alkb homolog 2	334	1	3.25893e-06	0.73
29652	c27753_g1_i1	alpha-ketoglutarate-dependent dioxygenase alkb homolog 2-like	536	20	5.30247e-60	0.738
58673	c56407_g1_i1	alpha-ketoglutarate-dependent dioxygenase alkb homolog 6	647	20	2.20098e-70	0.7155
60106	c57844_g1_i1	alpha-ketoglutarate-dependent dioxygenase alkb homolog 7-like	476	20	1.97189e-14	0.7285
37514	c34751_g1_i1	alpha-ketoglutarate-dependent sulfonate dioxygenase-like isoform x4	1169	20	1.52999e-129	0.707
8779	c9301_g2_i1	alpha-l1 nicotinic acetyl choline receptor	3124	20	1.06912e-24	0.766
30951	c27040_g1_i1	alpha-l-fucosidase	512	20	2.87007e-18	0.525
11704	c12400_g1_i1	alpha-l-iduronidase-like	2478	20	1.4936e-152	0.548
52259	c49835_g1_i1	alpha-mannosidase	481	20	3.10549e-22	0.551
19579	c16451_g1_i1	alpha-mannosidase 2	946	20	5.63807e-57	0.578
39357	c36621_g1_i1	alpha-mannosidase 2	351	20	5.45619e-15	0.6135
31817	c28947_g1_i1	alpha-mannosidase 2c1	455	20	3.00481e-65	0.7665
39378	c36642_g1_i1	alpha-mannosidase 2c1	601	20	3.93684e-49	0.587
27500	c24563_g1_i1	alpha-mannosidase 2c1 isoform x3	372	20	1.58579e-29	0.6535
59958	c57694_g1_i1	alpha-mannosidase 2c1-like	1838	20	9.64147e-123	0.547
65103	c62950_g1_i1	alpha-mannosidase 2c1-like	206	20	1.14389e-18	0.7975
2238	c2327_g1_i1	alpha-mannosidase 2x-like	2665	20	0	0.6865
31493	c28614_g1_i1	alpha-mannosidase partial	328	20	8.83732e-36	0.775
7280	c7627_g1_i1	alpha-methylacyl- racemase	231	20	1.15749e-24	0.744
7281	c7627_g1_i2	alpha-methylacyl- racemase	280	20	4.19572e-37	0.7375
22144	c19054_g1_i1	alpha-methylacyl- racemase	323	20	1.01602e-36	0.807
44848	c42261_g1_i1	alpha-n-acetylgalactosaminide alpha- -sialyltransferase 1	304	6	1.27877e-09	0.5283
32405	c29547_g1_i1	alpha-n-acetylglucosaminidase	401	20	3.36233e-56	0.772
50896	c48459_g1_i1	alpha-n-acetylglucosaminidase	435	20	1.34666e-26	0.6195
58372	c56105_g1_i1	alpha-taxilin-like	828	20	1.51406e-49	0.698
36275	c33500_g1_i1	alpha-tubulin n-acetyltransferase	1238	20	1.33832e-23	0.7135
23891	c20832_g1_i1	alpha-tubulin n-acetyltransferase-like	294	20	2.23885e-17	0.639
31159	c28271_g1_i1	alternative splicing factor srp20	370	20	1.25872e-09	0.659
49670	c47178_g1_i1	amidohydrolase 2	291	20	2.93854e-19	0.622
55601	c52212_g1_i1	amidohydrolase 2	322	20	7.77187e-16	0.54
25811	c22803_g1_i1	amine oxidase	259	20	8.43612e-24	0.606
34106	c31295_g1_i1	amine oxidase	284	20	6.56752e-29	0.6705
49751	c47262_g1_i1	amine oxidase	241	20	1.7154e-23	0.6985
43830	c41231_g1_i1	amino acid	550	20	1.65641e-48	0.6975
40404	c37690_g1_i1	amino acid auxin permease family	398	20	3.18784e-28	0.6645
62181	c59955_g1_i1	amino acid kinase	205	20	7.26428e-15	0.6415
7278	c7625_g1_i1	amino acid transporter	361	20	9.34997e-29	0.6455
38136	c35381_g1_i1	amino acid transporter	904	20	1.05003e-69	0.6965
19900	c16774_g1_i1	aminoacyl trna synthase complex-interacting multifunctional protein 1	1606	20	7.95481e-84	0.64
3306	c3411_g1_i1	aminoacyl trna synthase complex-interacting multifunctional protein 2	1118	20	2.20068e-31	0.499
8867	c9408_g1_i1	aminoacyl trna synthase complex-interacting multifunctional protein 2	944	20	2.86741e-36	0.524
8868	c9408_g1_i2	aminoacyl trna synthase complex-interacting multifunctional protein 2	1009	20	8.16037e-36	0.5345
8869	c9408_g1_i3	aminoacyl trna synthase complex-interacting multifunctional protein 2	1273	20	1.65182e-35	0.5185
11972	c12651_g1_i2	aminoacylase-1	1657	20	5.76944e-165	0.724
17274	c15467_g2_i1	aminoacylase-1 isoform x1	1362	20	2.13518e-143	0.73
17275	c15467_g2_i2	aminoacylase-1 isoform x1	1324	20	3.11898e-128	0.722
11971	c12651_g1_i1	aminoacylase-1 isoform x3	1178	20	5.09503e-79	0.696
24133	c21076_g1_i1	aminoacylase-1 isoform x3	209	20	1.31974e-26	0.7935
4609	c4731_g1_i1	aminoacylase-1a-like	1039	20	1.03163e-92	0.721
4610	c4731_g1_i2	aminoacylase-1a-like	1211	20	3.72363e-162	0.731
17273	c15467_g1_i2	aminoacylase-1a-like isoform x4	329	20	1.38295e-27	0.756
28772	c25848_g1_i1	aminopeptidase -like	906	20	1.78239e-122	0.8365
46970	c44414_g1_i1	aminopeptidase -like	235	11	3.1105e-09	0.6136
1460	c1568_g1_i1	aminopeptidase n	283	20	1.11571e-14	0.63
2577	c2633_g1_i1	aminopeptidase n	224	20	5.56602e-29	0.813
6014	c6217_g1_i1	aminopeptidase n	3384	20	0	0.623
15468	c14935_g1_i1	aminopeptidase n	3469	20	0	0.6535
21365	c18253_g1_i1	aminopeptidase n	265	20	3.89931e-21	0.666
25416	c22392_g1_i1	aminopeptidase n	380	20	7.34809e-38	0.71
31278	c28394_g1_i1	aminopeptidase n	398	20	9.7212e-60	0.819
37839	c35077_g1_i1	aminopeptidase n	205	20	7.11814e-33	0.8935
38902	c36158_g1_i1	aminopeptidase n	272	20	2.66982e-11	0.568
51188	c48756_g1_i1	aminopeptidase n	398	20	3.13762e-31	0.623
48630	c46104_g1_i1	aminopeptidase o	204	20	1.32511e-22	0.691
20384	c17264_g1_i1	aminopeptidase o-like	238	20	1.2185e-30	0.795
36303	c33527_g1_i1	ammecr1-like protein	1035	20	3.86003e-113	0.81
25303	c22278_g1_i1	ammonium transporter rh type a	247	20	2.19774e-33	0.634
34146	c31335_g1_i1	ammonium transporter rh type a	263	20	7.08735e-42	0.824
8380	c8919_g1_i2	amp deaminase 2	932	20	7.91381e-32	0.565
8381	c8919_g1_i3	amp deaminase 2	970	20	2.35202e-16	0.574
8382	c8919_g1_i4	amp deaminase 2	905	20	3.68839e-34	0.597
19319	c16189_g1_i1	amp deaminase 2	2037	20	0	0.8485
13636	c13947_g1_i1	amp dependent coa ligase	2412	20	3.48676e-125	0.5775
18865	c15737_g1_i1	amp dependent coa ligase	1922	20	1.45484e-111	0.5785
15441	c14916_g1_i2	amp-activated protein gamma regulatory subunit	4913	20	0	0.76
12333	c12982_g1_i1	amp-binding domain protein	1551	20	0	0.6625
16057	c15167_g2_i1	amp-dependent synthetase	478	20	1.79758e-10	0.718
27284	c24347_g1_i1	amp-dependent synthetase	987	20	1.94325e-37	0.502
40124	c37398_g1_i1	amyloid beta a4 isoform x1	233	20	3.08074e-15	0.586
5263	c5473_g1_i1	amyloid beta a4 precursor protein-binding family b member 2-like	1751	20	0	0.712
5264	c5473_g1_i2	amyloid beta a4 precursor protein-binding family b member 2-like	2573	20	0	0.712
13863	c14108_g1_i1	amyloid beta protein-binding member 1interacting	7500	20	1.78387e-134	0.763
13864	c14108_g1_i2	amyloid beta protein-binding member 1interacting	6820	20	3.30982e-135	0.7635
20073	c16946_g1_i1	amyloid protein-binding protein 2	1151	20	1.27857e-70	0.7665
34835	c32054_g1_i1	amyloid protein-binding protein 2	1145	20	1.45713e-124	0.6625
2215	c2306_g1_i1	an1-type zinc finger protein 1	2222	20	7.97911e-58	0.5645
59026	c56762_g1_i1	an1-type zinc finger protein 2b	1020	20	1.1215e-65	0.615
12210	c12865_g1_i1	an1-type zinc finger protein 5-like	3699	20	3.20065e-33	0.6715
12211	c12865_g1_i2	an1-type zinc finger protein 5-like	3743	20	3.28116e-33	0.6715
12212	c12865_g1_i3	an1-type zinc finger protein 5-like	3722	20	3.24359e-33	0.6715
12213	c12865_g1_i4	an1-type zinc finger protein 5-like	3783	20	3.35094e-33	0.6715
44044	c41449_g1_i1	anaphase promoting complex subunit 1	1139	20	1.48719e-45	0.496
55425	c52032_g1_i1	anaphase-promoting complex	703	20	3.57903e-36	0.64
5372	c5590_g1_i1	anaphase-promoting complex subunit 1	322	15	5.73822e-11	0.5493
35167	c32388_g1_i1	anaphase-promoting complex subunit 1	299	20	1.15299e-42	0.844
41134	c38448_g1_i1	anaphase-promoting complex subunit 1	302	20	1.71311e-20	0.7165
52162	c49738_g1_i1	anaphase-promoting complex subunit 1	1036	20	3.63775e-107	0.6685
60605	c58352_g1_i1	anaphase-promoting complex subunit 1	617	20	2.82952e-32	0.593
61865	c59631_g1_i1	anaphase-promoting complex subunit 1	474	20	3.57904e-60	0.8105
40345	c37628_g1_i1	anaphase-promoting complex subunit 10-like	252	20	9.04314e-38	0.8895
23311	c20237_g1_i1	anaphase-promoting complex subunit 2	471	20	1.9846e-25	0.589
57018	c54687_g1_i1	anaphase-promoting complex subunit 2	409	20	3.25461e-45	0.765
32960	c30119_g1_i1	anaphase-promoting complex subunit 2-like	216	20	4.95215e-20	0.817
59531	c57264_g1_i1	anaphase-promoting complex subunit 4	645	20	1.74156e-59	0.6305
59787	c57523_g1_i1	anaphase-promoting complex subunit 4	770	12	2.06749e-09	0.5417
25384	c22360_g1_i1	anaphase-promoting complex subunit 4-like	212	20	2.15691e-19	0.7105
22352	c19265_g1_i1	anaphase-promoting complex subunit 5-like	584	20	3.46798e-27	0.593
43549	c40948_g1_i1	anaphase-promoting complex subunit 5-like	738	15	3.20701e-13	0.5133
3184	c3287_g1_i1	anaphase-promoting complex subunit 7	255	20	8.08507e-20	0.693
34158	c31347_g1_i1	anaphase-promoting complex subunit 7	217	19	3.31599e-15	0.5963
54553	c53179_g1_i1	anaphase-promoting complex subunit 7	487	20	4.32871e-58	0.7055
54292	c52913_g1_i1	anaphase-promoting complex subunit 7-like	432	15	6.98304e-12	0.6727
35122	c32343_g1_i1	anaphase-promoting complex subunit cdc26	370	10	8.73417e-09	0.606
6976	c7272_g1_i1	ancient ubiquitous protein 1	2978	20	6.06758e-66	0.51
32083	c29221_g1_i1	and ph domain-containing protein 4-like	214	16	3.01615e-19	0.7313
43172	c40567_g1_i1	and ph domain-containing protein 4-like	784	20	1.37883e-31	0.7425
58400	c56133_g1_i1	and ph domain-containing protein 4-like	518	20	4.78352e-38	0.536
12059	c12731_g1_i1	and ph domain-containing protein 6	2720	20	2.30443e-178	0.608
11107	c11876_g1_i2	and pleckstrin domain-containing protein 2	4162	20	0	0.6395
11106	c11876_g1_i1	and pleckstrin domain-containing protein 2-like isoform x1	4063	20	0	0.658
603	c601_g1_i1	androgen induced inhibitor of proliferation pds5	1170	20	0	0.8895
604	c601_g1_i2	androgen induced inhibitor of proliferation pds5	1155	20	0	0.8895
19751	c16622_g1_i1	androgen induced inhibitor of proliferation pds5	4287	20	0	0.7635
5618	c5848_g1_i1	angio-associated migratory cell	1433	20	8.23889e-112	0.6225
4277	c4404_g1_i1	angiogenic factor with g patch and fha domains 1	1169	20	4.24185e-28	0.5305
35944	c33166_g1_i1	angiogenic factor with g patch and fha domains 1	1013	20	7.8452e-26	0.532
23098	c20023_g1_i1	angiomotin	636	20	9.05807e-60	0.754
30670	c26757_g1_i1	angiomotin	937	19	4.51853e-12	0.6463
5783	c5993_g1_i1	angiomotin-like protein 1-like	264	20	1.87499e-18	0.5405
5784	c5993_g1_i2	angiomotin-like protein 1-like	399	20	1.54148e-44	0.8465
30160	c26239_g1_i1	angiopoietin-related protein 7	772	20	1.72834e-13	0.598
2439	c2505_g1_i1	angiotensin-converting enzyme	2753	20	0	0.73
59542	c57275_g1_i1	angiotensin-converting enzyme	576	20	1.53258e-107	0.745
10862	c11643_g1_i3	angiotensin-converting enzyme-like	996	20	5.24173e-158	0.669
15451	c14925_g1_i1	angiotensin-converting enzyme-like	2144	20	0	0.6315
56269	c53914_g1_i1	angiotensin-converting enzyme-like	258	20	1.60615e-46	0.8285
18552	c15659_g3_i1	anion exchange protein 2	5069	20	0	0.634
18551	c15659_g2_i1	anion exchange protein 3	2227	20	5.38909e-131	0.5385
4968	c5147_g1_i1	ankyrin	999	20	7.81911e-10	0.5285
56389	c54037_g1_i1	ankyrin	236	20	4.13643e-12	0.616
28404	c25476_g1_i1	ankyrin isoform x	1122	20	1.97612e-136	0.9165
29305	c27401_g1_i1	ankyrin repeat	585	20	1.37891e-37	0.58
40839	c38143_g1_i1	ankyrin repeat	543	2	2.44635e-06	0.47
46475	c43906_g1_i1	ankyrin repeat	610	20	1.20507e-32	0.533
59815	c57551_g1_i1	ankyrin repeat	508	20	5.20173e-17	0.573
39712	c36981_g1_i1	ankyrin repeat and btb poz domain-containing protein 1	316	20	7.97392e-36	0.875
24142	c21085_g1_i1	ankyrin repeat and btb poz domain-containing protein btbd11-like	223	9	1.39987e-22	0.6767
30672	c26759_g1_i1	ankyrin repeat and fyve domain-containing protein 1	209	20	7.25558e-10	0.6455
28144	c25214_g1_i1	ankyrin repeat and fyve domain-containing protein 1 isoform x1	406	20	6.31511e-39	0.7435
36076	c33300_g1_i1	ankyrin repeat and fyve domain-containing protein 1-like	672	20	8.54554e-80	0.734
21183	c18070_g1_i1	ankyrin repeat and ibr domain-containing protein 1	680	20	2.06563e-75	0.6585
36513	c33739_g1_i1	ankyrin repeat and ibr domain-containing protein 1	487	20	5.50554e-65	0.7235
37747	c34985_g1_i1	ankyrin repeat and ibr domain-containing protein 1	201	20	2.68094e-27	0.7865
62039	c59810_g1_i1	ankyrin repeat and ibr domain-containing protein 1	356	8	3.15159e-12	0.7275
49937	c47462_g1_i1	ankyrin repeat and ibr domain-containing protein 1-like	209	20	1.84765e-16	0.755
35479	c32700_g1_i1	ankyrin repeat and mynd domain-containing protein 2-like	1223	20	1.36655e-93	0.596
13149	c13629_g1_i1	ankyrin repeat and sam domain-containing protein 1a-like	3327	20	7.06279e-126	0.5745
56201	c53843_g1_i1	ankyrin repeat and sam domain-containing protein 3	293	20	1.1227e-12	0.73
25331	c22306_g1_i1	ankyrin repeat and sam domain-containing protein 3-like	221	20	2.16773e-13	0.6155
53996	c51594_g1_i1	ankyrin repeat and socs box protein 13	771	20	2.07216e-56	0.644
28594	c25669_g1_i1	ankyrin repeat and sterile alpha motif domain-containing protein 1b	736	20	1.75461e-40	0.661
35324	c32545_g1_i1	ankyrin repeat and zinc finger domain-containing protein 1 isoform x2	603	20	9.03297e-10	0.5565
7053	c7359_g1_i1	ankyrin repeat domain protein	1067	20	1.3961e-20	0.4685
7054	c7359_g1_i2	ankyrin repeat domain protein	1071	20	1.4335e-20	0.4695
46904	c44343_g1_i1	ankyrin repeat domain protein	353	20	2.71334e-18	0.5805
38378	c35627_g1_i1	ankyrin repeat domain-containing protein 10-like	383	20	6.91864e-20	0.6635
27100	c24163_g1_i1	ankyrin repeat domain-containing protein 12	2072	20	1.11028e-114	0.8125
14981	c14711_g1_i1	ankyrin repeat domain-containing protein 13b-like	4218	20	0	0.712
28221	c25292_g1_i1	ankyrin repeat domain-containing protein 13c	2235	20	2.27893e-105	0.5405
31035	c28145_g1_i1	ankyrin repeat domain-containing protein 13c	262	20	5.46935e-45	0.8895
3338	c3444_g1_i1	ankyrin repeat domain-containing protein 13c-like	468	20	6.6792e-72	0.8345
394	c378_g1_i1	ankyrin repeat domain-containing protein 16-like	1294	20	9.92131e-90	0.6165
395	c378_g1_i2	ankyrin repeat domain-containing protein 16-like	1233	20	6.24045e-90	0.6155
16516	c15311_g1_i1	ankyrin repeat domain-containing protein 17	10978	20	0	0.885
16518	c15311_g1_i2	ankyrin repeat domain-containing protein 17	11736	20	0	0.885
16519	c15311_g1_i3	ankyrin repeat domain-containing protein 17	11826	20	0	0.885
16521	c15311_g1_i4	ankyrin repeat domain-containing protein 17	11772	20	0	0.885
30140	c26219_g1_i1	ankyrin repeat domain-containing protein 17	659	20	2.92609e-14	0.7205
24999	c21965_g1_i1	ankyrin repeat domain-containing protein 27-like	215	12	8.80262e-14	0.7175
25809	c22801_g1_i1	ankyrin repeat domain-containing protein 27-like	238	20	2.72436e-09	0.56
44712	c42124_g1_i1	ankyrin repeat domain-containing protein 29	205	20	8.09223e-12	0.6735
30936	c27025_g1_i1	ankyrin repeat domain-containing protein 29-like	462	20	6.79486e-08	0.526
35649	c32870_g1_i1	ankyrin repeat domain-containing protein 29-like	203	20	1.47365e-20	0.755
52858	c50439_g1_i1	ankyrin repeat domain-containing protein 33b	587	15	1.83156e-12	0.506
51914	c49491_g1_i1	ankyrin repeat domain-containing protein 49	252	20	3.71484e-19	0.669
36241	c33466_g1_i1	ankyrin repeat domain-containing protein 50	819	20	8.32216e-35	0.534
43887	c41289_g1_i1	ankyrin repeat domain-containing protein 50	373	20	7.6219e-16	0.556
60694	c58442_g1_i1	ankyrin repeat domain-containing protein 50	396	20	3.02564e-21	0.5705
11783	c12470_g1_i1	ankyrin repeat domain-containing protein 50 isoform 2	3858	20	0	0.778
44824	c42237_g1_i1	ankyrin repeat domain-containing protein 50-like	625	20	1.33374e-48	0.611
49289	c46790_g1_i1	ankyrin repeat domain-containing protein 54	207	20	1.25813e-20	0.7235
41491	c38826_g1_i1	ankyrin repeat domain-containing protein 56	361	20	3.92436e-12	0.692
6510	c6724_g1_i1	ankyrin repeat family a protein 2-like	1153	20	5.85295e-49	0.6015
6511	c6724_g1_i2	ankyrin repeat family a protein 2-like	1009	20	1.19938e-49	0.603
52294	c49871_g1_i1	ankyrin repeat ph and sec7 domain containing protein	808	20	4.92289e-22	0.5165
32311	c29451_g1_i1	ankyrin repeat protein	332	4	4.81772e-09	0.6
62645	c60424_g1_i1	ankyrin repeat protein	708	20	4.31035e-27	0.523
14775	c14620_g3_i1	ankyrin repeat-containing	4299	20	9.47479e-16	0.521
14776	c14620_g4_i1	ankyrin repeat-containing	1166	20	3.05731e-64	0.681
19396	c16267_g1_i1	ankyrin repeat-containing	299	20	1.55067e-35	0.7275
19709	c16580_g1_i1	ankyrin repeat-containing	1790	20	4.71576e-49	0.7935
35377	c32599_g1_i1	ankyrin repeat-containing	723	12	6.03682e-08	0.6117
45106	c42522_g1_i1	ankyrin repeat-containing	714	20	2.10715e-30	0.528
39532	c36798_g1_i1	ankyrin repeat-containing protein	311	20	1.13733e-33	0.5875
39899	c37171_g1_i1	ankyrin sam and basic leucine zipper domain-containing protein 1	460	20	3.05116e-32	0.5555
13020	c13546_g1_i1	ankyrin unc44	6701	20	0	0.8125
13021	c13546_g1_i2	ankyrin unc44	6743	20	0	0.8125
18365	c15634_g1_i1	ankyrin unc44	1326	20	8.61431e-71	0.5105
18366	c15634_g1_i2	ankyrin unc44	1294	20	5.00818e-53	0.471
54159	c52777_g1_i1	ankyrin-1- partial	337	20	2.40276e-10	0.5975
20340	c17218_g1_i1	ankyrin-2	292	20	4.61934e-17	0.615
15798	c15072_g5_i3	ankyrin-3-like isoform x1	1936	20	1.16328e-10	0.806
30656	c26743_g1_i1	annexin a13	267	20	1.3124e-20	0.679
11992	c12666_g1_i2	annexin a6-like isoform x1	893	20	7.06014e-14	0.58
11991	c12666_g1_i1	annexin b11 isoform a	1671	20	1.57326e-108	0.6735
11993	c12666_g1_i3	annexin b11 isoform a	1907	20	2.29738e-110	0.6795
2424	c2490_g1_i1	annulin-like isoform 1	4626	20	0	0.6665
43474	c40872_g1_i1	anopheles stephensi ubiquitin	525	20	1.32492e-87	0.9775
46568	c43999_g1_i1	antigen 5 scp domain	360	20	5.2363e-19	0.5495
65299	c63155_g1_i1	antigen ki-67-like	367	20	3.8668e-21	0.6665
1540	c1653_g1_i1	anti-lipopolysaccharide factor	1087	20	4.62402e-42	0.7535
8344	c8876_g1_i1	anti-lipopolysaccharide factor	864	20	3.83199e-39	0.7535
13872	c14111_g1_i1	anti-lipopolysaccharide factor	971	20	1.26129e-28	0.604
19569	c16441_g1_i1	anti-lipopolysaccharide factor	707	20	1.05645e-42	0.759
23365	c20292_g1_i1	anti-lipopolysaccharide factor	421	20	1.97197e-20	0.626
35176	c32397_g1_i1	anti-lipopolysaccharide factor	464	20	8.52147e-46	0.744
44331	c41739_g1_i1	anti-lipopolysaccharide factor	240	20	5.42652e-29	0.7085
51187	c48755_g1_i1	anti-lipopolysaccharide factor	449	20	2.01707e-47	0.7775
57588	c55276_g1_i1	anti-lipopolysaccharide factor	259	20	1.34416e-12	0.75
61026	c58778_g1_i1	anti-lipopolysaccharide factor	386	20	5.0229e-24	0.8065
44236	c41642_g1_i1	anti-lipopolysaccharide factor 2	459	20	5.04794e-31	0.5965
14067	c14225_g1_i1	antimicrobial peptide type 2 precursor iib	216	1	6.59539e-06	0.55
19445	c16316_g1_i1	antimicrobial peptide type 2 precursor iic	572	3	1.85472e-08	0.59
12168	c12828_g1_i1	antiviral protein	968	20	4.70757e-22	0.481
12169	c12828_g1_i2	antiviral protein	886	20	3.12303e-22	0.481
12170	c12828_g1_i3	antiviral protein	845	20	2.1467e-22	0.4805
9265	c9863_g1_i1	ap-1 complex subunit gamma-1	5198	20	0	0.748
4205	c4343_g1_i1	ap-1 complex subunit mu-1-like	2115	20	0	0.9405
2830	c2889_g1_i1	ap-1 complex subunit sigma-2-like	1542	20	1.1859e-97	0.9515
2831	c2889_g1_i2	ap-1 complex subunit sigma-2-like	1690	20	1.10147e-97	0.9515
12794	c13394_g1_i1	ap-2 complex subunit alpha-like	3752	20	0	0.7815
12795	c13394_g1_i2	ap-2 complex subunit alpha-like	3797	20	0	0.7675
4693	c4836_g1_i1	ap-2 complex subunit beta-like	1256	20	1.11615e-108	0.727
13025	c13549_g1_i1	ap-2 complex subunit beta-like	1982	20	0	0.957
4564	c4685_g1_i1	ap-2 complex subunit sigma	1484	20	9.47571e-91	0.959
5760	c5970_g1_i2	ap2-associated protein kinase 1	2869	20	4.77532e-108	0.761
55986	c52602_g1_i1	ap2-associated protein kinase 1	564	20	5.05224e-12	0.5505
24890	c21853_g1_i1	ap-3 complex subunit beta-	490	5	1.08957e-07	0.662
43583	c40982_g1_i1	ap-3 complex subunit beta-1-like	588	20	1.1129e-81	0.8235
49569	c47075_g1_i1	ap-3 complex subunit beta-2	232	20	6.78105e-42	0.9575
35760	c32982_g1_i1	ap-3 complex subunit beta-2 isoform x3	1813	20	6.14342e-105	0.79
27094	c24157_g1_i1	ap-3 complex subunit delta-1	1003	20	0	0.9495
19789	c16661_g1_i1	ap-3 complex subunit delta-1-like isoform x2	3068	20	0	0.751
15100	c14774_g1_i1	ap-3 complex subunit mu-1	1453	20	0	0.891
15101	c14774_g1_i2	ap-3 complex subunit mu-1	1517	20	0	0.892
15102	c14774_g1_i3	ap-3 complex subunit mu-1	1563	20	0	0.897
60225	c57965_g1_i1	ap-3 complex subunit sigma-2-like	1001	20	6.29035e-119	0.955
40771	c38072_g1_i1	ap-4 complex accessory subunit tepsin	767	20	4.06056e-22	0.571
27015	c24080_g1_i1	ap-4 complex subunit beta-1	1606	20	2.48622e-49	0.527
52489	c50068_g1_i1	ap-4 complex subunit epsilon-1	1647	20	4.09853e-50	0.5005
53002	c50583_g1_i1	ap-4 complex subunit mu-1-like isoform x2	1427	20	1.09048e-35	0.4695
38282	c35530_g1_i1	ap-4 complex subunit sigma-1	667	20	2.84575e-24	0.601
47850	c45307_g1_i1	apical endosomal glycoprotein	529	8	8.83106e-10	0.4625
16488	c15298_g1_i1	ap-like endonuclease reverse transcriptase	2706	20	1.80623e-69	0.4885
29991	c28099_g1_i1	apolipophorin	328	8	1.52193e-08	0.5788
13926	c14142_g1_i5	apolipoprotein a-i-binding	1029	20	1.81365e-59	0.737
690	c688_g1_i1	apolipoprotein d	1720	20	2.41733e-42	0.5465
15204	c14819_g1_i1	apolipoprotein d	1151	20	3.26793e-45	0.5305
15205	c14819_g1_i2	apolipoprotein d	1243	20	8.38295e-47	0.531
15206	c14819_g1_i3	apolipoprotein d	1261	20	9.23536e-47	0.544
19818	c16690_g1_i1	apolipoprotein d	346	1	2.18505e-06	0.59
6625	c6859_g1_i1	apolipoprotein d-like	1139	20	1.01023e-19	0.4685
18453	c15645_g1_i6	apolipoprotein d-like	5031	20	3.43167e-31	0.545
18456	c15645_g1_i8	apolipoprotein d-like	1841	20	1.30838e-32	0.5485
21656	c18555_g1_i1	apolipoprotein d-like	427	20	5.47254e-15	0.522
56498	c54148_g1_i1	apolipoprotein d-like	242	20	2.23991e-09	0.5935
35886	c33108_g1_i1	apolipoprotein of lipid transfer particle-i ii	677	20	7.19418e-62	0.5685
10931	c11708_g1_i1	apolipoprotein o-like	960	20	1.60643e-32	0.545
10932	c11708_g1_i2	apolipoprotein o-like	1503	20	1.68485e-31	0.5405
1585	c1690_g1_i1	apoptogenic protein mitochondrial	865	20	3.08885e-32	0.6035
1586	c1690_g1_i2	apoptogenic protein mitochondrial	907	20	2.92048e-32	0.639
19828	c16700_g1_i1	apoptosis inhibitor 5	789	20	8.84488e-86	0.677
38485	c35736_g1_i1	apoptosis inhibitor 5 isoform x3	553	20	1.34641e-74	0.658
40708	c38006_g1_i1	apoptosis inhibitor 5-like	448	20	1.2466e-72	0.7405
30982	c27072_g1_i1	apoptosis regulator bax isoform x2	391	20	1.45942e-29	0.541
36084	c33308_g1_i1	apoptosis regulator r1-like	1036	20	4.46555e-31	0.5605
32918	c30075_g1_i1	apoptosis regulatory protein siva	334	20	1.42428e-15	0.5915
30314	c26395_g1_i1	apoptosis stimulating of	1269	20	1.26532e-44	0.634
44606	c42016_g1_i1	apoptosis stimulating of	449	20	2.29686e-35	0.83
21437	c18328_g1_i1	apoptosis-inducing factor 3-like	484	20	2.98887e-29	0.6405
41515	c38850_g1_i1	apoptosis-inducing factor 3-like isoform x2	348	20	2.12848e-31	0.692
9759	c10457_g1_i1	apoptosis-inducing factor mitochondrial-like	2991	20	0	0.7755
15194	c14815_g1_i2	apoptosis-related rna binding protein	6408	20	9.89096e-147	0.601
15195	c14815_g1_i3	apoptosis-related rna binding protein	6318	20	5.08115e-151	0.6315
45751	c43174_g1_i1	apoptosis-stimulating of p53 protein 1-like	593	20	1.32942e-76	0.916
14573	c14529_g1_i1	apoptotic chromatin condensation inducer in the nucleus	8328	20	2.41418e-45	0.578
5905	c6108_g1_i1	apoptotic chromatin condensation inducer in the nucleus-like	2202	20	5.50742e-14	0.5995
8973	c9531_g1_i2	aprataxin isoform x1	740	20	2.4462e-49	0.6865
8974	c9531_g1_i3	aprataxin isoform x1	568	20	6.78451e-26	0.682
8972	c9531_g1_i1	aprataxin isoform x4	702	20	5.94561e-68	0.6835
5697	c5915_g1_i1	apurinic apyrimidinic endonuclease 1	2387	20	3.1183e-119	0.7435
36473	c33698_g1_i1	aquaporin	2124	20	2.28376e-125	0.731
1289	c1362_g1_i1	aquaporin 3-like	2102	20	1.77364e-75	0.6235
43726	c41126_g1_i1	arf gtpase-activating protein git2 isoform x3	2036	20	6.51848e-178	0.7885
7059	c7365_g1_i1	arf gtpase-activating protein git2-like isoform x1	817	20	2.5816e-23	0.6995
7060	c7365_g1_i2	arf gtpase-activating protein git2-like protein	720	20	2.60806e-10	0.6445
27533	c24596_g1_i1	arf6 guanine nucleotide exchange factor	784	20	3.0605e-09	0.679
35489	c32710_g1_i1	arf6 guanine nucleotide exchange factor	373	20	3.47888e-44	0.82
58544	c56278_g1_i1	arf6 guanine nucleotide exchange factor	211	20	7.36717e-26	0.937
50916	c48479_g1_i1	arfaptin-2-like isoform x5	849	20	5.20852e-141	0.8855
52459	c50038_g1_i1	arf-gap with ank repeat and ph domain-containing protein 1	1091	20	5.26323e-71	0.644
45668	c43089_g1_i1	arf-gap with ank repeat and ph domain-containing protein 1- partial	283	20	2.95011e-55	0.9355
29089	c27181_g1_i1	arf-gap with ank repeat and ph domain-containing protein 1-like isoform x2	299	20	1.62229e-23	0.9005
2165	c2260_g1_i1	arf-gap with coiled- ank repeat and ph domain-containing protein 2-like	1095	20	1.72976e-120	0.67
30519	c26604_g1_i1	arf-gap with coiled- ank repeat and ph domain-containing protein 2-like	600	20	3.96898e-27	0.7555
39692	c36961_g1_i1	arf-gap with coiled- ank repeat and ph domain-containing protein 2-like	441	20	9.93995e-14	0.638
59116	c56850_g1_i1	arf-gap with coiled- ank repeat and ph domain-containing protein 2-like	1364	20	2.75951e-39	0.642
8605	c9154_g1_i1	arf-gap with dual ph domain-containing protein 1-like	1738	20	3.68578e-138	0.6895
8606	c9154_g1_i2	arf-gap with dual ph domain-containing protein 1-like	2191	20	0	0.706
9322	c9941_g1_i1	arf-gap with sh3 ank repeat and ph domain-containing protein 1-like	562	16	3.39513e-13	0.5813
9323	c9941_g1_i2	arf-gap with sh3 ank repeat and ph domain-containing protein 1-like	717	16	2.79949e-17	0.5006
60881	c58632_g1_i1	arf-gap with sh3 ank repeat and ph domain-containing protein 1-like	677	20	2.27942e-77	0.716
62261	c60034_g1_i1	arf-gap with sh3 ank repeat and ph domain-containing protein 1-like	307	20	5.94655e-18	0.7315
10872	c11652_g2_i1	arginase- mitochondrial-like	1116	20	1.07872e-88	0.6255
26871	c23936_g1_i1	arginine kinase	1437	20	0	0.967
48931	c46415_g1_i1	arginine methyltransferase 8	608	7	3.18965e-09	0.6471
1288	c1361_g1_i1	arginine serine-rich	4007	20	1.32748e-20	0.7525
28695	c25770_g1_i1	arginine serine-rich coiled-coil 1	1233	10	7.8487e-09	0.55
9209	c9818_g1_i1	arginine serine-rich coiled-coil protein 2	1196	20	5.94069e-13	0.8595
9210	c9818_g1_i2	arginine serine-rich coiled-coil protein 2	1232	20	1.00557e-12	0.8565
9211	c9818_g1_i3	arginine serine-rich coiled-coil protein 2	1322	20	7.63588e-13	0.8485
56363	c54011_g1_i1	arginine serine-rich splicing	438	20	1.1715e-19	0.9035
19720	c16591_g1_i1	arginine-glutamic acid dipeptide repeats protein	2611	20	8.23568e-18	0.732
43492	c40890_g1_i1	arginine-glutamic acid dipeptide repeats protein	778	20	1.03074e-80	0.7255
64446	c62264_g1_i1	arginine-glutamic acid dipeptide repeats protein	358	20	3.40611e-41	0.772
38643	c35897_g1_i1	arginine--trna cytoplasmic-like	2162	20	0	0.7395
31139	c28250_g1_i1	argininosuccinate lyase	327	20	4.24337e-37	0.755
31808	c28938_g1_i1	argininosuccinate lyase	209	20	4.78411e-24	0.789
33657	c30829_g1_i1	argininosuccinate lyase-like	245	20	2.89193e-19	0.7065
55049	c51649_g1_i1	arginyl-trna synthetase	1559	20	7.511e-86	0.671
26088	c23095_g1_i1	arginyl-trna--protein transferase 1	217	20	4.9278e-32	0.86
61451	c59210_g1_i1	arginyl-trna--protein transferase 1-like isoform 1	520	20	2.62063e-75	0.754
47999	c45460_g1_i1	argonaute 1	602	20	4.76821e-121	0.9795
58263	c55996_g1_i1	argonaute 1	2238	20	0	0.965
6393	c6591_g1_i1	arl14 effector protein	1637	20	3.49445e-22	0.531
21651	c18550_g1_i1	armadillo repeat-containing	370	2	7.94082e-20	0.54
63544	c61337_g1_i1	armadillo repeat-containing protein 1	288	20	3.35535e-19	0.6495
10129	c10824_g1_i1	armadillo repeat-containing protein 5	4030	20	1.75885e-17	0.4595
10130	c10824_g1_i2	armadillo repeat-containing protein 5	4070	20	1.92565e-17	0.4595
28770	c25846_g1_i1	armadillo repeat-containing protein 6	1584	20	8.06055e-98	0.574
7297	c7642_g1_i1	armadillo repeat-containing protein 7	686	20	1.9426e-59	0.696
27698	c24763_g1_i1	armadillo repeat-containing protein 8	400	20	4.0193e-59	0.792
20053	c16926_g1_i1	armadillo repeat-containing protein 8 isoform x2	1126	20	8.2497e-137	0.6965
30759	c26848_g1_i1	armadillo repeat-containing protein 8-like	595	20	1.19655e-31	0.5535
12720	c13338_g1_i1	armadillo segment polarity	4754	20	0	0.846
12721	c13338_g1_i2	armadillo segment polarity	4808	20	0	0.845
32503	c29647_g1_i1	armadillo type fold	340	20	2.08041e-31	0.6195
11397	c12136_g1_i1	armet-like protein precursor	1227	20	4.9241e-55	0.791
7407	c7762_g1_i1	arp2 3 complex 16 kd	2059	20	1.46784e-50	0.7235
44223	c41629_g1_i1	arrestin domain-containing protein 3-like	448	20	2.81139e-30	0.555
59473	c57207_g1_i1	arthrodial cuticle protein	1035	20	7.93637e-35	0.6335
37879	c35119_g1_i1	aryl hydrocarbon receptor nuclear translocator homolog	709	20	6.04122e-93	0.6635
64350	c62167_g1_i1	aryl hydrocarbon receptor nuclear translocator-like protein 1-like	323	20	1.8711e-59	0.738
37705	c34943_g1_i1	aryl hydrocarbone receptor nuclear translocator	268	20	1.45198e-56	0.92
11379	c12121_g1_i1	arylalkylamine n-acetyltransferase 1	866	20	4.3477e-10	0.478
13968	c14166_g1_i1	arylalkylamine n-acetyltransferase 3	1013	20	2.4551e-10	0.4535
13970	c14166_g1_i3	arylalkylamine n-acetyltransferase 3	1155	20	3.62873e-10	0.4505
17080	c15437_g2_i1	arylalkylamine n-acetyltransferase 3	1092	5	1.31754e-06	0.446
19668	c16540_g1_i1	arylsulfatase b	716	20	1.33301e-44	0.6525
36520	c33746_g1_i1	arylsulfatase b	1587	20	7.1501e-47	0.6955
43596	c40995_g1_i1	arylsulfatase b	631	20	2.63079e-09	0.591
35428	c32650_g1_i1	arylsulfatase d	1217	20	5.81382e-49	0.5565
33412	c30580_g1_i1	arylsulfatase d-like	552	20	4.96963e-26	0.5445
30030	c26109_g1_i1	arylsulfatase h	532	20	1.18627e-19	0.911
19019	c15891_g1_i1	arylsulfatase j-like	2225	20	0	0.684
8849	c9383_g1_i1	asialoglycoprotein receptor 2	959	20	7.61555e-49	0.537
54584	c53210_g1_i1	asparagine synthetase domain-containing protein 1	574	20	9.57112e-31	0.583
11481	c12204_g1_i3	asparagine--trna cytoplasmic-like	2349	20	0	0.816
11479	c12204_g1_i1	asparaginyl-trna cytoplasmic-like	2658	20	0	0.825
11480	c12204_g1_i2	asparaginyl-trna cytoplasmic-like	2203	20	0	0.827
52108	c49683_g1_i1	asparaginyl-trna synthetase	615	20	1.67847e-24	0.5215
27895	c24963_g1_i1	aspartate beta-hydroxylase domain-containing protein 2	1510	20	9.12163e-55	0.513
42545	c39942_g1_i1	aspartate mitochondrial	2166	20	0	0.839
42546	c39942_g1_i2	aspartate mitochondrial	3198	20	0	0.839
20139	c17013_g1_i1	aspartate--trna cytoplasmic-like	2106	20	0	0.799
13207	c13666_g1_i1	aspartate--trna mitochondrial	1726	20	2.86859e-128	0.632
13208	c13666_g1_i2	aspartate--trna mitochondrial	2126	20	0	0.663
2917	c2974_g1_i1	aspartyl asparaginyl beta-hydroxylase	2457	20	3.86723e-167	0.6585
2918	c2974_g1_i2	aspartyl asparaginyl beta-hydroxylase	1995	20	8.79943e-168	0.6745
27937	c25005_g1_i1	astakine variant 1	1131	12	1.53973e-18	0.6158
10189	c10883_g1_i1	astakine variant 2	837	16	1.52799e-18	0.5575
4162	c4304_g1_i1	asx	2737	20	4.28569e-53	0.709
59401	c57137_g1_i1	atad3a protein	988	20	6.27555e-121	0.806
34791	c32010_g1_i1	ataxin-10	771	20	9.54007e-12	0.6495
34710	c31929_g1_i1	ataxin-2-like protein	3218	20	2.55015e-67	0.6865
26851	c23916_g1_i1	ataxin-3 isoform x1	1789	20	3.38108e-84	0.6665
64947	c62787_g1_i1	ataxin-7-like protein 1	363	20	2.39358e-15	0.753
62385	c60159_g1_i1	ataxin-7-like protein 2	208	4	1.20589e-07	0.6975
61390	c59148_g1_i1	ataxin-7-like protein 3-like	810	20	6.69692e-49	0.572
26946	c24010_g1_i1	atherin-like isoform x1	288	20	2.38759e-09	0.614
13536	c13871_g1_i1	atlastin-like isoform x1	2454	20	1.15739e-178	0.692
13537	c13871_g1_i2	atlastin-like isoform x1	2518	20	2.2661e-178	0.6915
29024	c27115_g1_i1	atp synthase	1101	20	1.33593e-97	0.736
50369	c47925_g1_i1	atp synthase	2116	20	0	0.9165
46570	c44001_g1_i1	atp synthase beta	702	20	7.69142e-60	0.8805
59081	c56816_g1_i1	atp synthase delta mitochondrial	1043	20	2.16167e-71	0.8035
45110	c42526_g1_i1	atp synthase e chain	410	20	2.63633e-27	0.701
9276	c9886_g1_i1	atp synthase mitochondrial f1 complex assembly factor 1	1131	20	1.59943e-76	0.6475
19145	c16016_g1_i1	atp synthase mitochondrial f1 complex assembly factor 2	323	20	1.34375e-17	0.658
26820	c23884_g1_i1	atp synthase mitochondrial f1 complex assembly factor 2-like	556	20	2.05344e-51	0.658
8514	c9057_g1_i1	atp synthase subunit d	1482	20	1.39467e-116	0.848
22826	c19747_g1_i1	atp synthase subunit d	346	20	1.42283e-21	0.834
37807	c35045_g1_i1	atp synthase subunit mitochondrial	326	20	2.1803e-24	0.7305
58692	c56426_g1_i1	atp synthase subunit mitochondrial-like	628	20	2.63654e-49	0.72
55405	c52010_g1_i1	atp synthase subunit s-like protein	951	20	4.35756e-40	0.6085
22006	c18914_g1_i1	atpase aaa	443	20	1.15167e-22	0.573
50406	c47962_g1_i1	atpase aaa	433	20	2.25758e-09	0.557
61398	c59156_g1_i1	atpase asna1	297	20	2.10464e-09	0.7715
13994	c14179_g1_i2	atpase asna1 homolog	2804	20	1.1067e-170	0.8725
12663	c13287_g1_i1	atpase family aaa domain-containing protein 1-a-like	2180	20	1.92867e-136	0.738
12666	c13287_g1_i2	atpase family aaa domain-containing protein 1-a-like	2218	20	2.79693e-136	0.738
53311	c50894_g1_i1	atpase family aaa domain-containing protein 1-a-like precursor	545	20	6.16218e-52	0.7335
55895	c52508_g1_i1	atpase family aaa domain-containing protein 2	659	20	2.69811e-26	0.6455
31422	c28542_g1_i1	atpase family aaa domain-containing protein 2b	443	20	2.19879e-82	0.9085
30711	c26798_g1_i1	atpase family aaa domain-containing protein 2b isoform x2	322	20	4.90382e-38	0.7215
31638	c28765_g1_i1	atpase family aaa domain-containing protein 2b-like	262	20	4.9364e-32	0.835
12865	c13441_g1_i1	atpase family aaa domain-containing protein 3	1060	20	1.11609e-76	0.6945
12867	c13441_g1_i3	atpase family aaa domain-containing protein 3	1081	20	2.73889e-84	0.72
38348	c35597_g1_i1	atpase family aaa domain-containing protein 5	251	20	1.74981e-12	0.863
62621	c60400_g1_i1	atpase inhibitor mai- mitochondrial-like	540	20	1.97162e-20	0.798
7934	c8437_g1_i2	atpase inhibitor-like protein	632	20	3.92289e-23	0.6965
22472	c19387_g1_i1	atpase n2b-like	308	20	4.35281e-49	0.835
34860	c32079_g1_i1	atpase n2b-like	1121	20	2.05833e-67	0.746
57064	c54733_g1_i1	atpase n2b-like	338	20	9.88867e-25	0.5965
49444	c46948_g1_i1	atp-binding cassette	209	20	4.61367e-24	0.783
33972	c31158_g1_i1	atp-binding cassette sub-family a member 1	209	20	2.1783e-12	0.6425
46473	c43904_g1_i1	atp-binding cassette sub-family a member 2-like	862	20	3.95852e-22	0.5105
2183	c2277_g1_i1	atp-binding cassette sub-family a member 3-like	6037	20	0	0.6195
2184	c2277_g1_i2	atp-binding cassette sub-family a member 3-like	6189	20	0	0.6185
4976	c5157_g1_i1	atp-binding cassette sub-family b member 7	1471	20	0	0.817
4977	c5157_g1_i2	atp-binding cassette sub-family b member 7	1522	20	0	0.7875
1369	c1461_g1_i2	atp-binding cassette sub-family b member mitochondrial	1300	20	5.40347e-127	0.709
47374	c44824_g1_i1	atp-binding cassette sub-family b member mitochondrial	218	20	3.91704e-24	0.8335
52350	c49928_g1_i1	atp-binding cassette sub-family b member mitochondrial	533	20	2.05311e-53	0.7885
1368	c1461_g1_i1	atp-binding cassette sub-family b member mitochondrial-like	995	20	7.42284e-54	0.691
35574	c32795_g1_i1	atp-binding cassette sub-family b member mitochondrial-like	347	20	6.87905e-30	0.6885
38130	c35375_g1_i1	atp-binding cassette sub-family b member mitochondrial-like	257	20	1.60063e-33	0.85
44811	c42224_g1_i1	atp-binding cassette sub-family b member mitochondrial-like	829	20	1.07785e-77	0.765
45972	c43398_g1_i1	atp-binding cassette sub-family b member mitochondrial-like	1785	20	0	0.837
20896	c17779_g1_i1	atp-binding cassette sub-family d member 1	1008	20	9.12635e-123	0.764
55026	c51626_g1_i1	atp-binding cassette sub-family d member 2-like	285	20	9.60831e-27	0.758
62036	c59807_g1_i1	atp-binding cassette sub-family d member 2-like	1608	20	4.11823e-123	0.825
186	c181_g1_i1	atp-binding cassette sub-family d member 3 isoform x1	2580	20	0	0.779
25942	c22942_g1_i1	atp-binding cassette sub-family d member 4	220	20	7.73452e-21	0.756
43049	c40443_g1_i1	atp-binding cassette sub-family e member 1	2367	20	0	0.8865
552	c555_g1_i1	atp-binding cassette sub-family f member 1-like	2185	20	0	0.858
16314	c15248_g1_i2	atp-binding cassette sub-family f member 2-like	3253	20	0	0.8865
16315	c15248_g1_i3	atp-binding cassette sub-family f member 2-like	3144	20	0	0.8865
16316	c15248_g1_i4	atp-binding cassette sub-family f member 2-like	3705	20	0	0.8865
364	c350_g1_i1	atp-binding cassette sub-family f member 3-like	2440	20	0	0.777
13701	c14002_g1_i1	atp-binding cassette sub-family g member 4	4463	20	0	0.7405
13702	c14002_g1_i2	atp-binding cassette sub-family g member 4	4394	20	0	0.7405
13703	c14002_g1_i3	atp-binding cassette sub-family g member 4	4319	20	0	0.7165
57682	c55379_g1_i1	atp-binding sub-family c (cftr mrp) member isoform cra_a	499	20	4.35108e-11	0.53
13505	c13860_g1_i1	atp-citrate synthase	6643	20	0	0.8345
13506	c13860_g1_i2	atp-citrate synthase	6702	20	0	0.8345
12524	c13173_g1_i1	atp-dependent clp protease atp-binding subunit clpx- mitochondrial-like	2533	20	0	0.7665
15289	c14850_g1_i1	atp-dependent clp protease proteolytic mitochondrial-like	993	20	3.55518e-112	0.85
57820	c55522_g1_i1	atp-dependent dna helicase pif1-like	223	20	2.53412e-21	0.9025
1319	c1408_g1_i1	atp-dependent dna helicase q1	310	20	4.76923e-16	0.841
60291	c58032_g1_i1	atp-dependent dna helicase q1	218	20	3.54766e-23	0.7785
2305	c2383_g1_i1	atp-dependent dna helicase q1-like	1448	20	6.93075e-72	0.6905
37633	c34871_g1_i1	atp-dependent dna helicase q1-like	397	20	7.11957e-51	0.768
42226	c39599_g1_i1	atp-dependent helicase	204	20	1.91181e-09	0.5885
14115	c14252_g1_i1	atp-dependent helicase brm	4806	20	0	0.8145
14116	c14252_g1_i2	atp-dependent helicase brm	4791	20	0	0.816
43216	c40612_g1_i1	atp-dependent helicase brm	847	20	3.15455e-80	0.74
64940	c62780_g1_i1	atp-dependent helicase brm	374	20	1.00886e-12	0.8335
3715	c3890_g1_i1	atp-dependent helicase brm-like	492	20	1.72157e-32	0.7365
23916	c20858_g1_i1	atp-dependent helicase brm-like	628	20	3.39047e-54	0.7925
53939	c51535_g1_i1	atp-dependent ligase partial	385	20	6.81988e-36	0.661
50611	c48170_g1_i1	atp-dependent -nad h-hydrate dehydratase-like isoform x2	1339	20	3.70388e-97	0.6625
8327	c8857_g1_i1	atp-dependent protease la	1563	20	0	0.8355
47500	c44954_g1_i1	atp-dependent rna	649	20	2.94466e-69	0.643
58714	c56449_g1_i1	atpdependent rna helicase	320	20	3.24729e-40	0.7425
27001	c24066_g1_i1	atp-dependent rna helicase	238	20	7.74603e-31	0.8565
41418	c38746_g1_i1	atp-dependent rna helicase	271	20	2.37815e-47	0.9385
43430	c40827_g1_i1	atp-dependent rna helicase a	358	20	4.51243e-34	0.701
51829	c49403_g1_i1	atp-dependent rna helicase a isoform x2	304	20	1.07499e-40	0.7945
27432	c24494_g1_i1	atp-dependent rna helicase abstrakt	618	1	1.88842e-06	0.66
35848	c33070_g1_i1	atp-dependent rna helicase abstrakt-like	1821	20	0	0.8435
5827	c6042_g1_i1	atp-dependent rna helicase ddx1-like	2988	20	0	0.8065
2387	c2458_g1_i1	atp-dependent rna helicase ddx24-like	2411	20	0	0.637
8976	c9532_g1_i2	atp-dependent rna helicase ddx39a	1717	20	5.71988e-132	0.944
8975	c9532_g1_i1	atp-dependent rna helicase ddx39a-like	1762	20	0	0.955
43788	c41189_g1_i1	atp-dependent rna helicase ddx42 isoform x1	551	20	3.00616e-14	0.5705
35784	c33006_g1_i1	atp-dependent rna helicase ddx42-like	462	20	1.00246e-76	0.8695
55338	c51941_g1_i1	atp-dependent rna helicase ddx42-like	1488	20	0	0.8105
9726	c10425_g1_i1	atp-dependent rna helicase ddx51-like	1733	20	3.96281e-121	0.6095
4073	c4229_g1_i1	atp-dependent rna helicase ddx54 isoform x1	2925	20	0	0.69
27173	c24236_g1_i1	atp-dependent rna helicase ddx55	2368	20	0	0.7175
19466	c16337_g1_i1	atp-dependent rna helicase dhx30	2425	20	6.11446e-138	0.581
44877	c42291_g1_i1	atp-dependent rna helicase dhx30	796	20	1.34467e-21	0.476
37882	c35122_g1_i1	atp-dependent rna helicase dhx33	453	20	1.25615e-45	0.713
50723	c48285_g1_i1	atp-dependent rna helicase dhx33	528	20	2.01314e-72	0.7825
47866	c45324_g1_i1	atp-dependent rna helicase dhx33 isoform x2	676	20	4.16167e-33	0.6565
21568	c18464_g1_i1	atp-dependent rna helicase dhx33-like	365	20	7.31961e-34	0.7515
8669	c9198_g1_i1	atp-dependent rna helicase dhx8-like	4220	20	0	0.8955
29182	c27278_g1_i1	atp-dependent rna helicase has1	981	20	1.72625e-58	0.6085
9806	c10494_g1_i1	atp-dependent rna helicase me31b-like	1875	20	0	0.903
9807	c10494_g1_i2	atp-dependent rna helicase me31b-like	2161	20	0	0.903
14698	c14579_g1_i1	atp-dependent rna helicase pl10-like	5648	20	0	0.837
14699	c14579_g1_i2	atp-dependent rna helicase pl10-like	5636	20	0	0.8405
14700	c14579_g1_i3	atp-dependent rna helicase pl10-like	5363	20	0	0.837
14701	c14579_g1_i4	atp-dependent rna helicase pl10-like	5825	20	0	0.838
15731	c15049_g1_i1	atp-dependent rna helicase suv3 mitochondrial-like	2741	20	0	0.772
28248	c25319_g1_i1	atp-sensitive inward rectifier potassium channel 12	485	20	3.44321e-37	0.8965
10230	c10935_g1_i2	atrial natriuretic peptide-converting enzyme	1997	20	1.17313e-28	0.4675
19796	c16668_g1_i1	at-rich interactive domain-containing protein	722	10	1.39954e-06	0.803
14366	c14404_g1_i2	at-rich interactive domain-containing protein 2	4865	20	7.85249e-59	0.647
36540	c33766_g1_i1	at-rich interactive domain-containing protein 2	406	20	1.96102e-11	0.5975
2163	c2259_g1_i1	at-rich interactive domain-containing protein 2-like	848	20	1.21534e-79	0.669
2164	c2259_g1_i2	at-rich interactive domain-containing protein 2-like	582	20	9.61016e-58	0.683
5556	c5798_g1_i1	at-rich interactive domain-containing protein 4b	1196	20	1.71505e-37	0.7515
50760	c48322_g1_i1	at-rich interactive domain-containing protein 4b	327	20	1.69463e-33	0.7675
59539	c57272_g1_i1	at-rich interactive domain-containing protein 4b	374	20	1.29813e-41	0.719
7618	c8006_g1_i1	at-rich interactive domain-containing protein 5b	937	20	7.33996e-65	0.5715
7619	c8006_g1_i2	at-rich interactive domain-containing protein 5b	741	20	1.55272e-33	0.526
7620	c8006_g1_i3	at-rich interactive domain-containing protein 5b	952	20	3.08879e-63	0.5585
41892	c39247_g1_i1	at-rich interactive domain-containing protein 5b	216	20	3.15403e-19	0.731
19895	c16769_g1_i1	attractin-like protein 1-like	3401	20	0	0.585
27359	c24421_g1_i1	attractin-like protein 1-like	1436	20	2.65446e-100	0.5965
46767	c44204_g1_i1	atypical protein kinase c	214	20	4.10321e-25	0.873
49560	c47066_g1_i1	atypical protein kinase c	280	20	6.10386e-47	0.8835
45377	c42797_g1_i1	aurora kinase a	1050	20	4.34252e-155	0.805
58366	c56099_g1_i1	aurora kinase a	452	20	7.9055e-69	0.818
59100	c56835_g1_i1	aurora kinase a	1079	20	5.25575e-51	0.721
43504	c40903_g1_i1	autophagy protein 5	929	20	5.10727e-165	0.7435
6088	c6278_g1_i1	autophagy-related protein 101-like	2872	20	1.98989e-97	0.81
19624	c16496_g1_i1	autophagy-related protein 13 homolog	803	20	2.23314e-58	0.656
37411	c34645_g1_i1	autophagy-related protein 16-1-like	419	20	2.61586e-33	0.617
61774	c59537_g1_i1	autophagy-related protein 2 homolog a	1031	20	2.90312e-38	0.5095
38174	c35419_g1_i1	autophagy-related protein 2 homolog a-like	568	20	1.22366e-51	0.7195
9711	c10411_g1_i1	autophagy-related protein 2 homolog b	2543	20	0	0.5875
29041	c27132_g1_i1	autophagy-related protein 2 homolog b	630	20	2.44444e-29	0.527
54528	c53154_g1_i1	autophagy-related protein 2-like protein b	285	20	1.07227e-29	0.7045
54874	c53507_g1_i1	autophagy-related protein 2-like protein b	1000	20	3.7852e-43	0.5205
20175	c17049_g1_i1	autophagy-related protein 9a	2983	20	0	0.6545
64348	c62165_g1_i1	autophagy-specific gene 2	344	20	1.60333e-20	0.5545
63765	c61561_g1_i1	autosomal zinc finger protein	235	20	7.7675e-09	0.5825
2567	c2624_g1_i1	av71 muscle cell intermediate filament	248	10	4.26848e-11	0.574
382	c366_g1_i1	axin-1 isoform x2	2912	20	1.04585e-60	0.5085
383	c366_g1_i2	axin-1 isoform x2	3059	20	1.35831e-60	0.5085
35339	c32561_g1_i1	axis inhibition protein	2686	20	8.03046e-12	0.827
21182	c18069_g1_i1	axoneme-associated protein	621	20	1.40119e-45	0.688
39571	c36837_g1_i1	azf1p	324	20	3.54059e-12	0.544
2489	c2550_g1_i1	b chain crystal structure of parp catalytic domain in complex with novel inhibitors	412	20	8.53081e-72	0.8555
56486	c54136_g1_i1	b chain kynurenine aminotransferase ii inhibitors	338	20	9.21258e-45	0.6525
61208	c58963_g1_i1	b chain kynurenine aminotransferase ii inhibitors	1352	20	1.85669e-155	0.6485
20954	c17838_g1_i1	b chain snapshots of the rna processing factor scaf8 bound to different phosphorylated forms of the carboxy-terminal domain of rna-polymerase ii	672	20	2.84397e-80	0.864
5657	c5880_g1_i1	b( +)-type amino acid transporter 1-like	821	9	1.68478e-09	0.7656
5658	c5880_g1_i2	b( +)-type amino acid transporter 1-like	506	19	4.13089e-10	0.7521
24205	c21151_g1_i1	b( +)-type amino acid transporter 1-like	315	20	2.04636e-41	0.801
60243	c57983_g1_i1	b9 domain-containing protein 1	1009	20	2.64067e-76	0.708
45040	c42454_g1_i1	baculoviral iap repeat-containing 2	394	20	6.11454e-46	0.6555
9782	c10474_g1_i1	baculoviral iap repeat-containing protein 3-like	3106	20	0	0.5105
781	c798_g1_i1	baculoviral iap repeat-containing protein 6	3068	20	3.57621e-106	0.5115
782	c798_g1_i2	baculoviral iap repeat-containing protein 6	3209	20	1.655e-105	0.5125
11213	c11979_g1_i1	baculoviral iap repeat-containing protein 6	6881	20	0	0.5405
22512	c19428_g1_i1	baculoviral iap repeat-containing protein 6	373	20	4.7826e-26	0.6135
43533	c40932_g1_i1	baculoviral iap repeat-containing protein 6	684	20	8.68661e-45	0.7435
59544	c57277_g1_i1	baculoviral iap repeat-containing protein 6	1685	20	8.66509e-58	0.4845
60165	c57904_g1_i1	baculoviral iap repeat-containing protein 6	2156	20	6.51861e-50	0.4705
64779	c62611_g1_i1	baculoviral iap repeat-containing protein 6	440	20	4.29586e-20	0.585
64979	c62821_g1_i1	baculoviral iap repeat-containing protein 6	321	12	3.20517e-10	0.5375
30688	c26776_g1_i1	bag family molecular chaperone regulator 1-like	244	12	1.73394e-10	0.59
4098	c4248_g1_i1	bag family molecular chaperone regulator 3	2397	20	9.20327e-15	0.6625
51122	c48687_g1_i1	bahcc1 partial	1816	20	1.03541e-65	0.7315
60737	c58486_g1_i1	bai1-associated protein 3	1172	20	5.71153e-12	0.5325
63328	c61118_g1_i1	bai1-associated protein 3	321	12	6.82413e-10	0.5367
56860	c54523_g1_i1	bai1-associated protein 3-like	449	20	3.31759e-10	0.4845
7440	c7791_g1_i1	band -like protein 5-like	3708	20	0	0.812
7441	c7791_g1_i2	band -like protein 5-like	3510	20	0	0.812
7442	c7791_g1_i3	band -like protein 5-like	3879	20	0	0.812
63038	c60823_g1_i1	bardet-biedl syndrome 1	387	20	4.63463e-55	0.7835
19926	c16800_g1_i1	bardet-biedl syndrome 2 protein	326	20	4.2336e-31	0.8645
30776	c26865_g1_i1	bardet-biedl syndrome 2 protein homolog	202	20	2.89156e-22	0.845
37889	c35129_g1_i1	bardet-biedl syndrome 2 protein homolog	264	20	4.4005e-37	0.8425
55701	c52312_g1_i1	bardet-biedl syndrome 2 protein homolog	300	20	8.47996e-24	0.692
1709	c1811_g1_i1	bardet-biedl syndrome 4	597	20	5.43056e-96	0.8225
43098	c40492_g1_i1	bardet-biedl syndrome 4	361	20	1.42092e-08	0.654
24030	c20972_g1_i1	bardet-biedl syndrome 4 protein	314	20	4.10768e-38	0.786
44739	c42152_g1_i1	bardet-biedl syndrome 4 protein	751	20	2.1977e-22	0.6325
29561	c27662_g1_i1	bardet-biedl syndrome 7	282	20	3.73557e-45	0.877
44642	c42053_g1_i1	bardet-biedl syndrome 7 protein	437	20	2.85987e-57	0.8065
62924	c60708_g1_i1	bardet-biedl syndrome 7 protein	246	20	1.63599e-14	0.709
1014	c1061_g1_i1	barrier-to-autointegration factor	707	20	4.26691e-49	0.8785
36894	c34124_g1_i1	barrier-to-autointegration factor	2570	20	8.84548e-56	0.8775
10251	c10962_g1_i1	basement membrane-specific heparan sulfate proteoglycan core	7196	20	0	0.529
35031	c32249_g1_i1	basement membrane-specific heparan sulfate proteoglycan core	1529	20	1.21283e-156	0.6255
12366	c13016_g1_i2	basement membrane-specific heparan sulfate proteoglycan core protein	1957	20	2.5716e-180	0.612
29690	c27793_g1_i1	basement membrane-specific heparan sulfate proteoglycan core protein	590	20	1.17592e-42	0.6065
5944	c6143_g1_i1	basic helix-loop-helix zip transcription factor	2387	20	4.77032e-76	0.71
5945	c6143_g1_i2	basic helix-loop-helix zip transcription factor	2725	20	2.79286e-75	0.71
28517	c25591_g1_i1	basic leucine zipper nuclear factor 1	1801	20	4.77158e-54	0.517
29295	c27391_g1_i1	basonuclin 2	1570	20	3.25433e-38	0.773
8300	c8828_g1_i2	bb in a isoform e	2511	20	5.77521e-140	0.689
27801	c24868_g1_i1	b-box type zinc finger protein ncl-1-like	642	20	7.99413e-41	0.549
27830	c24897_g1_i1	b-box zinc finger family protein	1436	7	4.53975e-09	0.5657
43952	c41354_g1_i1	b-cell cll lymphoma 7 protein family member b-like	1097	20	4.20762e-34	0.7095
27747	c24814_g1_i1	b-cell lymphoma leukaemia 11a extra long	814	3	9.41823e-08	0.4133
29634	c27735_g1_i1	bchain guanine nucleotide exchange region of intersectin in complex with cdc42	753	20	2.76421e-78	0.6875
9304	c9925_g1_i1	bcl2 adenovirus e1b 19 kda protein-interacting protein 3-like	1559	20	7.37582e-53	0.719
9305	c9925_g1_i2	bcl2 adenovirus e1b 19 kda protein-interacting protein 3-like	1951	20	8.5377e-53	0.721
12352	c12999_g2_i1	bcl2 adenovirus e1b 19-kd protein-interacting	3285	20	1.95523e-81	0.767
12353	c12999_g2_i2	bcl2 adenovirus e1b 19-kd protein-interacting	3125	20	1.41639e-81	0.767
2299	c2378_g1_i1	bcl-6 corepressor	2523	2	8.35779e-07	0.53
28460	c25534_g1_i1	bcl-6 corepressor	874	20	1.08926e-57	0.662
50368	c47924_g1_i1	bcr-associated bap	3505	20	2.25147e-52	0.6525
13215	c13671_g1_i2	beadex dlmo protein	1558	20	8.05556e-92	0.852
13217	c13671_g1_i4	beadex dlmo protein	1618	20	4.29488e-90	0.86
26167	c23179_g1_i1	beclin 1-associated autophagy-related key regulator	239	20	2.55241e-23	0.7445
53557	c51144_g1_i1	beclin 1-associated autophagy-related key regulator-like	339	16	1.33344e-12	0.6294
1849	c1934_g2_i1	beclin-1-like protein	1477	20	9.52596e-147	0.707
36324	c33549_g1_i1	bestrophin 1	331	20	1.7166e-17	0.7355
48692	c46168_g1_i1	bestrophin 2	305	20	2.38066e-14	0.5825
65730	c63607_g1_i1	bestrophin isoform a	293	20	2.96306e-18	0.6745
45655	c43076_g1_i1	bet1 homolog	322	20	3.79594e-16	0.661
38897	c36153_g1_i1	beta- -	843	20	9.71457e-19	0.641
15586	c14990_g2_i2	beta and beta-prime subunits of dna dependent rna-polymerase	1406	2	6.29799e-07	0.475
1891	c1974_g1_i1	beta carbonic anhydrase 1-like	1938	20	1.61942e-114	0.7845
3332	c3436_g1_i1	beta- -endoglucanase	246	20	9.85091e-38	0.7335
26236	c23251_g1_i1	beta- -endoglucanase	224	20	4.16107e-10	0.8235
35022	c32240_g1_i1	beta- -endoglucanase	210	20	3.5551e-30	0.8005
1010	c1057_g1_i1	beta- -galactosyltransferase 1-like	1162	20	6.73433e-54	0.562
5875	c6083_g1_i1	beta- -galactosyltransferase 1-like	1060	20	4.57201e-17	0.6
65172	c63023_g1_i1	beta- -galactosyltransferase 5	298	20	1.2504e-20	0.5835
30822	c26911_g1_i1	beta- -galactosyltransferase 7	1045	20	6.09286e-100	0.713
50500	c48057_g1_i1	beta- -galactosyltransferase brn	2038	20	1.51619e-99	0.6405
58651	c56385_g1_i1	beta- -glucan-binding protein	9344	7	0	0.6957
9294	c9916_g1_i1	beta- -glucosyltransferase-like	1973	20	1.36179e-122	0.5985
9295	c9916_g1_i2	beta- -glucosyltransferase-like	1996	20	1.66679e-122	0.5985
44622	c42033_g1_i1	beta- -glucuronyltransferase p	298	20	6.48447e-39	0.7765
52380	c49959_g1_i1	beta- -glucuronyltransferase p	641	20	3.08418e-26	0.695
42634	c40029_g1_i1	beta lysosomal	575	20	4.11794e-30	0.521
1338	c1427_g1_i1	beta- -mannosyl-glycoprotein 4-beta-n-acetylglucosaminyltransferase	896	20	1.70163e-27	0.5125
19290	c16160_g1_i1	beta -mannosyltransferase	2346	20	2.75612e-137	0.8235
10319	c11052_g1_i1	beta- -mannosyltransferase egh-like	652	20	1.05381e-50	0.721
10320	c11052_g1_i2	beta- -mannosyltransferase egh-like	739	20	2.70905e-50	0.721
7600	c7970_g1_i1	beta- -n-acetylgalactosaminyltransferase bre-4-like	1871	20	3.15346e-123	0.765
8722	c9246_g1_i1	beta- -n-acetylgalactosaminyltransferase bre-4-like	1860	20	1.86303e-80	0.6515
36811	c34039_g1_i1	beta partial	285	20	2.87633e-63	0.9885
9464	c10105_g1_i1	beta- partial	210	20	9.69941e-41	0.9785
18372	c15635_g2_i1	beta- partial	244	20	1.97353e-48	0.95
33394	c30561_g1_i1	beta tubulin	267	20	6.34744e-56	0.993
52036	c49611_g1_i1	beta tubulin 3	497	20	5.75375e-102	0.981
11043	c11822_g1_i1	beta-1 adrenergic receptor	2239	20	7.0108e-45	0.4875
43276	c40673_g1_i1	beta-2- partial	1061	20	6.07884e-60	0.652
511	c517_g1_i1	beta4 ctb isoform b	1561	20	1.63667e-42	0.453
512	c517_g1_i2	beta4 ctb isoform b	1524	20	3.49869e-42	0.4515
28922	c25998_g1_i1	beta-arrestin 1	402	20	1.59947e-52	0.8045
51398	c48970_g1_i1	beta-arrestin 1	972	20	1.47456e-160	0.919
38654	c35908_g1_i1	beta-catenin-like protein 1-like	354	20	5.55162e-40	0.842
4050	c4207_g1_i1	beta-centractin	1641	20	0	0.9255
34301	c31496_g1_i1	beta-chimaerin-like isoform 2	214	20	5.73751e-19	0.694
24863	c21825_g1_i1	beta-galactosidase	219	20	1.38764e-24	0.803
44162	c41568_g1_i1	beta-galactosidase- partial	574	20	1.41464e-23	0.548
19977	c16851_g1_i1	beta-galactosidase precursor	2337	20	0	0.6325
2085	c2175_g1_i1	beta-glucuronidase-like	2370	20	0	0.6625
15293	c14852_g1_i1	beta-hexosaminidase subunit alpha-like	2021	20	0	0.657
42871	c40265_g1_i1	beta-hexosaminidase subunit beta	2335	20	0	0.6005
1725	c1826_g1_i1	betaine--homocysteine s-methyltransferase 1	440	20	4.93557e-54	0.876
1726	c1826_g1_i2	betaine--homocysteine s-methyltransferase 1	310	20	2.27423e-25	0.816
52089	c49664_g1_i1	betaine--homocysteine s-methyltransferase 1	907	20	1.55493e-160	0.8055
53291	c50874_g1_i1	beta-mannosidase	339	20	1.14088e-33	0.684
351	c334_g1_i1	beta-parvin-like isoform x1	1720	20	2.38844e-149	0.8155
9181	c9778_g1_i2	beta-secretase 1	1250	20	2.83603e-52	0.5835
19124	c15995_g1_i1	beta-secretase 1	289	2	1.07401e-06	0.65
686	c685_g1_i1	bhlh factor math6	1588	20	3.45519e-34	0.8345
687	c685_g1_i2	bhlh factor math6	1601	20	3.56116e-34	0.8345
14528	c14508_g1_i1	bhlhzip transcription factor max bigmax	971	20	1.42092e-48	0.8365
2377	c2450_g1_i1	bicoid stability factor	5177	20	0	0.5765
22327	c19240_g1_i1	bicoid stability factor	1000	20	3.87386e-33	0.496
58759	c56495_g1_i1	bicoid stability factor	366	13	4.65287e-08	0.5408
59381	c57117_g1_i1	bicoid stability factor	1508	20	9.6203e-35	0.464
14902	c14675_g1_i1	bifunctional 3 -phosphoadenosine 5 -phosphosulfate synthase 2	2993	20	0	0.8375
14903	c14675_g1_i2	bifunctional 3 -phosphoadenosine 5 -phosphosulfate synthase 2	2960	20	0	0.838
475	c482_g1_i1	bifunctional arginine demethylase and lysyl-hydroxylase psr-like	1866	20	3.49695e-163	0.855
61688	c59448_g1_i1	bifunctional atp-dependent dihydroxyacetone kinase fad-amp lyase -like	434	20	1.74832e-16	0.678
48258	c45724_g1_i1	bifunctional coenzyme a synthase	314	20	2.65202e-19	0.731
52113	c49688_g1_i1	bifunctional coenzyme a synthase-like	366	20	2.15567e-16	0.6295
50396	c47952_g1_i1	bifunctional glutamate proline--trna ligase isoform x1	4982	20	0	0.681
20470	c17352_g1_i1	bifunctional heparan sulfate n-deacetylase n-sulfotransferase-like	1358	20	0	0.811
24880	c21842_g1_i1	bifunctional heparan sulfate n-deacetylase n-sulfotransferase-like	276	20	1.75144e-28	0.7615
4029	c4187_g1_i1	bifunctional lysine-specific demethylase and histidyl-hydroxylase no66	693	20	1.43176e-46	0.67
38915	c36171_g1_i1	bifunctional lysine-specific demethylase and histidyl-hydroxylase no66-like isoform x2	734	20	1.54106e-97	0.7225
50284	c47837_g1_i1	bifunctional -methylene-tetrahydrofolate dehydrogenase -methylene-tetrahydrofolate cyclohydrolase	259	20	7.42636e-12	0.7545
47997	c45458_g1_i1	bifunctional methylenetetrahydrofolate dehydrogenase mitochondrial	366	20	9.04424e-39	0.756
46796	c44233_g1_i1	bifunctional polynucleotide phosphatase kinase-like	883	20	3.46277e-62	0.556
58557	c56291_g1_i1	bifunctional polynucleotide phosphatase kinase-like	614	20	6.42484e-77	0.7015
42469	c39865_g1_i1	bifunctional protein ncoat	2916	20	0	0.6165
60197	c57936_g1_i1	bifunctional protein ncoat	491	20	3.92159e-32	0.895
5535	c5778_g1_i1	bifunctional purine biosynthesis protein purh	2023	20	0	0.821
38095	c35338_g1_i1	biogenesis of lysosome-related organelles complex 1 subunit 1-like	1018	20	2.76085e-40	0.82
55565	c52176_g1_i1	biogenesis of lysosome-related organelles complex 1 subunit 2	415	20	7.69016e-39	0.7715
62832	c60614_g1_i1	biogenesis of lysosome-related organelles complex 1 subunit 4-like	924	20	1.44602e-18	0.5355
30218	c26297_g1_i1	biorientation of chromosomes in cell division protein 1-like	2531	20	1.32786e-42	0.761
22576	c19493_g1_i1	biotin--protein ligase	766	20	1.80319e-68	0.649
42305	c39683_g1_i1	biotin--protein ligase	264	20	3.00281e-13	0.5525
50598	c48157_g1_i1	biotin--protein ligase-like	388	20	3.42021e-27	0.5925
49323	c46824_g1_i1	bipolar kinesin krp-130	433	11	3.60083e-07	0.7027
58549	c56283_g1_i1	bis(5 -nucleosyl)-tetraphosphatase	709	20	9.80467e-38	0.678
43903	c41305_g1_i1	bladder cancer-associated	3290	20	4.76e-20	0.824
44612	c42023_g1_i1	bleomycin hydrolase	688	20	1.42569e-96	0.813
39625	c36891_g1_i1	bloom syndrome protein	204	20	5.32036e-17	0.7385
9073	c9640_g1_i1	bmp and activin membrane-bound inhibitor homolog	1796	20	1.73434e-24	0.5025
47132	c44578_g1_i1	bmp-binding endothelial regulator	349	20	4.33505e-18	0.503
48236	c45702_g1_i1	bmp-binding endothelial regulator	262	20	4.99474e-15	0.551
48702	c46179_g1_i1	bmp-binding endothelial regulator	270	20	9.71288e-15	0.5485
54715	c53346_g1_i1	bmp-binding endothelial regulator	327	20	9.89159e-29	0.67
207	c204_g1_i1	bms1l protein	1200	20	1.63422e-139	0.7155
52645	c50225_g1_i1	bola-like protein 3-like	357	20	7.73042e-29	0.7705
9442	c10084_g1_i1	bola-like protein ddb_g0274169-like	777	20	5.66985e-43	0.764
9443	c10084_g1_i2	bola-like protein ddb_g0274169-like	771	20	2.55647e-43	0.765
33114	c30275_g1_i1	bone morphogenetic protein 6	266	20	1.28081e-28	0.675
59314	c57047_g1_i1	bone morphogenetic protein receptor type-1b	439	20	1.51445e-74	0.8785
30892	c26982_g1_i1	bone morphogenetic protein receptor type-1b-like	1161	20	4.46843e-54	0.751
38183	c35428_g1_i1	bone morphogenetic protein receptor type-1b-like	252	20	5.72175e-13	0.565
45750	c43173_g1_i1	bone morphogenetic protein receptor type-1b-like	230	9	1.85201e-07	0.6356
57292	c54972_g1_i1	bone morphogenetic protein receptor type-1b-like	239	20	9.77208e-17	0.7155
19469	c16340_g1_i1	bone morphogenetic protein receptor type-2	3500	20	1.09566e-131	0.5955
32039	c29174_g1_i1	box c d snorna protein 1-like	401	20	5.6301e-11	0.546
41196	c38515_g1_i1	box c d snorna protein 1-like	318	20	3.53844e-09	0.6825
50715	c48277_g1_i1	box c d snorna protein 1-like	335	20	2.56813e-21	0.5595
35137	c32358_g1_i1	br serine threonine-protein kinase 2	222	20	4.91176e-23	0.8805
37098	c34329_g1_i1	brahma associated protein 170kd	702	20	3.32449e-30	0.7755
13197	c13659_g1_i2	brahma-associated protein 111kd	943	20	8.2385e-32	0.5485
41617	c38956_g1_i1	brahma-like protein	228	20	7.31274e-35	0.8975
57020	c54689_g1_i1	brahma-like protein	203	20	8.77036e-32	0.924
64413	c62231_g1_i1	brahma-like protein	202	20	2.0605e-23	0.937
12312	c12961_g1_i1	brain mitochondrial carrier protein 1-like	1798	20	9.71491e-135	0.7295
4992	c5181_g1_i1	brain protein 44	666	20	2.61159e-46	0.8015
55367	c51971_g1_i1	brain protein 44-like	535	20	4.04907e-54	0.8255
8545	c9086_g1_i1	brain protein i3-like	2753	20	1.18175e-19	0.773
8546	c9086_g1_i2	brain protein i3-like	2645	20	1.09501e-19	0.773
20328	c17205_g1_i1	brain protein i3-like	224	20	4.85443e-16	0.6415
46864	c44303_g1_i1	brain tumor	275	20	1.37449e-14	0.794
30202	c26281_g1_i1	brain-enriched guanylate kinase-associated protein	254	20	9.29553e-24	0.715
53579	c51166_g1_i1	branched chain aminotransferase isoform cra_e	1375	20	1.01374e-159	0.741
14682	c14574_g1_i1	brca1-a complex subunit bre isoform x1	1895	20	9.68596e-50	0.513
27819	c24886_g1_i1	brca1-associated protein	1043	20	1.51895e-60	0.5185
39779	c37049_g1_i1	brca1-associated protein	453	20	1.01235e-67	0.81
52650	c50230_g1_i1	breakpoint cluster region protein	1028	20	1.72347e-121	0.7155
61293	c59049_g1_i1	breakpoint cluster region protein	1664	20	2.87976e-160	0.673
58629	c56363_g1_i1	breast cancer anti-estrogen resistance protein 1-like	1080	20	2.46114e-33	0.5955
59567	c57300_g1_i1	breast cancer anti-estrogen resistance protein 1-like	1461	20	1.88214e-101	0.551
48154	c45618_g1_i1	breast cancer anti-estrogen resistance protein 3 isoform x1	304	13	1.03327e-17	0.6746
4015	c4173_g1_i1	breast cancer anti-estrogen resistance protein 3-like	3053	20	1.85978e-123	0.709
662	c663_g1_i1	breast cancer metastasis-suppressor 1-like protein	591	20	3.58588e-13	0.8325
6946	c7243_g1_i1	breast cancer metastasis-suppressor 1-like protein	771	20	1.38128e-25	0.74
43898	c41300_g1_i1	breast cancer type 1 susceptibility protein homolog isoform x1	1060	20	4.85202e-10	0.579
51066	c48631_g1_i1	breast cancer type 2 susceptibility protein	326	20	3.68688e-23	0.648
51103	c48668_g1_i1	breast carcinoma amplified sequence	2095	20	0	0.6435
2455	c2520_g1_i1	brefeldin a-inhibited guanine nucleotide-exchange protein 1	5076	20	0	0.731
2456	c2520_g1_i2	brefeldin a-inhibited guanine nucleotide-exchange protein 1	5109	20	0	0.7255
61659	c59420_g1_i1	brefeldin a-inhibited guanine nucleotide-exchange protein 1-like	522	20	1.26468e-53	0.7605
20135	c17009_g1_i1	brefeldin a-inhibited guanine nucleotide-exchange protein 2	720	20	1.11964e-12	0.6195
45688	c43109_g1_i1	brefeldin a-inhibited guanine nucleotide-exchange protein 3-like	214	20	8.60943e-17	0.745
50452	c48008_g1_i1	brefeldin a-inhibited guanine nucleotide-exchange protein 3-like	1820	20	1.79637e-72	0.488
61750	c59513_g1_i1	brefeldin a-inhibited guanine nucleotide-exchange protein 3-like	296	20	8.64896e-20	0.703
60505	c58250_g1_i1	bric a brac isoform a	295	20	1.76637e-43	0.842
10745	c11537_g1_i1	bridging integrator	1984	20	1.7534e-116	0.69
10746	c11537_g1_i2	bridging integrator	2014	20	6.9936e-90	0.7075
54333	c52954_g1_i1	bridging integrator 3 homolog	947	2	2.34471e-13	0.475
8567	c9107_g1_i1	brisc and brca1-a complex member 1-like	1124	20	9.11749e-70	0.597
36125	c33349_g1_i1	brisc complex subunit abro1	378	20	4.00938e-20	0.5735
14788	c14625_g1_i2	bro1 domain-containing protein brox-like	4943	20	6.85177e-137	0.6655
46072	c43498_g1_i1	broad-complex core-	410	8	2.22328e-07	0.7038
8013	c8530_g1_i1	broad-complex core protein isoform 6	6094	20	1.26379e-48	0.68
13249	c13701_g1_i1	broad-complex core protein isoform 6	1502	20	1.87077e-50	0.7085
21123	c18011_g1_i1	broad-complex core protein isoform 6	1209	20	6.45225e-13	0.641
37348	c34581_g1_i1	broad-complex core protein isoform 6	499	20	6.01258e-80	0.7715
51550	c49122_g1_i1	broad-complex core protein isoform 6	361	20	5.19187e-21	0.792
58149	c55870_g1_i1	broad-complex core protein isoform 6	261	20	1.90365e-24	0.682
10632	c11426_g1_i1	broad-complex core protein isoforms 1 2 3 4 5	1413	20	7.90928e-43	0.7315
10633	c11426_g1_i2	broad-complex core protein isoforms 1 2 3 4 5	2017	20	5.39758e-42	0.7385
10634	c11426_g1_i3	broad-complex core protein isoforms 1 2 3 4 5	1980	20	3.93305e-42	0.7345
20749	c17631_g1_i1	broad-complex core protein isoforms 1 2 3 4 5	277	20	3.08665e-18	0.5905
24487	c21440_g1_i1	broad-complex core protein isoforms 1 2 3 4 5	232	20	1.17811e-30	0.666
31086	c28197_g1_i1	broad-complex core protein isoforms 1 2 3 4 5	298	20	2.45826e-30	0.6585
52056	c49631_g1_i1	broad-complex core protein isoforms 1 2 3 4 5	747	20	5.85375e-42	0.676
141	c140_g1_i1	broad-complex protein isoform 4	1080	20	3.44064e-57	0.6885
142	c140_g1_i2	broad-complex protein isoform 4	1454	20	3.13974e-64	0.685
3633	c3783_g1_i1	broad-complex protein isoform 4	1581	20	1.44807e-52	0.638
3634	c3783_g1_i2	broad-complex protein isoform 4	1844	20	6.65018e-52	0.638
4065	c4222_g1_i1	broad-complex protein isoform 4	1195	20	4.24325e-56	0.6635
8428	c8971_g1_i1	broad-complex protein isoform 4	1829	20	5.85183e-54	0.6705
26324	c23346_g1_i1	broad-complex protein isoform 4	711	1	7.72384e-09	0.88
28250	c25321_g1_i1	broad-complex protein isoform 4	269	3	4.16508e-08	0.6267
31798	c28928_g1_i1	broad-complex protein isoform 4	408	8	6.5734e-09	0.6113
36784	c34011_g1_i1	broad-complex protein isoform 4	452	3	3.8196e-12	0.7167
44436	c41845_g1_i1	broad-complex protein isoform 4	974	1	3.06448e-09	0.68
47520	c44973_g1_i1	broad-complex protein isoform 4	429	1	4.98786e-09	0.68
65076	c62922_g1_i1	broad-complex protein isoform 4	266	20	8.68072e-34	0.6915
56277	c53923_g1_i1	broad-complex protein isoform 6 variant 1	267	2	2.99719e-34	0.97
17011	c15424_g1_i1	broad-complex protein isoform 6 variant 2	232	20	4.38035e-08	0.6355
60997	c58749_g1_i1	bromo adjacent homology domain-containing protein	762	20	3.76728e-62	0.767
9730	c10427_g1_i1	bromodomain adjacent to zinc finger domain protein 1a-like isoform 1	5193	20	1.74251e-107	0.5055
8979	c9537_g2_i1	bromodomain adjacent to zinc finger domain protein 2b	771	20	2.18864e-29	0.5495
2393	c2463_g1_i1	bromodomain adjacent to zinc finger domain protein 2b-like	2384	20	9.39523e-143	0.55
11740	c12433_g1_i1	bromodomain adjacent to zinc finger domain protein 2b-like	7372	20	1.07424e-45	0.746
11741	c12433_g1_i2	bromodomain adjacent to zinc finger domain protein 2b-like	7240	20	1.04412e-45	0.746
343	c327_g1_i1	bromodomain and phd finger-containing protein	1648	20	3.81744e-61	0.7005
344	c327_g1_i2	bromodomain and phd finger-containing protein	1600	20	1.03397e-64	0.7845
25783	c22775_g1_i1	bromodomain and wd repeat-containing protein 1	231	20	4.43545e-18	0.686
34336	c31533_g1_i1	bromodomain and wd repeat-containing protein 1	207	20	3.03851e-22	0.762
34431	c31632_g1_i1	bromodomain and wd repeat-containing protein 1-like	241	20	2.53823e-25	0.777
64196	c62007_g1_i1	bromodomain and wd repeat-containing protein 1-like	458	20	2.61249e-59	0.7415
7668	c8072_g1_i1	bromodomain-containing protein	3157	20	0	0.8225
7669	c8072_g1_i2	bromodomain-containing protein	3267	20	0	0.8225
8458	c8991_g1_i1	bromodomain-containing protein 7	2405	20	2.12317e-139	0.6405
6478	c6687_g1_i1	bromodomain-containing protein 8	662	20	1.62508e-26	0.764
11251	c12014_g1_i1	bromodomain-containing protein 8-like	2716	20	3.82167e-49	0.6745
26783	c23847_g1_i1	brother of tout-velu	1340	20	0	0.829
10501	c11269_g1_i1	bsd domain-containing protein 1-like	1797	20	9.25341e-47	0.6125
10502	c11269_g1_i2	bsd domain-containing protein 1-like	1488	20	6.76084e-38	0.614
20221	c17095_g1_i1	btb domain containing 3	665	20	1.73488e-08	0.5855
30565	c26650_g1_i1	btb domain containing isoform cra_c	367	2	1.93154e-15	0.74
47410	c44862_g1_i1	btb domain containing isoform cra_c	241	1	3.6986e-10	0.76
7754	c8192_g1_i1	btb poz and kelch domain-containing protein	3132	20	5.45957e-36	0.7405
8490	c9025_g1_i2	btb poz domain containing protein	2116	20	0	0.8485
9183	c9781_g1_i1	btb poz domain-containing adapter for cul3-mediated degradation protein 3-like	2461	20	9.90568e-111	0.8455
9184	c9781_g1_i2	btb poz domain-containing adapter for cul3-mediated degradation protein 3-like	2606	20	1.9384e-149	0.8545
12382	c13033_g1_i1	btb poz domain-containing protein 10	1603	20	7.90764e-168	0.8695
12383	c13033_g1_i2	btb poz domain-containing protein 10	1696	20	9.15702e-167	0.8775
12384	c13033_g1_i3	btb poz domain-containing protein 10	1684	20	6.28835e-167	0.878
28482	c25556_g1_i1	btb poz domain-containing protein 17-like	1227	20	4.06189e-116	0.5815
45830	c43254_g1_i1	btb poz domain-containing protein 17-like	525	20	1.48532e-38	0.7525
1417	c1517_g1_i1	btb poz domain-containing protein 19-like	776	20	1.03997e-89	0.722
20959	c17843_g1_i1	btb poz domain-containing protein 1-like isoform x2	712	20	2.47054e-19	0.539
43446	c40843_g1_i1	btb poz domain-containing protein 2	377	20	3.17235e-56	0.9
61152	c58906_g1_i1	btb poz domain-containing protein 2	336	20	2.51966e-55	0.8805
4794	c4950_g1_i1	btb poz domain-containing protein 2-like	2203	20	2.04304e-134	0.636
16825	c15389_g3_i1	btb poz domain-containing protein 2-like	2657	20	4.69168e-27	0.476
36838	c34066_g1_i1	btb poz domain-containing protein 2-like	378	20	2.09488e-28	0.914
8489	c9025_g1_i1	btb poz domain-containing protein 3-like	1388	20	7.03726e-115	0.84
30812	c26901_g1_i1	btb poz domain-containing protein 3-like	411	20	1.52672e-14	0.5645
32873	c30028_g1_i1	btb poz domain-containing protein 7	203	1	6.66604e-06	0.63
50696	c48257_g1_i1	btb poz domain-containing protein 7	425	20	1.62884e-63	0.862
52869	c50450_g1_i1	btb poz domain-containing protein 7	368	20	1.81506e-46	0.8335
57924	c55633_g1_i1	btb poz domain-containing protein 7-like	202	20	3.15461e-17	0.726
30779	c26868_g1_i1	btb poz domain-containing protein 8	2037	10	3.52326e-23	0.517
50926	c48489_g1_i1	btb poz domain-containing protein 8	3129	20	6.36937e-64	0.728
27171	c24234_g1_i1	btb poz domain-containing protein 9	756	20	1.46963e-136	0.7945
36911	c34141_g1_i1	btb poz domain-containing protein 9	748	20	2.06574e-96	0.732
54988	c53624_g1_i1	btb poz domain-containing protein 9	348	20	1.62998e-20	0.7745
2657	c2710_g1_i1	btb poz domain-containing protein kctd3	1090	20	0	0.8765
64190	c62001_g1_i1	btb poz domain-containing protein kctd3	618	20	4.67034e-62	0.705
35864	c33086_g1_i1	btb poz domain-containing protein kctd3-like isoform x1	650	20	1.51198e-56	0.8845
46236	c43666_g1_i1	btb poz domain-containing protein kctd5-like	910	20	4.39751e-67	0.8735
9585	c10253_g1_i1	btb poz domain-containing protein kctd9-like	1587	20	8.6433e-165	0.7235
49840	c47356_g1_i1	btb poz domain-containing protein partial	247	20	1.07155e-36	0.8135
10918	c11700_g1_i1	btb-protein- isoform e	2532	20	5.58814e-22	0.6615
10919	c11700_g1_i2	btb-protein- isoform e	2590	20	5.69575e-22	0.6595
10964	c11745_g1_i1	btb-protein- isoform e	1734	20	1.2515e-52	0.6935
2367	c2442_g1_i1	btb-protein- isoform f	1341	20	1.91167e-29	0.7065
10965	c11745_g1_i2	btb-protein- isoform g	1701	20	9.60826e-53	0.696
6522	c6736_g1_i1	bud13 homolog isoform x1	2880	20	3.3367e-55	0.51
17085	c15439_g1_i1	bullous pemphigoid antigen isoforms 6 9 10	14066	20	0	0.696
17086	c15439_g1_i2	bullous pemphigoid antigen isoforms 6 9 10	14120	20	0	0.6935
17087	c15439_g1_i3	bullous pemphigoid antigen isoforms 6 9 10	14054	20	0	0.7045
17088	c15439_g1_i4	bullous pemphigoid antigen isoforms 6 9 10	14168	20	0	0.6935
17089	c15439_g1_i5	bullous pemphigoid antigen isoforms 6 9 10	13919	20	0	0.7065
17091	c15439_g1_i6	bullous pemphigoid antigen isoforms 6 9 10	13853	20	0	0.7075
30647	c26734_g1_i1	bullous pemphigoid antigen isoforms 6 9 10	235	8	1.31377e-10	0.6063
36585	c33811_g1_i1	bullous pemphigoid antigen isoforms 6 9 10	999	20	3.04547e-70	0.622
37463	c34698_g1_i1	bullous pemphigoid antigen isoforms 6 9 10	471	20	3.80257e-11	0.585
10863	c11645_g1_i1	bumetanide-sensitive sodium- -chloride cotransporter-like	3995	20	0	0.7085
49627	c47134_g1_i1	bumetanide-sensitive sodium- -chloride cotransporter-like	441	10	6.44068e-07	0.751
5416	c5650_g1_i1	bursicon alpha	297	20	3.48106e-19	0.816
39501	c36767_g1_i1	bursicon alpha	256	10	2.85139e-20	0.814
5312	c5524_g1_i1	butyrate induced	1371	20	1.11854e-140	0.6915
35468	c32689_g1_i1	bystin-like	1692	20	2.3832e-153	0.7185
55532	c52143_g1_i1	c type lectin containing domain protein	296	1	1.31472e-10	0.52
49666	c47174_g1_i1	c17orf39 homolog	209	20	4.05793e-21	0.801
47369	c44819_g1_i1	c19 partial	245	1	5.43157e-06	0.52
7401	c7751_g1_i1	c-1-tetrahydrofolate cytoplasmic	3501	20	0	0.7985
7402	c7751_g1_i2	c-1-tetrahydrofolate cytoplasmic	3411	20	0	0.823
17012	c15424_g1_i2	c2h2 zinc finger ddt	232	6	9.24946e-07	0.6367
33560	c30730_g1_i1	ca	222	20	5.47767e-31	0.942
47251	c44702_g1_i1	ca	358	20	7.50523e-55	0.9015
53782	c51373_g1_i1	ca	302	20	4.27855e-26	0.7985
11286	c12042_g1_i1	ca2+-modulated nonselective cation channel polycystin	876	6	1.23134e-15	0.4683
11287	c12042_g1_i2	ca2+-modulated nonselective cation channel polycystin	781	6	6.31108e-16	0.4683
11288	c12042_g1_i3	ca2+-modulated nonselective cation channel polycystin	804	6	1.67396e-15	0.4683
11289	c12042_g1_i4	ca2+-modulated nonselective cation channel polycystin	862	6	1.1696e-15	0.4683
19009	c15881_g1_i1	ca-activated cl channel protein	320	20	1.57825e-11	0.585
58462	c56196_g1_i1	caax prenyl protease 1 homolog	2022	20	9.29063e-168	0.722
41363	c38689_g1_i1	caax prenyl protease 2	411	20	8.63093e-23	0.687
45927	c43352_g1_i1	caax prenyl protease 2-like	390	20	1.12202e-27	0.6275
29206	c27302_g1_i1	cact	274	20	1.07588e-33	0.7185
30618	c26705_g1_i1	cactin cg1676-pa	704	20	1.29324e-114	0.8305
44286	c41694_g1_i1	cactin cg1676-pa	1598	20	1.53777e-96	0.794
22432	c19346_g1_i1	cad	281	20	3.53763e-13	0.646
20025	c16898_g1_i1	cad protein	3110	20	0	0.705
44202	c41608_g1_i1	cadherin 87a	1649	20	6.90342e-137	0.6895
1993	c2069_g1_i1	cadherin isoform a	1540	20	6.11569e-68	0.5475
22026	c18934_g1_i1	cadherin isoform a	502	20	3.13668e-37	0.609
27331	c24394_g1_i1	cadherin isoform a	966	20	2.0421e-83	0.6295
32005	c29140_g1_i1	cadherin isoform a	282	20	8.59291e-12	0.759
59072	c56808_g1_i1	cadherin- isoform b	301	20	2.76163e-52	0.8075
19876	c16749_g1_i1	cadherin- isoform e	655	20	1.23489e-137	0.8475
43242	c40638_g1_i1	cadherin- isoform e	547	20	7.81034e-107	0.849
64555	c62376_g1_i1	cadherin- isoform f	285	20	1.90762e-55	0.9705
31839	c28971_g1_i1	cadherin- isoform h	495	20	8.45795e-73	0.527
35909	c33131_g1_i1	cadherin- isoform h	1557	20	6.16627e-66	0.7765
43515	c40914_g1_i1	cadherin- isoform i	664	20	1.17621e-142	0.767
24604	c21559_g1_i1	cadherin- isoform j	571	20	3.02357e-110	0.771
35853	c33075_g1_i1	cadherin- isoform j	383	20	6.88966e-74	0.9265
16592	c15334_g1_i1	cadherin-23-like isoform 1	7978	20	0	0.697
16593	c15334_g1_i2	cadherin-23-like isoform 1	7993	20	0	0.695
16594	c15334_g1_i3	cadherin-23-like isoform 1	7969	20	0	0.6905
13133	c13619_g1_i1	cadherin-87a-like	4137	20	0	0.619
13134	c13619_g1_i2	cadherin-87a-like	3106	20	0	0.6135
45354	c42774_g1_i1	cadherin-87a-like	629	20	5.46381e-66	0.6625
25058	c22028_g1_i1	cadherin-like and pc-esterase domain-containing protein 1-like	360	20	1.3077e-23	0.703
14232	c14320_g1_i1	caffeoyl- o-methyltransferase	1136	20	7.09271e-95	0.6905
19952	c16826_g1_i1	caib baif -transferase family protein c7orf10 homolog	510	20	9.52041e-52	0.6595
44558	c41969_g1_i1	caib baif -transferase family protein c7orf10-like	922	20	2.2984e-88	0.831
12000	c12673_g1_i2	calbindin 53e	1581	20	2.33527e-174	0.889
12001	c12673_g1_i3	calbindin-32-like isoform x1	1524	20	3.9404e-160	0.829
11999	c12673_g1_i1	calbindin-32-like isoform x2	1376	20	1.15563e-175	0.889
10032	c10724_g1_i1	calcineurin subunit b type 2-like	3360	20	2.80815e-102	0.9805
4602	c4724_g1_i1	calcineurin-binding protein cabin-1	437	20	2.46531e-27	0.6075
21429	c18320_g1_i1	calcineurin-binding protein cabin-1	595	11	9.85796e-11	0.5018
21749	c18651_g1_i1	calcineurin-binding protein cabin-1-like	466	13	1.87967e-09	0.5554
24443	c21395_g1_i1	calcineurin-binding protein cabin-1-like	453	20	4.21937e-42	0.71
35495	c32716_g1_i1	calcineurin-binding protein cabin-1-like	203	20	1.27846e-11	0.7055
37178	c34409_g1_i1	calcineurin-binding protein cabin-1-like	546	10	6.38036e-08	0.605
41502	c38837_g1_i1	calcineurin-binding protein cabin-1-like	305	20	7.26985e-13	0.5575
48859	c46341_g1_i1	calcineurin-binding protein cabin-1-like	277	20	4.49789e-14	0.5905
64022	c61826_g1_i1	calcineurin-binding protein cabin-1-like	380	20	2.52393e-13	0.6005
26917	c23982_g1_i1	calcineurin-like phosphoesterase domain-containing protein 1	1802	20	1.44e-112	0.663
51953	c49529_g1_i1	calcipressin-2 isoform x1	1214	20	3.08589e-55	0.647
36885	c34115_g1_i1	calcium activated protein for isoform d	329	20	3.83972e-56	0.9185
9989	c10674_g1_i1	calcium and integrin-binding protein 1	647	20	2.69648e-93	0.833
9990	c10674_g1_i2	calcium and integrin-binding protein 1	637	20	2.40668e-93	0.833
63873	c61670_g1_i1	calcium binding egf domain protein	228	20	1.85143e-21	0.617
20966	c17850_g1_i1	calcium calmodulin-dependent protein kinase kinase	331	20	2.76268e-35	0.719
59079	c56814_g1_i1	calcium calmodulin-dependent protein kinase kinase 1-like isoform x1	1399	20	1.71992e-108	0.714
20541	c17422_g1_i1	calcium calmodulin-dependent protein kinase type 1-like	455	20	3.60794e-80	0.92
31623	c28750_g1_i1	calcium calmodulin-dependent protein kinase type 1-like	990	20	1.89325e-85	0.8255
21055	c17940_g1_i1	calcium calmodulin-dependent protein kinase type ii alpha chain-like isoform 1	534	20	8.4698e-105	0.922
15561	c14981_g1_i4	calcium calmodulin-dependent serine protein kinase membrane-associated guanylate kinase	1366	20	1.18236e-26	0.635
18873	c15745_g1_i1	calcium channel flower-like isoform 1	698	20	2.49179e-42	0.6725
35643	c32864_g1_i1	calcium homeostasis endoplasmic reticulum	1636	20	4.42646e-45	0.617
2200	c2293_g1_i1	calcium homeostasis endoplasmic reticulum protein	2337	20	3.62813e-24	0.745
14908	c14678_g1_i1	calcium release-activated calcium channel protein 1-like	1478	20	5.13775e-50	0.6605
46136	c43563_g1_i1	calcium uptake protein 1 mitochondrial-like	1820	20	0	0.819
14522	c14499_g1_i1	calcium-activated chloride channel regulator 1	2377	20	2.01183e-16	0.528
2661	c2715_g1_i1	calcium-activated chloride channel regulator 1-like	1378	20	5.73688e-26	0.46
2662	c2715_g1_i2	calcium-activated chloride channel regulator 1-like	1352	20	5.37287e-26	0.46
29647	c27748_g1_i1	calcium-activated chloride channel regulator 1-like	477	20	1.72114e-10	0.587
37523	c34760_g1_i1	calcium-activated chloride channel regulator 2	664	20	1.20144e-14	0.395
37964	c35204_g1_i1	calcium-activated chloride channel regulator 2	563	20	2.87194e-23	0.4775
38493	c35745_g1_i1	calcium-activated chloride channel regulator 2	315	18	3.52214e-07	0.4839
23905	c20846_g1_i1	calcium-activated chloride channel regulator 4	419	3	2.58752e-06	0.65
29713	c27816_g1_i1	calcium-activated potassium channel alpha chain	287	20	5.18286e-47	0.9895
49765	c47276_g1_i1	calcium-activated potassium channel slowpoke	221	20	5.52921e-43	0.982
59723	c57459_g1_i1	calcium-activated potassium channel slowpoke-like	506	20	1.26179e-49	0.8465
28631	c25706_g1_i1	calcium-binding mitochondrial carrier protein aralar1-like	278	20	4.69419e-43	0.8455
37407	c34641_g1_i1	calcium-binding mitochondrial carrier protein aralar1-like	444	20	3.91636e-63	0.7875
12559	c13203_g1_i1	calcium-binding mitochondrial carrier protein s -2-like	1986	20	0	0.752
7380	c7731_g1_i1	calcium-binding protein p22	1310	20	5.14644e-97	0.88
7178	c7503_g1_i1	calcium-dependent cysteine	255	20	1.08679e-18	0.6075
27050	c24114_g1_i1	calcium-dependent secretion	210	20	4.21005e-39	0.9115
55016	c51615_g1_i1	calcium-dependent secretion activator 1-like isoform x9	296	20	3.5872e-45	0.8905
26876	c23941_g1_i1	calcium-independent phospholipase a2 isoform a	343	20	8.53403e-28	0.6835
59047	c56783_g1_i1	calcium-independent phospholipase a2 isoform b	437	20	7.67944e-24	0.826
12697	c13315_g1_i1	calcium-independent phospholipase a2-gamma	2209	20	2.10038e-136	0.65
7999	c8517_g1_i1	calcium-transporting atpase sarcoplasmic endoplasmic reticulum type	2272	20	1.50825e-48	0.796
16368	c15261_g1_i1	calcium-transporting atpase sarcoplasmic endoplasmic reticulum type-like	4684	20	0	0.9085
16369	c15261_g1_i2	calcium-transporting atpase sarcoplasmic endoplasmic reticulum type-like	4622	20	0	0.902
16370	c15261_g1_i3	calcium-transporting atpase sarcoplasmic endoplasmic reticulum type-like	4726	20	0	0.9085
16371	c15261_g1_i4	calcium-transporting atpase sarcoplasmic endoplasmic reticulum type-like	4658	20	0	0.902
16372	c15261_g1_i5	calcium-transporting atpase sarcoplasmic endoplasmic reticulum type-like	3960	20	0	0.9095
3582	c3721_g1_i1	calcium-transporting atpase type 2c member 1-like	743	20	5.11176e-29	0.6885
3583	c3721_g1_i2	calcium-transporting atpase type 2c member 1-like	576	20	1.48862e-29	0.6885
27007	c24072_g1_i1	calcium-transporting atpase type 2c member 1-like	2378	20	0	0.747
894	c923_g1_i1	calcyclin-binding protein	1395	20	4.38216e-56	0.636
895	c923_g1_i2	calcyclin-binding protein	1371	20	5.071e-53	0.633
1486	c1604_g2_i1	calcyphosin-like protein	840	20	2.79167e-106	0.713
26773	c23837_g1_i1	calcyphosin-like protein	2374	20	5.98237e-59	0.6875
20326	c17203_g1_i1	calmin-like protein	222	1	4.23271e-12	0.75
7129	c7441_g1_i1	calmodulin	3679	20	2.29687e-91	0.974
7130	c7441_g1_i2	calmodulin	3774	20	1.67523e-91	0.9775
57386	c55071_g1_i1	calmodulin-like isoform 1	537	20	2.36909e-31	0.9275
7219	c7552_g1_i1	calmodulin-like protein 4-like	542	20	2.74882e-79	0.833
8679	c9213_g1_i1	calnexin	2150	20	6.35642e-88	0.722
8680	c9213_g1_i2	calnexin	2439	20	4.72461e-87	0.722
28286	c25357_g1_i1	calnexin	1161	20	2.13986e-163	0.7865
64792	c62625_g1_i1	calpain 7	407	20	6.44379e-61	0.795
51432	c49004_g1_i1	calpain b	989	3	2.68561e-08	0.9
20095	c16969_g1_i1	calpain- partial	446	20	7.31072e-11	0.7505
53852	c51444_g1_i1	calpain- partial	528	20	1.01273e-50	0.684
38296	c35544_g1_i1	calpain-2 catalytic subunit	600	20	6.41334e-12	0.737
20651	c17533_g1_i1	calpain-5	1305	20	0	0.718
44170	c41576_g1_i1	calpain-5-like	490	20	5.51138e-57	0.6145
819	c837_g1_i1	calpain-5-like isoform x4	509	20	2.02685e-33	0.701
6828	c7110_g1_i1	calpain-7	570	20	1.57075e-13	0.584
57065	c54734_g1_i1	calpain-7 isoform x1	262	20	9.85564e-47	0.941
21572	c18468_g1_i1	calpain-7-like isoform 2	241	20	4.10179e-38	0.84
7944	c8451_g1_i1	calpain-a-like isoform 3	2443	20	0	0.8225
7945	c8451_g1_i2	calpain-a-like isoform 3	2452	20	0	0.824
7946	c8451_g1_i3	calpain-a-like isoform 3	2461	20	0	0.8225
28846	c25922_g1_i1	calpain-c	532	20	4.15537e-72	0.7045
63469	c61261_g1_i1	calpain-c-like	446	20	6.34538e-71	0.8155
50780	c48342_g1_i1	calponin transgelin	961	20	2.45182e-94	0.822
55077	c51677_g1_i1	calponin y domain protein	518	17	2.26153e-17	0.6324
11495	c12213_g1_i1	calponin-3	1533	20	2.47182e-102	0.6565
11496	c12213_g1_i2	calponin-3 isoform 1	2798	20	5.86207e-98	0.6665
18843	c15715_g1_i1	calreticulin	1723	20	0	0.8855
10041	c10738_g1_i1	calsyntenin- isoform c	3705	20	0	0.6745
10042	c10738_g1_i2	calsyntenin-1 precursor	3684	20	0	0.675
18940	c15812_g1_i1	calumenin precursor	2143	20	1.21373e-139	0.769
54481	c53105_g1_i1	camp and camp-inhibited cgmp 3 -cyclic phosphodiesterase 10a	248	20	3.69472e-30	0.7945
61841	c59607_g1_i1	camp and camp-inhibited cgmp 3 -cyclic phosphodiesterase 10a-like	865	20	1.03218e-46	0.5345
13888	c14121_g1_i3	camp-dependent protein kinase c1	4995	20	2.52409e-139	0.97
20022	c16895_g1_i1	camp-dependent protein kinase catalytic	663	10	5.98733e-09	0.833
31078	c28189_g1_i1	camp-dependent protein kinase catalytic	520	20	1.60763e-41	0.624
33122	c30284_g1_i1	camp-dependent protein kinase catalytic	512	20	1.34455e-91	0.9165
46161	c43588_g1_i1	camp-dependent protein kinase catalytic	404	20	1.77105e-41	0.969
60204	c57943_g1_i1	camp-dependent protein kinase catalytic	551	20	1.40053e-106	0.902
62246	c60019_g1_i1	camp-dependent protein kinase catalytic	506	20	7.21336e-46	0.807
13886	c14121_g1_i1	camp-dependent protein kinase catalytic subunit	5078	20	0	0.965
13887	c14121_g1_i2	camp-dependent protein kinase catalytic subunit	5167	20	0	0.965
13889	c14121_g1_i4	camp-dependent protein kinase catalytic subunit	5096	20	0	0.9655
60625	c58373_g1_i1	camp-dependent protein kinase catalytic subunit	1540	20	0	0.866
16408	c15268_g1_i1	camp-dependent protein kinase r2	5525	20	7.59076e-138	0.809
16410	c15268_g1_i3	camp-dependent protein kinase r2	4491	20	1.38474e-139	0.7945
10833	c11619_g1_i2	camp-dependent protein kinase type i regulatory subunit	6243	20	1.02176e-166	0.8735
10832	c11619_g1_i1	camp-dependent protein kinase type i regulatory subunit-like	6095	20	0	0.85
16409	c15268_g1_i2	camp-dependent protein kinase type ii regulatory subunit-like	4471	20	1.34082e-144	0.763
22500	c19416_g1_i1	camp-dependent protein kinase type ii-beta regulatory subunit	786	2	6.4492e-12	0.565
36532	c33758_g1_i1	camp-regulated phosphoprotein 19	1047	20	6.97627e-30	0.7115
13451	c13820_g1_i1	camp-response element binding	3837	20	4.49694e-34	0.6595
13452	c13820_g1_i2	camp-response element binding	3849	20	4.5229e-34	0.6595
16380	c15264_g6_i1	camp-responsive element-binding 2-like	1235	20	1.04079e-22	0.903
16386	c15264_g6_i2	camp-responsive element-binding 2-like	1217	20	1.31428e-23	0.9015
13131	c13618_g1_i1	camp-specific 3 -cyclic phosphodiesterase	1803	20	0	0.8185
13132	c13618_g1_i2	camp-specific 3 -cyclic phosphodiesterase-like	2504	20	0	0.7875
9732	c10432_g1_i1	camp-specific -cyclic	4086	20	7.17721e-144	0.6725
25086	c22057_g1_i1	canalicular multispecific organic anion transporter 1	225	20	1.96819e-20	0.717
17128	c15447_g1_i1	canalicular multispecific organic anion transporter 2	5215	20	0	0.6845
17133	c15447_g1_i2	canalicular multispecific organic anion transporter 2	5289	20	0	0.6835
17136	c15447_g1_i3	canalicular multispecific organic anion transporter 2	5410	20	0	0.683
63671	c61466_g1_i1	cancer-related nucleoside-triphosphatase	499	20	1.17742e-17	0.7215
21772	c18674_g1_i1	cancer-related nucleoside-triphosphatase-like	411	20	3.3383e-36	0.7855
15537	c14966_g2_i1	canoe cg2534-pa	1519	20	1.31887e-25	0.6215
7607	c7985_g1_i1	canopy homolog 2 precursor	1868	20	8.06969e-27	0.6335
7608	c7985_g1_i2	canopy homolog 2 precursor	1911	20	9.02809e-27	0.6335
21640	c18539_g1_i1	capicua protein	350	20	1.21799e-15	0.5575
35417	c32639_g1_i1	capicua-like transcription factor	1528	6	2.44355e-10	0.505
57040	c54709_g1_i1	capsid protein precursor	727	8	2.77435e-11	0.5013
53403	c50986_g1_i1	capsid proteins	212	4	2.09053e-09	0.6075
33248	c30412_g1_i1	cap-specific mrna (nucleoside-2 -o-)-methyltransferase 1	506	20	4.46204e-24	0.644
35236	c32456_g1_i1	cap-specific mrna (nucleoside-2 -o-)-methyltransferase 1	895	20	9.9318e-60	0.6035
42988	c40382_g1_i1	cap-specific mrna (nucleoside-2 -o-)-methyltransferase 1	924	20	1.67135e-106	0.698
21196	c18083_g1_i1	carbamoyl-phosphate synthase large chain	327	20	7.81622e-38	0.761
58097	c55816_g1_i1	carbamoyl-phosphate synthetase partial	253	20	4.44334e-34	0.9315
12112	c12777_g1_i1	carbohydrate sulfotransferase 11-like	2248	20	5.52727e-74	0.619
17731	c15546_g3_i1	carbohydrate sulfotransferase 11-like	2667	20	7.30283e-71	0.6035
22192	c19103_g1_i1	carbohydrate sulfotransferase 11-like	339	20	6.6129e-19	0.5935
41938	c39297_g1_i1	carbohydrate sulfotransferase 11-like	303	20	2.96467e-25	0.632
44613	c42024_g1_i1	carbohydrate sulfotransferase 11-like	1271	20	3.24163e-26	0.565
50373	c47929_g1_i1	carbohydrate sulfotransferase 11-like	397	20	6.07991e-38	0.6815
47642	c45096_g1_i1	carbohydrate sulfotransferase 14-like	241	3	2.23612e-06	0.5633
18895	c15767_g1_i1	carbohydrate sulfotransferase 4-like	5775	20	4.59182e-14	0.4415
40440	c37726_g1_i1	carbohydrate sulfotransferase 4-like	230	20	7.21566e-08	0.5685
47284	c44735_g1_i1	carbohydrate sulfotransferase 4-like	201	20	4.40381e-18	0.687
22582	c19499_g1_i1	carbohydrate-binding module family 1 cellulose binding protein	215	14	5.62048e-11	0.58
19326	c16196_g1_i1	carbon catabolite repressor protein	646	20	3.84062e-40	0.622
25414	c22390_g1_i1	carbon catabolite repressor protein	340	7	9.41294e-12	0.53
58827	c56562_g1_i1	carbonic anhydrase 2-like	1362	20	3.68346e-134	0.736
15235	c14830_g1_i1	carbonyl reductase	1686	20	6.18171e-123	0.711
15236	c14830_g1_i2	carbonyl reductase	1164	20	1.7555e-136	0.71
15237	c14830_g1_i3	carbonyl reductase	1524	20	4.06461e-130	0.7185
15238	c14830_g1_i4	carbonyl reductase	1554	20	4.17346e-97	0.5965
11780	c12469_g1_i1	carboxyl-terminal pdz ligand of neuronal nitric oxide synthase protein	4497	20	4.41665e-90	0.686
11781	c12469_g1_i2	carboxyl-terminal pdz ligand of neuronal nitric oxide synthase protein	4599	20	1.26338e-69	0.68
11782	c12469_g1_i3	carboxyl-terminal pdz ligand of neuronal nitric oxide synthase protein	4391	20	4.30662e-69	0.6735
59038	c56774_g1_i1	carboxypeptidase b-like	1129	20	1.02385e-78	0.573
58778	c56514_g1_i1	carboxypeptidase d	1052	20	2.44788e-120	0.6745
59337	c57071_g1_i1	carboxypeptidase d	1781	20	8.25513e-146	0.566
6793	c7065_g1_i1	carboxypeptidase d-like	711	20	2.85442e-26	0.45
6794	c7065_g1_i2	carboxypeptidase d-like	1213	20	6.89611e-26	0.447
30260	c26341_g1_i1	carboxypeptidase d-like	554	20	4.16116e-46	0.6925
53059	c50640_g1_i1	carboxypeptidase d-like	785	20	2.55242e-30	0.4795
52961	c50542_g1_i1	carboxypeptidase inhibitor precursor	1112	2	9.2097e-11	0.49
60427	c58171_g1_i1	carboxypeptidase inhibitor precursor	729	2	2.84311e-10	0.54
51498	c49072_g1_i1	carboxy-terminal domain rna polymerase ii polypeptide a small phosphatase 1-like	1018	20	7.8738e-127	0.7905
4165	c4307_g1_i1	carcinin-like protein	835	20	7.64868e-17	0.5535
29461	c27563_g1_i1	carcinin-like protein	559	20	7.73915e-35	0.572
34663	c31881_g1_i1	carcinin-like protein	867	16	7.82892e-10	0.5256
13017	c13543_g2_i1	carnitine o-acetyltransferase	2383	20	0	0.657
49863	c47382_g1_i1	carnitine o-acyltransferase	235	20	4.52365e-20	0.724
34987	c32204_g1_i1	carnitine o-palmitoyltransferase liver isoform	349	20	1.51195e-35	0.723
22892	c19814_g1_i1	carnitine o-palmitoyltransferase liver isoform-like	207	20	1.82747e-10	0.6295
30380	c26463_g1_i1	carnitine o-palmitoyltransferase liver isoform-like	721	20	3.24678e-44	0.6815
61346	c59103_g1_i1	carnitine o-palmitoyltransferase liver isoform-like	588	20	3.77483e-63	0.62
10749	c11539_g1_i1	carnitine o-palmitoyltransferase mitochondrial	2319	20	0	0.702
10750	c11539_g1_i2	carnitine o-palmitoyltransferase mitochondrial	2177	20	1.8424e-166	0.691
42357	c39736_g1_i1	cartilage acidic protein 2	204	20	2.53169e-17	0.7435
43409	c40806_g1_i1	cartilage acidic protein 2	965	20	5.51125e-115	0.7305
144	c142_g1_i1	cartilage oligomeric matrix	1075	20	4.3267e-83	0.5385
9991	c10676_g1_i1	cartilage oligomeric matrix protein	329	20	2.95494e-67	0.894
145	c142_g1_i2	cartilage oligomeric matrix protein partial	656	5	5.55741e-18	0.548
28051	c25119_g1_i1	cas1 domain-containing protein 1	330	20	9.29682e-46	0.828
37730	c34968_g1_i1	cas1 domain-containing protein 1-like	316	20	1.50793e-31	0.6735
41303	c38626_g1_i1	cas1 domain-containing protein 1-like	258	20	5.52222e-19	0.6315
1717	c1821_g1_i1	casein kinase	1091	20	8.22388e-136	0.9355
1718	c1821_g1_i2	casein kinase	1109	20	6.53144e-135	0.9135
4023	c4180_g1_i1	casein kinase i isoform alpha isoform x3	4701	20	0	0.9505
11256	c12017_g1_i2	casein kinase i isoform delta-like	1731	20	0	0.8325
11255	c12017_g1_i1	casein kinase i isoform epsilon	1369	20	0	0.9525
11257	c12017_g1_i3	casein kinase i isoform epsilon	1478	20	0	0.9525
7462	c7811_g1_i1	casein kinase ii subunit alpha	2802	20	0	0.9255
58321	c56053_g1_i1	casein kinase ii subunit beta	1228	20	5.3457e-139	0.937
35967	c33190_g1_i1	caseinolytic peptidase b protein homolog	597	20	8.43339e-58	0.7775
42006	c39367_g1_i1	caseinolytic peptidase b protein homolog	216	20	7.30997e-34	0.9505
50758	c48320_g1_i1	caseinolytic peptidase b protein homolog isoform x2	846	20	1.13886e-112	0.754
44543	c41954_g1_i1	caspase	340	20	1.71287e-15	0.5815
22828	c19749_g1_i1	caspase 3c	1664	20	0	0.5
45456	c42876_g1_i1	caspase- partial	422	20	3.31638e-13	0.472
50719	c48281_g1_i1	caspase-1	1596	20	1.97391e-141	0.626
19688	c16560_g1_i1	caspase-2 isoform x1	1799	20	5.79228e-17	0.478
18835	c15707_g1_i1	cat eye syndrome critical region protein 2	2242	20	2.72842e-37	0.7235
35179	c32400_g1_i1	cat eye syndrome critical region protein 2	917	20	3.78814e-16	0.7325
40082	c37355_g1_i1	cat eye syndrome critical region protein 2	673	20	1.47039e-57	0.756
3804	c3985_g1_i1	cat eye syndrome critical region protein 5	263	20	6.62766e-39	0.8125
59070	c56806_g1_i1	cat eye syndrome critical region protein 5 homolog	336	11	1.04699e-11	0.6473
40406	c37692_g1_i1	cat eye syndrome critical region protein 5-like	215	20	1.59843e-13	0.7165
42489	c39885_g1_i1	catalase	2776	20	0	0.8495
17732	c15546_g4_i1	catenin alpha-like	7432	20	0	0.875
17733	c15546_g4_i2	catenin alpha-like	7338	20	0	0.875
13155	c13631_g1_i1	catenin delta-2-like	2242	20	9.44427e-124	0.748
13156	c13631_g1_i2	catenin delta-2-like	2296	20	4.44195e-124	0.7875
58753	c56488_g1_i1	cathepsin b	1620	20	0	0.8115
58443	c56177_g1_i1	cathepsin d	2683	20	0	0.833
8847	c9382_g1_i1	cathepsin f	473	4	8.51617e-14	0.595
8848	c9382_g1_i2	cathepsin f	515	4	1.16113e-12	0.5925
9905	c10582_g1_i1	cathepsin f	2569	20	1.02973e-142	0.72
19078	c15949_g1_i1	cathepsin l	1086	20	1.48526e-122	0.6915
33812	c30989_g1_i1	cathepsin l	237	20	1.44962e-35	0.759
48175	c45640_g1_i1	cathepsin l	222	20	2.47278e-23	0.665
49429	c46933_g1_i1	cathepsin l	409	20	2.1933e-28	0.8095
52099	c49674_g1_i1	cathepsin l	509	20	1.05698e-45	0.825
52605	c50184_g1_i1	cathepsin l	815	20	8.80363e-101	0.6885
58813	c56549_g1_i1	cathepsin l	1793	20	0	0.8145
46860	c44298_g1_i1	cation transport regulator-like protein 2	517	20	5.81283e-56	0.7385
54462	c53085_g1_i1	cation transport regulator-like protein 2	245	20	2.07526e-13	0.6975
45350	c42771_g1_i1	cation-dependent mannose-6-phosphate receptor isoform x1	668	20	4.56437e-48	0.506
42095	c39460_g1_i1	cationic amino acid	205	20	8.31981e-26	0.845
45043	c42457_g1_i1	cationic amino acid transporter	404	20	1.48399e-51	0.8095
35133	c32354_g1_i1	cationic amino acid transporter 4	613	20	3.08785e-51	0.661
37123	c34354_g1_i1	cationic amino acid transporter 4-like	483	20	1.01976e-29	0.6195
54020	c52636_g1_i1	cationic amino acid transporter 4-like	218	20	1.00459e-35	0.921
9788	c10479_g1_i1	cation-independent mannose-6-phosphate receptor	4098	20	0	0.49
59189	c56923_g1_i1	cation-transporting atpase	596	20	7.1141e-63	0.872
22972	c19897_g1_i1	cca trna nucleotidyltransferase mitochondrial	381	20	1.13802e-23	0.589
39770	c37039_g1_i1	cca trna nucleotidyltransferase mitochondrial	203	20	2.87139e-28	0.8605
9656	c10331_g1_i1	ccaat enhancer-binding protein	1898	20	1.21615e-41	0.5425
6137	c6324_g1_i1	ccaat enhancer-binding protein gamma	2681	20	2.69509e-11	0.724
46979	c44423_g1_i1	ccaat enhancer-binding protein zeta	227	20	7.62316e-10	0.6265
58866	c56601_g1_i1	ccaat enhancer-binding protein zeta	1701	20	1.22491e-112	0.6115
483	c492_g1_i1	cchain crystal structure of a designed zinc finger protein bound to dna	239	20	2.80934e-21	0.683
50746	c48308_g1_i1	cchc-type zinc finger protein cg3800-like	3506	20	6.25117e-57	0.658
35037	c32255_g1_i1	ccr4-associated factor	1198	20	1.47033e-160	0.923
14153	c14275_g1_i1	ccr4-not transcription complex	5098	20	6.44098e-20	0.6525
14154	c14275_g1_i2	ccr4-not transcription complex	4034	20	4.60079e-20	0.6525
14155	c14275_g1_i3	ccr4-not transcription complex	4055	20	4.63707e-20	0.6525
6864	c7153_g1_i1	ccr4-not transcription complex subunit 1	2503	20	0	0.765
20422	c17302_g1_i1	ccr4-not transcription complex subunit 1	426	20	4.46202e-12	0.72
52738	c50319_g1_i1	ccr4-not transcription complex subunit 1	1041	20	2.1503e-59	0.5885
11516	c12237_g1_i1	ccr4-not transcription complex subunit 1 isoform 2	3919	20	0	0.7025
44228	c41634_g1_i1	ccr4-not transcription complex subunit 10-like	1154	20	4.27791e-98	0.565
50895	c48458_g1_i1	ccr4-not transcription complex subunit 11	942	20	1.98031e-72	0.6195
2075	c2160_g1_i1	ccr4-not transcription complex subunit 2	2309	20	9.47053e-143	0.7085
14055	c14218_g2_i1	ccr4-not transcription complex subunit 2	951	20	4.28641e-41	0.645
3784	c3967_g1_i1	ccr4-not transcription complex subunit 3	1223	20	1.38043e-68	0.8905
15571	c14986_g1_i1	ccr4-not transcription complex subunit 3	1278	20	9.6572e-51	0.8655
15572	c14986_g1_i2	ccr4-not transcription complex subunit 3	1461	20	5.80513e-110	0.894
15573	c14986_g1_i3	ccr4-not transcription complex subunit 3	1398	20	1.67514e-110	0.894
18603	c15663_g6_i9	ccr4-not transcription complex subunit 4 isoform x6	1671	20	1.78926e-149	0.8275
3366	c3474_g1_i2	ccr4-not transcription complex subunit 6-like	3070	20	0	0.7835
4996	c5191_g1_i1	cd109 antigen	923	20	1.9397e-160	0.682
5580	c5818_g1_i1	cd109 antigen	922	20	1.32818e-27	0.5805
5581	c5818_g1_i2	cd109 antigen	844	20	7.66575e-28	0.5805
19891	c16765_g1_i1	cd109 antigen	1009	20	0	0.6925
21905	c18810_g1_i1	cd109 antigen	540	20	1.17523e-36	0.6325
22887	c19809_g1_i1	cd109 antigen	484	20	3.70378e-42	0.679
30145	c26224_g1_i1	cd109 antigen	1092	20	3.49548e-26	0.5565
34609	c31827_g1_i1	cd109 antigen	2180	20	0	0.5895
35040	c32258_g1_i1	cd109 antigen	518	20	3.76002e-107	0.57
36863	c34091_g1_i1	cd109 antigen	409	20	3.34652e-13	0.575
40464	c37751_g1_i1	cd109 antigen	468	20	1.39192e-15	0.5675
40736	c38035_g1_i1	cd109 antigen	614	20	5.23285e-46	0.6195
47335	c44785_g1_i1	cd109 antigen	442	20	3.15519e-45	0.729
51731	c49304_g1_i1	cd109 antigen	210	20	1.28313e-33	0.7345
51740	c49313_g1_i1	cd109 antigen	1263	20	1.95058e-105	0.573
39261	c36524_g1_i1	cd109 antigen-like	364	20	8.38353e-13	0.496
13109	c13605_g1_i1	cd151 antigen-like	1744	20	2.08833e-54	0.6645
13018	c13544_g1_i1	cd2 antigen cytoplasmic tail-binding protein 2	1304	20	6.54549e-69	0.606
52492	c50071_g1_i1	cd4-specific ankyrin repeat protein	241	20	2.74409e-11	0.6135
8513	c9056_g1_i1	cd63 antigen	3492	20	7.4078e-57	0.624
29247	c27343_g1_i1	cd63 antigen	1024	20	7.39198e-103	0.4675
[truncated: 64,309 more rows]
