# Supplementary material for: Comparative molecular analyses of select pH- and osmoregulatory genes in three freshwater crayfish Cherax quadricarinatus, C. destructor and C. cainii
Source: PeerJ. 2017 Aug 24;5:e3623. doi: 10.7717/peerj.3623 (PMC5572425; doi:10.7717/peerj.3623)
Supplement: File S4 — Annotated information of all the assembled contings obtained from liver of freshwater crayfish Cherax quadricarinatus. Reads which met our quality criteria (Q > 30, N bases <1%) were accepted for assembly. The filtered reads were assembled with the Trinity short read de novo assembler using the stranded option for Illumina data (Version 2014-04-13p1) and the unstranded option for Ion Torrent data. Assembled data were used as BLASTx queries against the NCBI NR protein database using BLAST + (Version 2.2.29) with a stringency of 10 × e−5. First row contains information on: number of original contigs, sequence length (contig length bp), seq. description (gene names), number of HITs and mean e-values (stringency). [file peerj-05-3623-s006.xlsx]

## Sheet: seq_table
Contig #	Seq. Name	Seq. Description	Seq. Length	#Hits	min. eValue	mean Similarity
25059	c24288_g1_i1	10 kda heat shock mitochondrial-like	697	20	4.02871e-42	0.8025
24589	c23814_g1_i1	116 kda u5 small nuclear ribonucleoprotein component isoform x2	2099	20	0	0.8905
13419	c12407_g1_i1	116 kda u5 small nuclear ribonucleoprotein component-like	575	20	1.45676e-57	0.7655
44663	c44317_g1_i1	116 kda u5 small nuclear ribonucleoprotein component-like	381	20	4.96477e-65	0.924
41683	c41285_g1_i1	14 kda phosphohistidine phosphatase	912	20	2.63875e-40	0.7185
4269	c4712_g1_i1	14-3-3 protein epsilon	2229	20	1.58721e-153	0.9515
322	c347_g1_i1	14-3-3 zeta	2466	20	3.19318e-172	0.958
11722	c10696_g1_i1	15 kda selenoprotein	1127	20	1.59863e-56	0.706
2678	c2974_g1_i1	15-hydroxyprostaglandin dehydrogenase	1237	20	1.39686e-57	0.587
17206	c16281_g1_i1	1700123o20rik protein	329	20	1.36071e-18	0.621
17197	c16271_g1_i1	18 wheeler	243	20	1.92487e-33	0.7085
16639	c15683_g1_i1	1-acyl-sn-glycerol-3-phosphate acyltransferase	204	20	2.38783e-20	0.7865
6938	c7911_g1_i1	1-acyl-sn-glycerol-3-phosphate acyltransferase epsilon	1946	20	2.19155e-101	0.6005
6939	c7911_g1_i2	1-acyl-sn-glycerol-3-phosphate acyltransferase epsilon	2021	20	3.34254e-104	0.6005
6940	c7911_g1_i3	1-acyl-sn-glycerol-3-phosphate acyltransferase epsilon	1952	20	2.37824e-109	0.636
35487	c34976_g1_i1	1-acyl-sn-glycerol-3-phosphate acyltransferase gamma-like	1673	20	8.97224e-129	0.6735
1626	c1802_g1_i1	1-associated eps domain-containing	1416	20	1.20281e-33	0.628
1627	c1802_g1_i2	1-associated eps domain-containing	1167	20	4.19481e-34	0.694
18406	c17517_g1_i1	1-o-acylceramide synthase	785	20	3.54841e-99	0.685
15058	c14072_g1_i1	1-phosphatidylinositol- -bisphosphate phosphodiesterase classes i and ii	329	20	1.86861e-41	0.8465
39192	c38726_g1_i1	1-phosphatidylinositol- -bisphosphate phosphodiesterase classes i and ii-like isoform 2	205	20	3.63664e-29	0.8875
1476	c1649_g1_i1	1-phosphatidylinositol -bisphosphate phosphodiesterase delta-4-like	1270	20	1.67593e-84	0.576
6639	c7623_g1_i1	1-phosphatidylinositol -bisphosphate phosphodiesterase delta-4-like	2565	20	1.50918e-78	0.563
12105	c11078_g1_i1	1-phosphatidylinositol- -bisphosphate phosphodiesterase epsilon-1	259	20	8.17765e-29	0.7775
8598	c9493_g1_i1	2 -5 rna ligase	1251	20	3.63092e-11	0.514
25457	c24694_g1_i1	2 -5 rna ligase	344	1	1.28575e-07	0.56
36808	c36310_g1_i1	2 -cyclic-nucleotide 3 -phosphodiesterase	437	20	5.0918e-13	0.513
45137	c44800_g1_i1	2 -cyclic-nucleotide 3 -phosphodiesterase	381	20	5.52551e-16	0.558
35914	c35406_g1_i1	26s protease regulatory subunit 4-like	1569	20	0	0.9705
30005	c29369_g1_i1	26s protease regulatory subunit 6a	776	20	1.62908e-137	0.9745
2645	c2946_g1_i1	26s protease regulatory subunit 6a-like	754	20	2.24435e-132	0.911
20185	c19310_g1_i1	26s protease regulatory subunit 6b	1596	20	0	0.9335
4281	c4721_g1_i1	26s protease regulatory subunit 7	1561	20	0	0.958
35729	c35216_g1_i1	26s protease regulatory subunit 8-like	1570	20	0	0.96
30554	c29926_g1_i1	26s protease regulatory subunit s10b	1492	20	0	0.951
13450	c12438_g1_i1	26s proteasome non-atpase regulatory	493	10	1.06335e-12	0.586
19548	c18669_g1_i1	26s proteasome non-atpase regulatory subunit 10 isoform x1	898	20	3.94283e-64	0.685
26074	c25320_g1_i1	26s proteasome non-atpase regulatory subunit 11-like	615	20	2.36212e-66	0.802
32300	c31693_g1_i1	26s proteasome non-atpase regulatory subunit 11-like	839	20	3.77543e-100	0.838
17561	c16664_g1_i1	26s proteasome non-atpase regulatory subunit 12 isoform 1	1450	20	0	0.793
14736	c13743_g1_i1	26s proteasome non-atpase regulatory subunit 12-like	333	20	2.14101e-26	0.833
43346	c42967_g1_i1	26s proteasome non-atpase regulatory subunit 13	947	20	7.34202e-85	0.7915
22299	c21467_g1_i1	26s proteasome non-atpase regulatory subunit 13-like	521	20	7.4663e-32	0.6575
2448	c2771_g1_i1	26s proteasome non-atpase regulatory subunit 14	1217	20	0	0.9385
2449	c2771_g1_i2	26s proteasome non-atpase regulatory subunit 14	1271	20	0	0.9385
2390	c2720_g1_i1	26s proteasome non-atpase regulatory subunit 1-like	3445	20	0	0.7445
2391	c2720_g1_i2	26s proteasome non-atpase regulatory subunit 1-like	3550	20	0	0.7175
42619	c42231_g1_i1	26s proteasome non-atpase regulatory subunit 2-like	2984	20	0	0.829
151	c160_g1_i1	26s proteasome non-atpase regulatory subunit 4-like	1706	20	3.32503e-141	0.6835
12202	c11176_g1_i1	26s proteasome non-atpase regulatory subunit 5	588	20	4.92556e-28	0.577
4556	c5047_g1_i1	26s proteasome non-atpase regulatory subunit 6-like	1466	20	0	0.829
4823	c5353_g1_i2	26s proteasome non-atpase regulatory subunit 7	1787	20	5.3093e-139	0.8805
4822	c5353_g1_i1	26s proteasome non-atpase regulatory subunit 7-like	1481	20	2.13147e-94	0.86
41563	c41165_g1_i1	26s proteasome non-atpase regulatory subunit 8	1087	20	6.81132e-96	0.7485
1555	c1724_g1_i1	26s proteasome non-atpase regulatory subunit 9	1049	20	5.78949e-60	0.6685
6050	c6906_g1_i1	28 kda heat- and acid-stable phosphoprotein	2577	20	3.70808e-14	0.716
13500	c12490_g1_i1	28s ribosomal protein mitochondrial	761	20	4.23427e-54	0.618
19802	c18924_g1_i1	28s ribosomal protein mitochondrial	527	20	3.00901e-33	0.605
27126	c26388_g1_i1	28s ribosomal protein mitochondrial	245	3	4.90341e-08	0.6967
30742	c30118_g1_i1	28s ribosomal protein mitochondrial	217	20	3.89813e-24	0.805
40974	c40569_g1_i1	28s ribosomal protein mitochondrial	207	1	6.91867e-06	0.67
44389	c44033_g1_i1	28s ribosomal protein mitochondrial	543	20	4.90893e-15	0.667
554	c602_g1_i1	28s ribosomal protein mitochondrial-like	1171	20	1.28818e-104	0.659
3419	c3808_g1_i1	28s ribosomal protein mitochondrial-like	1182	20	1.66618e-87	0.6335
3420	c3808_g1_i2	28s ribosomal protein mitochondrial-like	1286	20	2.11907e-111	0.629
4729	c5248_g1_i1	28s ribosomal protein mitochondrial-like	867	20	6.47905e-103	0.781
5002	c5554_g1_i1	28s ribosomal protein mitochondrial-like	1180	20	6.5046e-82	0.662
5712	c6468_g1_i1	28s ribosomal protein mitochondrial-like	636	20	2.06317e-29	0.7465
8232	c9179_g1_i1	28s ribosomal protein mitochondrial-like	1184	20	1.01329e-42	0.6085
11941	c10916_g1_i1	28s ribosomal protein mitochondrial-like	1523	20	3.43187e-156	0.7295
13089	c12074_g1_i1	28s ribosomal protein mitochondrial-like	1056	20	1.58655e-78	0.701
17576	c16679_g1_i1	28s ribosomal protein mitochondrial-like	1735	20	1.08682e-110	0.519
17633	c16735_g1_i1	28s ribosomal protein mitochondrial-like	788	20	9.49021e-41	0.778
18038	c17148_g1_i1	28s ribosomal protein mitochondrial-like	519	20	7.49498e-43	0.7735
18211	c17323_g1_i1	28s ribosomal protein mitochondrial-like	251	20	9.07715e-18	0.856
18737	c17857_g1_i1	28s ribosomal protein mitochondrial-like	711	20	6.05997e-44	0.704
19028	c18148_g1_i1	28s ribosomal protein mitochondrial-like	865	6	2.28093e-11	0.4733
21172	c20314_g1_i1	28s ribosomal protein mitochondrial-like	320	20	1.48992e-36	0.8
31299	c30683_g1_i1	28s ribosomal protein mitochondrial-like	787	20	1.33749e-70	0.746
35882	c35373_g1_i1	28s ribosomal protein mitochondrial-like	1098	20	1.00825e-76	0.66
37517	c37029_g1_i1	28s ribosomal protein mitochondrial-like	459	20	1.7609e-11	0.562
23443	c22657_g1_i1	2-acylglycerol o-acyltransferase 1	261	20	5.08364e-35	0.835
36704	c36204_g1_i1	2-amino-3-carboxymuconate-6-semialdehyde decarboxylase	211	20	2.28456e-25	0.8105
44893	c44553_g1_i1	2-amino-3-carboxymuconate-6-semialdehyde decarboxylase	235	20	6.03333e-33	0.88
14981	c13992_g1_i1	2-aminoethanethiol dioxygenase-like	297	20	1.5531e-19	0.573
123	c128_g1_i1	2-hydroxyacid dehydrogenase	1103	20	3.9176e-160	0.9355
12364	c11341_g1_i1	2-hydroxyacyl- lyase 1	2473	20	0	0.75
6469	c7424_g1_i1	2-hydroxyacylsphingosine 1-beta-galactosyltransferase-like	561	20	1.07298e-25	0.5195
9025	c9797_g1_i1	2-hydroxyacylsphingosine 1-beta-galactosyltransferase-like	214	20	2.2178e-19	0.7125
42412	c42022_g1_i1	2-methoxy-6-polyprenyl- -benzoquinol mitochondrial	636	20	4.96621e-76	0.692
6587	c7571_g1_i1	2og-fe oxygenase	1649	20	6.09389e-60	0.448
6908	c7888_g1_i3	2og-fe oxygenase	998	20	4.05978e-30	0.548
35433	c34922_g1_i1	2-oxobutyrate oxidase	456	20	1.58912e-14	0.634
17727	c16829_g1_i1	2-oxoglutarate and iron-dependent oxygenase domain-containing protein 1-like	1967	20	9.25507e-117	0.626
18599	c17717_g1_i1	2-oxoglutarate and iron-dependent oxygenase domain-containing protein 2	908	20	1.11962e-99	0.661
22025	c21182_g1_i1	2-oxoglutarate dehydrogenase e1 mitochondrial	216	20	1.01242e-33	0.9265
12169	c11142_g1_i1	2-oxoglutarate mitochondrial-like	533	20	2.44281e-92	0.8765
12308	c11284_g1_i1	2-oxoglutarate mitochondrial-like	1170	20	0	0.8825
30777	c30154_g1_i1	2-oxoglutarate mitochondrial-like	282	20	7.2884e-32	0.7325
22976	c22169_g1_i1	2-oxoisovalerate dehydrogenase subunit mitochondrial-like	207	20	8.57172e-34	0.91
40780	c40370_g1_i1	2-oxoisovalerate dehydrogenase subunit mitochondrial-like	213	20	6.78682e-35	0.8705
39452	c38992_g1_i1	3 (2 ) -bisphosphate nucleotidase 1	524	20	3.31036e-47	0.717
30586	c29959_g1_i1	3 (2 ) -bisphosphate nucleotidase 1-like	1090	20	3.45619e-40	0.739
416	c447_g1_i1	3 beta-hydroxysteroid dehydrogenase delta 5--	1569	20	6.04539e-33	0.4205
23016	c22210_g1_i1	300 kda antigen	418	18	1.03481e-11	0.5117
13684	c12673_g1_i1	39s ribosomal protein l13	1101	20	5.3959e-76	0.802
572	c622_g1_i1	39s ribosomal protein mitochondrial	491	20	1.61977e-23	0.643
1679	c1855_g1_i1	39s ribosomal protein mitochondrial	547	20	1.16903e-41	0.769
3144	c3507_g1_i1	39s ribosomal protein mitochondrial	922	20	6.14939e-70	0.7665
4691	c5204_g1_i1	39s ribosomal protein mitochondrial	756	20	8.11163e-37	0.686
5431	c6080_g1_i1	39s ribosomal protein mitochondrial	847	20	1.73784e-13	0.7835
5432	c6080_g1_i2	39s ribosomal protein mitochondrial	294	20	2.56192e-18	0.808
12885	c11867_g1_i1	39s ribosomal protein mitochondrial	327	20	1.8884e-22	0.647
16079	c15113_g1_i1	39s ribosomal protein mitochondrial	970	20	6.37532e-66	0.685
18799	c17919_g1_i1	39s ribosomal protein mitochondrial	1690	20	1.68694e-22	0.596
22704	c21888_g1_i1	39s ribosomal protein mitochondrial	318	20	1.87312e-12	0.854
25955	c25196_g1_i1	39s ribosomal protein mitochondrial	688	20	1.83479e-60	0.778
26869	c26125_g1_i1	39s ribosomal protein mitochondrial	288	20	1.6129e-45	0.817
28032	c27316_g1_i1	39s ribosomal protein mitochondrial	216	20	7.323e-19	0.844
29943	c29307_g1_i1	39s ribosomal protein mitochondrial	708	20	9.26459e-55	0.7225
30246	c29614_g1_i1	39s ribosomal protein mitochondrial	1005	20	3.58115e-40	0.6555
33501	c32913_g1_i1	39s ribosomal protein mitochondrial	809	20	9.60606e-68	0.7325
42239	c41846_g1_i1	39s ribosomal protein mitochondrial	1204	20	1.11667e-36	0.6495
43781	c43409_g1_i1	39s ribosomal protein mitochondrial	544	20	4.00586e-59	0.7825
29	c29_g1_i1	39s ribosomal protein mitochondrial-like	438	20	3.5659e-43	0.7675
329	c353_g1_i1	39s ribosomal protein mitochondrial-like	729	20	1.05358e-46	0.663
438	c477_g1_i1	39s ribosomal protein mitochondrial-like	434	20	1.29634e-32	0.596
1503	c1672_g1_i2	39s ribosomal protein mitochondrial-like	660	20	8.28528e-20	0.606
2056	c2306_g1_i1	39s ribosomal protein mitochondrial-like	428	20	1.63447e-14	0.628
2895	c3221_g1_i1	39s ribosomal protein mitochondrial-like	1322	20	4.15485e-120	0.6715
4692	c5204_g1_i2	39s ribosomal protein mitochondrial-like	718	20	4.77036e-29	0.709
7438	c8409_g1_i1	39s ribosomal protein mitochondrial-like	1036	20	3.06269e-32	0.6995
7439	c8409_g1_i2	39s ribosomal protein mitochondrial-like	2065	20	8.76631e-31	0.6995
12264	c11238_g1_i1	39s ribosomal protein mitochondrial-like	581	20	8.6072e-27	0.6995
13011	c11995_g1_i1	39s ribosomal protein mitochondrial-like	658	20	1.05521e-44	0.6875
14056	c13053_g1_i1	39s ribosomal protein mitochondrial-like	837	20	2.11356e-87	0.6935
15612	c14635_g1_i1	39s ribosomal protein mitochondrial-like	353	20	1.04627e-21	0.6615
17770	c16873_g1_i1	39s ribosomal protein mitochondrial-like	576	20	2.87268e-24	0.568
17875	c16983_g1_i1	39s ribosomal protein mitochondrial-like	1699	20	1.60171e-103	0.7485
18748	c17868_g1_i1	39s ribosomal protein mitochondrial-like	231	17	4.15248e-11	0.7735
19165	c18285_g1_i1	39s ribosomal protein mitochondrial-like	380	20	2.75697e-15	0.835
19909	c19032_g1_i1	39s ribosomal protein mitochondrial-like	343	15	9.99666e-07	0.7967
20112	c19237_g1_i1	39s ribosomal protein mitochondrial-like	503	20	1.04535e-36	0.7575
20127	c19252_g1_i1	39s ribosomal protein mitochondrial-like	624	20	2.93905e-28	0.694
21410	c20556_g1_i1	39s ribosomal protein mitochondrial-like	201	20	8.15735e-21	0.8265
22874	c22062_g1_i1	39s ribosomal protein mitochondrial-like	289	20	1.53046e-21	0.6755
32798	c32198_g1_i1	39s ribosomal protein mitochondrial-like	229	20	1.4391e-19	0.7405
32907	c32310_g1_i1	39s ribosomal protein mitochondrial-like	290	20	3.27634e-13	0.614
33135	c32538_g1_i1	39s ribosomal protein mitochondrial-like	1174	20	1.15761e-39	0.6545
35079	c34554_g1_i1	39s ribosomal protein mitochondrial-like	268	14	9.60817e-08	0.73
35956	c35448_g1_i1	39s ribosomal protein mitochondrial-like	658	20	2.6227e-67	0.726
36810	c36312_g1_i1	39s ribosomal protein mitochondrial-like	1072	20	4.14246e-29	0.6525
43151	c42770_g1_i1	39s ribosomal protein mitochondrial-like	891	20	1.7009e-64	0.592
43246	c42867_g1_i1	39s ribosomal protein mitochondrial-like	438	20	6.47024e-52	0.731
44231	c43872_g1_i1	39s ribosomal protein mitochondrial-like	775	20	9.54473e-26	0.6775
44752	c44407_g1_i1	39s ribosomal protein mitochondrial-like	458	20	1.09852e-16	0.8015
32302	c31695_g1_i1	3-hydroxy-3-methylglutaryl- synthase	270	20	3.97161e-35	0.7875
3187	c3553_g1_i1	3-hydroxyacyl- dehydrogenase type-2	515	20	3.69064e-35	0.876
15532	c14554_g1_i1	3-hydroxyacyl- dehydrogenase type-2 isoform 2	415	20	3.47189e-61	0.8125
1326	c1503_g1_i1	3-hydroxyacyl- dehydrogenase type-2-like	977	20	5.33044e-118	0.8005
1780	c1970_g1_i1	3-hydroxyanthranilate -dioxygenase	1376	20	9.89038e-107	0.6965
3841	c4211_g1_i1	3-hydroxybutyrate dehydrogenase type 2	1268	20	5.40085e-81	0.703
8358	c9302_g1_i1	3-hydroxyisobutyrate dehydrogenase	1275	20	1.41075e-71	0.542
27321	c26587_g1_i1	3-hydroxyisobutyrate mitochondrial	329	20	2.50256e-45	0.761
27096	c26357_g1_i1	3-hydroxyisobutyryl- mitochondrial	525	20	2.38615e-44	0.665
30737	c30113_g1_i1	3-hydroxyisobutyryl- mitochondrial-like	388	20	1.19351e-50	0.7985
17909	c17018_g1_i1	3-ketoacyl- mitochondrial	1701	20	0	0.813
12338	c11315_g1_i1	3-ketodihydrosphingosine reductase	694	20	8.36125e-16	0.669
38414	c37931_g1_i1	3-methyl-2-oxobutanoate dehydrogenase	203	20	5.63375e-27	0.833
18175	c17286_g1_i1	3-phosphoinositide-dependent protein kinase 1-like	2289	20	0	0.6705
66	c72_g1_i1	40s ribosomal protein mitochondrial-like isoform x2	1172	20	3.48727e-52	0.856
1514	c1683_g1_i1	40s ribosomal protein s11	534	20	1.38473e-95	0.868
9220	c9918_g2_i1	40s ribosomal protein s11	226	20	1.19513e-08	0.797
5422	c6064_g1_i1	40s ribosomal protein s12-like	322	20	9.88591e-13	0.748
12126	c11099_g1_i1	40s ribosomal protein s13	574	20	6.42187e-92	0.9385
41395	c40996_g1_i1	40s ribosomal protein s15	504	20	1.66429e-60	0.8995
23628	c22843_g1_i1	40s ribosomal protein s15a	445	20	9.54443e-85	0.9535
37212	c36720_g1_i1	40s ribosomal protein s16-like protein	690	20	2.25876e-83	0.9165
29391	c28749_g1_i1	40s ribosomal protein s17-like	527	20	1.01965e-72	0.9475
41237	c40840_g1_i1	40s ribosomal protein s19a-like	556	20	7.41857e-102	0.842
29472	c28830_g1_i1	40s ribosomal protein s20	556	20	4.96722e-63	0.951
35534	c35022_g1_i1	40s ribosomal protein s21-like protein	340	20	2.14232e-49	0.8965
14624	c13631_g1_i1	40s ribosomal protein s23-like	302	20	9.04335e-21	1
30187	c29554_g1_i1	40s ribosomal protein s23-like	479	20	4.56969e-95	0.972
13888	c12882_g1_i1	40s ribosomal protein s24-like isoform x3	493	20	9.16794e-59	0.889
5601	c6302_g1_i1	40s ribosomal protein s26	500	20	4.69863e-55	0.8835
5602	c6302_g1_i2	40s ribosomal protein s26	437	20	2.62895e-55	0.877
37248	c36756_g1_i1	40s ribosomal protein s27	467	20	8.80476e-72	0.938
17592	c16695_g1_i1	40s ribosomal protein s27-like	460	20	1.52287e-52	0.9445
990	c1126_g1_i1	40s ribosomal protein s28	331	20	9.14409e-27	0.945
12123	c11096_g1_i1	40s ribosomal protein s29-like	353	20	1.88942e-25	0.878
18264	c17376_g1_i1	40s ribosomal protein s3a	880	20	4.60836e-161	0.8575
29521	c28879_g1_i1	40s ribosomal protein s5	691	20	1.18777e-131	0.9455
18572	c17688_g1_i1	40s ribosomal protein s7	648	20	5.5731e-130	0.8455
6582	c7566_g1_i1	40s ribosomal protein sa	1030	20	9.6923e-129	0.8855
18197	c17308_g1_i1	40s ribosomal protein sa-like	221	20	7.09584e-44	0.967
30959	c30337_g1_i1	45 kda immunophilin fkbp45	1316	20	1.40121e-39	0.7505
36328	c35825_g1_i1	45 kda immunophilin fkbp45	642	20	1.41744e-26	0.603
11623	c10595_g1_i1	4-aminobutyrate mitochondrial-like	1645	20	0	0.759
5499	c6174_g1_i1	4-hydroxybenzoate mitochondrial-like	1624	20	1.72157e-111	0.77
23666	c22881_g1_i1	4-hydroxyphenylpyruvate dioxygenase	1253	20	0	0.86
37954	c37469_g1_i1	4-hydroxyphenylpyruvate dioxygenase-like	219	20	9.18817e-10	0.661
42269	c41876_g1_i1	4-hydroxyphenylpyruvate dioxygenase-like	767	20	1.62423e-54	0.51
15977	c15008_g1_i1	4-trimethylaminobutyraldehyde dehydrogenase	237	20	2.77741e-30	0.78
29809	c29172_g1_i1	4-trimethylaminobutyraldehyde dehydrogenase	324	20	1.11389e-41	0.7745
37336	c36845_g1_i1	5 -3 exoribonuclease 1	481	20	2.39127e-38	0.702
32209	c31601_g1_i1	5 -3 exoribonuclease 1-like	456	20	2.07308e-48	0.73
37117	c36622_g1_i1	5 -3 exoribonuclease 1-like isoform x3	331	20	5.84891e-52	0.8495
3579	c3963_g1_i1	5 -3 exoribonuclease 2 homolog	3582	20	0	0.735
7208	c8177_g1_i1	5 -amp-activated protein kinase catalytic subunit alpha-2	907	20	1.39885e-37	0.7015
7209	c8177_g1_i2	5 -amp-activated protein kinase catalytic subunit alpha-2	1001	20	2.22747e-36	0.6995
7210	c8177_g1_i3	5 -amp-activated protein kinase catalytic subunit alpha-2-like	1564	20	7.76e-177	0.7365
14198	c13198_g1_i1	5 -amp-activated protein kinase catalytic subunit alpha-2-like	453	20	1.52603e-68	0.85
13499	c12489_g1_i1	5 -amp-activated protein kinase subunit beta-1-like	355	20	2.93665e-27	0.744
8062	c9019_g1_i4	5 -amp-activated protein kinase subunit gamma-2	3216	20	3.16653e-165	0.8205
44330	c43972_g1_i1	52 kda repressor of the inhibitor of the protein kinase-like	312	20	2.75704e-14	0.7455
9046	c9811_g1_i2	5-aminolevulinate erythroid- mitochondrial-like	2562	20	0	0.7595
9048	c9811_g1_i4	5-aminolevulinate erythroid- mitochondrial-like	2646	20	0	0.7295
46577	c46275_g1_i1	5-formyltetrahydrofolate cyclo-ligase	479	20	1.05579e-61	0.7065
13555	c12544_g1_i1	5-methylcytosine rrna methyltransferase nsun4-like	584	20	2.19494e-11	0.5975
35861	c35352_g1_i1	60s acidic ribosomal protein p0	938	20	7.60373e-141	0.845
11860	c10835_g1_i1	60s acidic ribosomal protein p1	535	20	5.24526e-25	0.838
18584	c17702_g1_i1	60s acidic ribosomal protein p2	383	20	8.8522e-20	0.783
41122	c40726_g1_i1	60s acidic ribosomal protein p2	374	20	1.551e-21	0.7535
20435	c19563_g1_i1	60s ribosomal export protein nmd3	219	20	7.67517e-13	0.725
30018	c29382_g1_i1	60s ribosomal export protein nmd3-like	221	20	6.3954e-16	0.713
40399	c39966_g1_i1	60s ribosomal export protein nmd3-like	310	20	6.15981e-50	0.8225
26141	c25387_g1_i1	60s ribosomal protein l12	378	20	1.34788e-64	0.9695
46345	c46031_g1_i1	60s ribosomal protein l12	257	20	5.52551e-43	0.9325
36339	c35836_g1_i1	60s ribosomal protein l13	713	20	2.97647e-103	0.776
18249	c17361_g1_i1	60s ribosomal protein l14	668	20	3.08591e-41	0.696
19585	c18706_g1_i1	60s ribosomal protein l14	264	9	7.49074e-37	0.8411
17810	c16915_g1_i1	60s ribosomal protein l18	208	20	2.59393e-39	0.9415
24609	c23835_g1_i1	60s ribosomal protein l18a-like	616	20	1.4042e-73	0.7765
18324	c17436_g1_i1	60s ribosomal protein l19-like	643	20	2.36171e-75	0.885
17575	c16678_g1_i1	60s ribosomal protein l21	1365	20	1.0425e-60	0.82
580	c628_g1_i1	60s ribosomal protein l22	625	20	4.38132e-37	0.7865
30378	c29747_g1_i1	60s ribosomal protein l23	468	20	1.46647e-86	0.9485
874	c972_g1_i1	60s ribosomal protein l23a	1262	20	1.15547e-58	0.8695
35873	c35364_g1_i1	60s ribosomal protein l27	560	20	2.09379e-58	0.796
41235	c40838_g1_i1	60s ribosomal protein l27a-like	650	20	1.24173e-58	0.8615
24598	c23823_g1_i1	60s ribosomal protein l29	339	20	6.03256e-20	0.919
23458	c22672_g1_i1	60s ribosomal protein l31	471	20	5.45857e-58	0.852
38129	c37645_g1_i1	60s ribosomal protein l34-like	440	20	2.10235e-40	0.8005
921	c1033_g1_i1	60s ribosomal protein l36	426	20	1.86334e-62	0.871
32246	c31638_g1_i1	60s ribosomal protein l37a-like	377	20	1.3552e-42	0.857
39206	c38741_g1_i1	60s ribosomal protein l38	341	20	5.59601e-36	0.9335
35543	c35031_g1_i1	60s ribosomal protein l5	1026	20	1.68545e-134	0.8175
12034	c11007_g1_i1	60s ribosomal protein l6	840	20	4.94555e-74	0.7385
12531	c11511_g1_i1	60s ribosomal protein l7 l12	431	20	3.2347e-28	0.798
6127	c7000_g1_i1	60s ribosomal protein l7a	985	20	1.62467e-101	0.8515
41140	c40744_g1_i1	60s ribosomal protein l8	865	20	5.80356e-167	0.9155
32523	c31917_g1_i1	60s ribosomal protein l9	333	20	4.54318e-70	0.866
17982	c17092_g1_i1	60s ribosomal protein l9-like	650	20	4.54133e-122	0.817
36147	c35641_g1_i1	60s ribosome subunit biogenesis protein nip7 homolog	893	20	2.74992e-85	0.772
42584	c42196_g1_i1	6-phosphofructo-2-kinase fructose -	1134	20	8.06283e-24	0.82
14048	c13044_g1_i1	6-phosphofructo-2-kinase fructose- -biphosphatase 1	645	20	1.48746e-106	0.816
37199	c36707_g1_i1	6-phosphofructo-2-kinase fructose- -bisphosphatase short form	1000	20	8.44346e-150	0.8145
37690	c37201_g1_i1	6-phosphofructo-2-kinase fructose- -bisphosphatase short form	489	20	5.43001e-41	0.904
45929	c45607_g1_i1	6-phosphofructo-2-kinase fructose- -bisphosphatase-like isoform x3	350	20	7.33126e-26	0.788
8653	c9527_g1_i1	6-phosphofructokinase-like isoform x1	3293	20	0	0.805
8654	c9527_g1_i2	6-phosphofructokinase-like isoform x1	1975	20	0	0.843
8656	c9527_g1_i4	6-phosphofructokinase-like isoform x1	3179	20	0	0.845
36067	c35560_g1_i1	6-phosphogluconate decarboxylating	2425	20	0	0.8725
12656	c11637_g1_i1	6-phosphogluconolactonase-like	873	20	1.10255e-90	0.6845
9242	c9934_g1_i1	6-pyruvoyl tetrahydrobiopterin synthase	382	20	4.97374e-51	0.782
9243	c9934_g1_i2	6-pyruvoyl tetrahydrobiopterin synthase-like	369	20	1.51912e-43	0.767
2929	c3257_g1_i1	7 transmembrane	784	20	3.41743e-38	0.5045
11180	c10505_g1_i1	71 kda protein	1411	20	2.00183e-41	0.4605
20362	c19490_g1_i1	7sk snrna methylphosphate capping enzyme	429	20	5.21967e-24	0.712
25495	c24732_g1_i1	7sk snrna methylphosphate capping enzyme	453	20	1.47691e-12	0.613
35033	c34505_g1_i1	80 kda mcm3-associated protein	216	20	1.18611e-14	0.688
36023	c35515_g1_i1	85 88 kda calcium-independent phospholipase a2 isoform x1	413	20	2.64569e-51	0.8225
28362	c27659_g1_i1	85 kda calcium-independent phospholipase a2-like	290	13	4.20458e-08	0.51
2399	c2726_g1_i1	a chain apocrustacyanin c1 crystals grown in space and earth using vapour diffusion geometry	757	11	9.92849e-14	0.5018
32819	c32219_g1_i1	a disintegrin and metalloproteinase with thrombospondin motifs 14	345	20	5.62325e-23	0.6135
14344	c13346_g1_i1	a disintegrin and metalloproteinase with thrombospondin motifs 3	382	10	1.89133e-06	0.665
14803	c13811_g1_i1	a disintegrin and metalloproteinase with thrombospondin motifs 3-like	329	20	8.6845e-36	0.6445
35906	c35397_g1_i1	a disintegrin and metalloproteinase with thrombospondin motifs 3-like	1615	20	5.36496e-17	0.5065
42650	c42263_g1_i1	a disintegrin and metalloproteinase with thrombospondin motifs 3-like	272	20	7.82746e-27	0.697
41692	c41294_g1_i1	a disintegrin and metalloproteinase with thrombospondin motifs 7-like	634	20	6.82639e-34	0.496
25299	c24532_g1_i1	aaa family atpase 60s ribosome export protein	424	20	1.45291e-17	0.5245
4935	c5471_g1_i2	aael001060- partial	490	15	2.88306e-10	0.6993
5487	c6158_g1_i1	aael001060- partial	792	20	4.24506e-63	0.6885
45513	c45181_g1_i1	aael002251- partial	309	20	1.14699e-12	0.874
30561	c29934_g1_i1	aael002548- partial	1878	20	7.97881e-23	0.4595
29374	c28732_g1_i1	aael002829- partial	415	20	2.37246e-21	0.6235
20502	c19631_g1_i1	aael003592- partial	549	8	6.80862e-12	0.4625
22712	c21896_g1_i1	aael003609- partial	411	20	6.02913e-82	0.9715
16049	c15081_g1_i1	aael005315- partial	307	20	2.02082e-19	0.7305
28121	c27407_g1_i1	aael005685- partial	228	20	2.15606e-35	0.845
36720	c36221_g1_i1	aael006472- partial	487	20	3.52021e-28	0.66
39968	c39524_g1_i1	aael006472- partial	235	20	1.65762e-20	0.679
25074	c24303_g1_i1	aael007804- partial	592	20	1.53815e-66	0.654
37331	c36840_g1_i1	aael007804- partial	353	20	1.88585e-26	0.605
28064	c27349_g1_i1	aael008845- partial	220	20	5.34646e-14	0.698
41158	c40762_g1_i1	aael010198- partial	2618	17	7.71309e-14	0.4765
12075	c11048_g1_i1	aael010215- partial	472	20	1.28953e-20	0.5815
5213	c5797_g1_i1	aael010828- partial	2172	20	0	0.6395
42334	c41941_g1_i1	aael011417- partial	207	20	1.26463e-09	0.5925
14746	c13753_g1_i1	aael012182- partial	483	20	4.19473e-15	0.793
40121	c39679_g1_i1	aael013398- partial	286	20	1.3063e-26	0.723
45258	c44923_g1_i1	abc subfamily abcd	574	3	8.73648e-10	0.65
11480	c10558_g1_i1	abc subfamily abcg	3433	20	0	0.681
11481	c10558_g1_i2	abc subfamily abcg	3429	20	0	0.681
23580	c22795_g1_i1	abc subfamily abcg	2303	20	0	0.6625
3808	c4183_g1_i1	abc transporter	202	20	2.10944e-11	0.7485
3809	c4183_g1_i2	abc transporter	295	20	1.87658e-21	0.642
28041	c27325_g1_i1	abc transporter	262	20	6.20339e-32	0.8855
28541	c27847_g1_i1	abc transporter c family member 2-like	226	20	1.3561e-18	0.719
21358	c20504_g1_i1	abhydrolase domain-containing protein 11-like	352	20	1.77925e-33	0.659
26657	c25909_g1_i1	abhydrolase domain-containing protein 11-like	585	20	9.89288e-22	0.6455
6107	c6968_g1_i1	abhydrolase domain-containing protein 14a	1203	20	5.52245e-46	0.5965
42157	c41763_g1_i1	abhydrolase domain-containing protein 16a	1103	20	5.38958e-108	0.6995
35744	c35231_g1_i1	abhydrolase domain-containing protein 16a-like	785	20	4.0704e-40	0.5635
5815	c6588_g1_i1	abhydrolase domain-containing protein 3-like	2039	20	6.66862e-143	0.688
37805	c37319_g1_i1	abhydrolase domain-containing protein 4	739	20	7.65316e-63	0.68
41921	c41523_g1_i1	abhydrolase domain-containing protein 4-like	396	20	2.04231e-51	0.8075
28636	c27943_g1_i1	abl interactor 2	227	20	4.6071e-35	0.9095
28898	c28223_g1_i1	abl interactor 2	433	20	1.48755e-28	0.9025
31432	c30816_g1_i1	abl interactor 2	327	5	2.23331e-07	0.622
19888	c19011_g1_i1	abrupt protein	324	20	9.35556e-50	0.6945
203	c220_g1_i1	ac transposable element-derived protein 4	227	10	2.5186e-10	0.547
2798	c3103_g1_i1	ac transposable element-derived protein 4	430	20	2.44161e-18	0.5805
8113	c9070_g1_i1	ac transposable element-derived protein 4	387	7	4.79077e-09	0.57
8386	c9330_g1_i1	ac transposable element-derived protein 4	235	3	5.3314e-09	0.7067
8685	c9554_g1_i2	ac transposable element-derived protein 4	312	3	9.55533e-08	0.7567
8781	c9620_g1_i1	ac transposable element-derived protein 4	201	1	2.44966e-08	0.59
9706	c10161_g1_i1	ac transposable element-derived protein 4	249	20	1.35469e-14	0.676
9709	c10161_g1_i2	ac transposable element-derived protein 4	257	20	6.66111e-16	0.6665
9909	c10244_g2_i1	ac transposable element-derived protein 4	400	20	2.4091e-39	0.6985
11155	c10502_g1_i1	ac transposable element-derived protein 4	358	20	5.86209e-18	0.649
11156	c10502_g1_i2	ac transposable element-derived protein 4	344	20	3.43887e-23	0.682
11157	c10502_g2_i1	ac transposable element-derived protein 4	572	20	5.21025e-34	0.5425
11159	c10502_g1_i3	ac transposable element-derived protein 4	217	1	3.03289e-06	0.54
11160	c10502_g1_i4	ac transposable element-derived protein 4	377	20	1.17193e-36	0.636
11325	c10529_g1_i2	ac transposable element-derived protein 4	1731	20	8.74179e-67	0.627
11326	c10529_g1_i3	ac transposable element-derived protein 4	363	20	3.79268e-30	0.699
11582	c10575_g1_i1	ac transposable element-derived protein 4	1985	20	9.59601e-106	0.5885
11583	c10575_g1_i2	ac transposable element-derived protein 4	1981	20	1.90027e-105	0.5895
37195	c36703_g1_i1	ac transposable element-derived protein 4	401	6	9.07095e-13	0.575
29636	c28994_g1_i1	ac090485_10 retroelement	263	20	3.37307e-22	0.6305
4237	c4676_g2_i1	ac1147-like partial	2878	20	6.04921e-57	0.7685
33349	c32756_g1_i1	acc synthase	206	5	9.20985e-07	0.602
38954	c38477_g1_i1	accessory gland protein	353	20	7.9434e-11	0.6235
19483	c18603_g1_i1	ace-paralogous acetylcholinesterase	300	20	1.40879e-38	0.75
18758	c17878_g1_i1	acetolactate synthase-like	2324	20	0	0.798
42418	c42028_g1_i1	acetyl- carboxylase	231	20	2.05987e-26	0.795
20694	c19824_g1_i1	acetyl- carboxylase 2	334	20	2.71111e-48	0.8445
41438	c41039_g1_i1	acetyl- carboxylase-like	1452	20	2.07413e-28	0.6645
45431	c45098_g1_i1	acetyl- carboxylase-like	499	20	2.99622e-76	0.822
24105	c23323_g1_i1	acetyl- carboxylase-like isoform 2	430	20	7.75479e-77	0.8825
37180	c36687_g1_i1	acetyl- mitochondrial	1423	20	0	0.82
27704	c26980_g1_i1	acetyl- partial	246	20	5.03792e-39	0.92
31607	c30991_g1_i1	acetyl- partial	614	20	4.02097e-108	0.8755
34722	c34177_g1_i1	acetyl- synthetase	207	20	1.87664e-15	0.8345
19115	c18235_g1_i1	acetylcholinesterase	326	20	1.22427e-50	0.8715
3669	c4054_g1_i1	acetyl-coa carboxylase	1440	20	0	0.7905
3670	c4054_g1_i2	acetyl-coa carboxylase	1169	20	0	0.833
24349	c23570_g1_i1	acetyl-coa carboxylase	650	20	8.31589e-88	0.7515
34372	c33816_g1_i1	acetyl-coenzyme a cytoplasmic	207	20	2.25113e-25	0.7995
26330	c25578_g1_i1	acetyl-coenzyme a cytoplasmic isoform x1	662	20	1.439e-92	0.7355
33353	c32760_g1_i1	acetyl-coenzyme a cytoplasmic isoform x2	286	20	2.48935e-41	0.8845
44039	c43673_g1_i1	acetyl-coenzyme a synthetase-like	205	20	3.07025e-23	0.7775
17720	c16822_g1_i1	acetyl-coenzyme a transporter 1-like	240	20	3.04334e-23	0.798
41796	c41397_g1_i1	acetyl-coenzyme a transporter 1-like	310	20	2.88896e-34	0.832
11641	c10615_g1_i1	achain crystal structure of bee venom hyaluronidase	2250	20	6.63843e-52	0.5395
8373	c9312_g1_i1	achain crystal structure of engineered northeast structural genomics consortium target	3200	20	1.09558e-25	0.5825
8374	c9312_g1_i2	achain crystal structure of engineered northeast structural genomics consortium target	3657	20	1.39975e-25	0.5825
8375	c9312_g1_i3	achain crystal structure of engineered northeast structural genomics consortium target	3005	20	9.66351e-26	0.5825
9296	c9962_g1_i1	achain crystal structure of engineered northeast structural genomics consortium target	1125	20	8.68701e-22	0.536
9298	c9962_g1_i2	achain crystal structure of engineered northeast structural genomics consortium target	1173	20	9.76468e-22	0.536
22013	c21170_g1_i1	achain crystal structure of engineered northeast structural genomics consortium target	293	20	2.08288e-10	0.642
41743	c41344_g1_i1	achain crystal structure of engineered northeast structural genomics consortium target	1136	20	3.75127e-31	0.588
42331	c41938_g1_i1	achain crystal structure of engineered northeast structural genomics consortium target	243	20	5.48684e-15	0.661
25388	c24623_g1_i1	achain crystal structure of the glycine receptor-gephyrin complex	662	20	6.9949e-49	0.6855
28761	c28076_g1_i1	achain crystal structure of the n-terminal domain of human symplekin	378	20	2.46059e-44	0.7195
11221	c10510_g1_i6	achain esterase domain of the zfl2-1 orf1 protein from the zebrafish zfl2-1 retrotransposon	385	6	2.19096e-15	0.4933
11556	c10571_g1_i3	achain esterase domain of the zfl2-1 orf1 protein from the zebrafish zfl2-1 retrotransposon	1175	20	4.73263e-20	0.4685
13005	c11989_g1_i1	achain structural basis for hif-1alphacbp recognition in the cellular hypoxic response	486	20	2.74634e-27	0.8315
515	c568_g1_i1	achain structural determinants for improved thermal stability of designed ankyrin repeat proteins with a redesigned c- capping	1075	20	1.44631e-09	0.514
516	c568_g1_i2	achain structural determinants for improved thermal stability of designed ankyrin repeat proteins with a redesigned c- capping	1133	20	1.83609e-09	0.5145
23275	c22478_g1_i1	achain the crystal structure of humanized xenopus mdm2 with nutlin-3a	381	4	5.64251e-07	0.51
9357	c9995_g1_i1	acid ceramidase-like	1866	20	3.0372e-136	0.6805
9358	c9995_g1_i2	acid ceramidase-like	3136	20	2.05924e-131	0.6805
9991	c10266_g2_i2	acid ceramidase-like	1591	20	8.54155e-130	0.678
9992	c10266_g2_i3	acid ceramidase-like	1360	20	2.96088e-132	0.6755
25079	c24308_g1_i1	acid phosphatase-1	256	20	2.92841e-17	0.6515
12574	c11554_g1_i1	acid sphingomyelinase-like phosphodiesterase 3b	307	20	5.13454e-10	0.543
30711	c30086_g1_i1	acid sphingomyelinase-like phosphodiesterase 3b	2202	20	1.02778e-107	0.576
30022	c29386_g1_i1	acid sphingomyelinase-like phosphodiesterase 3b-like	468	20	8.6893e-35	0.58
11327	c10530_g1_i1	acidic leucine-rich nuclear phosphoprotein 32 family member b	2451	20	1.38774e-36	0.5815
11330	c10530_g1_i3	acidic leucine-rich nuclear phosphoprotein 32 family member b	2357	20	1.27236e-38	0.579
41926	c41528_g1_i1	acidic leucine-rich nuclear phosphoprotein 32 family member b	608	5	9.00784e-09	0.636
38209	c37725_g1_i1	acidic ribosomal protein	660	20	1.99408e-41	0.881
12438	c11417_g1_i1	aconitate mitochondrial	2939	20	0	0.874
356	c382_g1_i1	actin	820	20	0	0.994
29347	c28705_g1_i1	actin	1938	20	0	0.9825
31673	c31057_g1_i1	actin	202	20	7.32018e-25	0.7405
37030	c36533_g1_i1	actin	864	20	3.91323e-155	0.8805
11411	c10545_g1_i1	actin 1	1066	20	0	0.969
11412	c10545_g1_i2	actin 1	1040	20	0	0.969
30376	c29745_g1_i1	actin binding protein	2684	20	2.00431e-62	0.7415
8435	c9370_g1_i1	actin-binding lim protein 1-like	1998	20	4.14702e-09	0.823
8437	c9370_g1_i3	actin-binding lim protein 1-like	2194	20	2.17361e-29	0.805
17551	c16654_g1_i1	actin-binding lim protein 1-like	1767	20	0	0.695
689	c748_g1_i1	actin-depolymerizing factor 1	1673	20	1.71275e-49	0.769
690	c748_g1_i2	actin-depolymerizing factor 1	1697	20	1.90636e-49	0.769
19420	c18541_g1_i1	actin-depolymerizing factor 1	1401	20	2.5754e-60	0.796
43931	c43563_g1_i1	actin-like protein 6a-like	460	20	9.63798e-71	0.8355
45254	c44919_g1_i1	actin-like protein 6a-like	317	20	2.8541e-38	0.743
35830	c35320_g1_i1	actin-related protein 10	1578	20	1.12065e-130	0.6695
8329	c9271_g1_i1	actin-related protein 2 3 complex subunit 3-like	1158	20	9.07527e-84	0.7825
8330	c9271_g1_i2	actin-related protein 2 3 complex subunit 3-like	1113	20	5.47082e-82	0.7845
11833	c10807_g1_i1	actin-related protein 2 3 complex subunit 4-like	829	20	4.96592e-100	0.9375
4775	c5292_g1_i1	actin-related protein 2 isoform x3	702	20	1.31315e-133	0.93
17635	c16737_g1_i1	actin-related protein 2-like isoform 1	463	20	4.03765e-81	0.945
29708	c29069_g1_i1	actin-related protein 3	1721	20	0	0.901
13622	c12611_g1_i1	actin-related protein 5-like	857	20	4.76892e-53	0.644
33480	c32891_g1_i1	actin-related protein 5-like	328	19	5.86656e-15	0.6416
46415	c46104_g1_i1	actin-related protein 5-like	298	20	1.07726e-35	0.7545
35204	c34686_g1_i1	actin-related protein 6	217	20	7.16357e-26	0.841
37642	c37153_g1_i1	actin-related protein 6	288	20	3.38435e-42	0.87
1522	c1691_g1_i1	actin-related protein 8-like	617	20	2.79768e-51	0.6625
4491	c4980_g1_i1	actin-related protein 8-like	276	20	9.25756e-39	0.783
39769	c39320_g1_i1	actin-related protein 8-like	242	20	6.37492e-22	0.844
18778	c17898_g1_i1	activating molecule in becn1-regulated autophagy protein 1 isoform x4	678	20	4.19486e-42	0.639
12275	c11248_g1_i1	activating signal cointegrator 1	283	20	1.80442e-14	0.863
20137	c19262_g1_i1	activating signal cointegrator 1	397	20	1.51323e-36	0.7815
33737	c33158_g1_i1	activating signal cointegrator 1	203	20	3.66923e-15	0.847
25799	c25038_g1_i1	activating signal cointegrator 1 complex subunit 1	561	20	5.39814e-50	0.683
37395	c36905_g1_i1	activating signal cointegrator 1 complex subunit 1-like	388	20	7.47168e-22	0.5675
32738	c32138_g1_i1	activating signal cointegrator 1 complex subunit 2	727	20	1.68233e-51	0.6375
1976	c2221_g1_i1	activating signal cointegrator 1 complex subunit 2 isoform 1	1329	20	2.15395e-21	0.5355
1977	c2221_g1_i2	activating signal cointegrator 1 complex subunit 2 isoform 1	1347	20	6.42666e-21	0.5145
23573	c22788_g1_i1	activating signal cointegrator 1 complex subunit 2 isoform x2	628	20	7.34782e-16	0.528
3084	c3430_g1_i1	activating signal cointegrator 1 complex subunit 3	2817	20	0	0.741
32086	c31476_g1_i1	activating signal cointegrator 1 complex subunit 3	519	20	5.05579e-29	0.5865
36167	c35661_g1_i1	activating signal cointegrator 1 complex subunit 3	962	20	1.89875e-145	0.802
20095	c19219_g1_i1	activating signal cointegrator 1 complex subunit 3-like	310	20	3.15786e-42	0.839
26903	c26159_g1_i1	activating signal cointegrator 1 complex subunit 3-like	334	20	3.85138e-54	0.8805
31676	c31060_g1_i1	activating signal cointegrator 1 complex subunit 3-like	673	20	4.9678e-108	0.836
32870	c32271_g1_i1	activating signal cointegrator 1 complex subunit 3-like	306	20	4.08908e-48	0.915
30726	c30102_g1_i1	activating transcription factor 7-interacting protein 1	788	20	2.88693e-25	0.591
9330	c9975_g1_i4	activating transcription factor 7-interacting protein 2	396	5	3.69744e-09	0.676
25358	c24591_g1_i1	activating transcription factor of chaperone-like	1938	20	7.3014e-80	0.735
24856	c24082_g1_i1	activator of 90 kda heat shock protein atpase homolog 1-like	984	20	4.54928e-75	0.641
13490	c12479_g1_i1	activator of basal transcription 1-like	762	20	1.23594e-43	0.6695
27870	c27150_g1_i1	active breakpoint cluster region-related	232	20	2.79705e-24	0.75
45224	c44888_g1_i1	active breakpoint cluster region-related	294	20	4.87339e-32	0.717
41459	c41060_g1_i1	activin receptor type	223	20	1.04614e-25	0.833
29009	c28340_g1_i1	activin receptor type-1-like isoform x1	237	20	1.5869e-39	0.888
15567	c14590_g1_i1	acyl- :lysophosphatidylglycerol acyltransferase 1-like	433	20	1.37949e-30	0.586
8652	c9526_g1_i1	acyl- -binding domain-containing protein 5-like	1384	20	1.0018e-09	0.5915
21393	c20539_g1_i1	acyl- -binding domain-containing protein 5-like	293	20	9.05974e-15	0.8225
35768	c35255_g1_i1	acyl- -binding domain-containing protein 5-like	1041	20	1.76058e-21	0.7255
8679	c9549_g1_i1	acyl- -binding domain-containing protein 6	1575	20	3.4655e-66	0.6235
8680	c9549_g1_i2	acyl- -binding domain-containing protein 6	1507	20	2.06701e-66	0.6235
24916	c24142_g1_i1	acyl- -binding protein	498	20	1.00828e-40	0.835
23420	c22634_g1_i1	acyl- dehydrogenase	516	20	1.20445e-74	0.7955
24146	c23364_g1_i1	acyl- dehydrogenase	333	20	1.43438e-46	0.831
62	c67_g1_i2	acyl- dehydrogenase family member mitochondrial	2175	20	0	0.7795
61	c67_g1_i1	acyl- dehydrogenase family member mitochondrial-like	2415	20	0	0.7235
25762	c25000_g1_i1	acyl- dehydrogenase -like	1021	20	2.76634e-149	0.7745
41324	c40926_g1_i1	acyl- dehydrogenase -like	692	20	6.50063e-33	0.5925
25584	c24821_g1_i1	acyl- delta desaturase-like	1612	1	3.75706e-06	0.91
32946	c32348_g1_i1	acyl- desaturase	1020	20	7.14638e-176	0.7575
8258	c9204_g1_i1	acyl- oxidase	1639	20	0	0.7335
12441	c11420_g1_i1	acyl- oxidase	2699	20	6.00108e-139	0.6625
28993	c28323_g1_i1	acyl- synthetase family member mitochondrial	248	20	1.19521e-18	0.6985
29891	c29254_g1_i1	acyl- synthetase family member mitochondrial	949	20	1.95872e-103	0.6635
45534	c45204_g1_i1	acyl- synthetase family member mitochondrial	380	20	1.6193e-40	0.711
2666	c2963_g1_i1	acyl- synthetase long- isoform d	817	20	3.00692e-46	0.6835
10343	c10347_g1_i2	acyl- thioesterase 1	2263	20	4.00218e-40	0.543
10344	c10347_g1_i3	acyl- thioesterase 1	2238	20	4.76662e-40	0.543
10345	c10347_g1_i4	acyl- thioesterase 1	2096	20	2.48952e-40	0.543
39855	c39409_g1_i1	acylamino-acid-releasing enzyme	201	13	1.00736e-07	0.6123
6072	c6928_g1_i1	acylamino-acid-releasing enzyme-like	804	20	1.56182e-10	0.672
13223	c12209_g1_i1	acylamino-acid-releasing enzyme-like	506	20	3.38428e-30	0.595
20902	c20036_g1_i1	acyl-coenzyme a oxidase peroxisomal	578	20	6.65995e-39	0.724
25589	c24826_g1_i1	acyl-coenzyme a oxidase peroxisomal	313	20	8.32051e-52	0.7945
29882	c29245_g1_i1	acyl-coenzyme a oxidase peroxisomal	284	20	8.77783e-54	0.886
8345	c9289_g1_i1	acyl-coenzyme a thioesterase 4-like isoform x1	1696	20	2.45233e-30	0.4575
8770	c9611_g1_i1	acyl-coenzyme a thioesterase 4-like isoform x1	319	20	7.42796e-18	0.569
11289	c10521_g2_i1	acyl-coenzyme a thioesterase 4-like isoform x1	859	20	3.51473e-23	0.536
19145	c18265_g1_i1	acyl-coenzyme a thioesterase 4-like isoform x1	247	20	8.7805e-12	0.6225
46177	c45860_g1_i1	acyl-coenzyme a thioesterase 4-like isoform x1	313	11	1.79662e-10	0.5291
9245	c9935_g1_i1	acyl-coenzyme a thioesterase mitochondrial-like isoform x2	1835	20	1.36026e-95	0.707
34883	c34347_g1_i1	acylglycerol mitochondrial	247	20	2.00499e-18	0.76
28768	c28083_g1_i1	acylglycerol mitochondrial-like	212	20	5.99754e-14	0.644
44355	c43997_g1_i1	acylglycerol mitochondrial-like	276	3	1.31863e-06	0.5767
19903	c19026_g1_i1	acylphosphatase-1-like	614	20	7.75298e-20	0.7515
1127	c1295_g1_i1	acyl-protein thioesterase 1-like	1744	20	3.19255e-103	0.787
10424	c10362_g5_i1	acylpyruvase mitochondrial-like	1307	20	1.03657e-90	0.7185
4442	c4920_g1_i1	ACYPI002323	522	1	3.82976e-06	0.71
41970	c41572_g1_i1	adam 10	409	20	8.76515e-62	0.831
25239	c24472_g1_i1	adam 12	516	20	2.50351e-32	0.538
39095	c38625_g1_i1	adam 17-like protease-like	301	20	3.4407e-39	0.809
18012	c17122_g1_i1	adamts-like protein 5-like	328	20	4.31431e-21	0.57
32033	c31423_g1_i1	additional sex isoform a	543	20	5.38788e-09	0.7505
12213	c11187_g1_i1	additional sex isoform d	509	20	4.69287e-37	0.6955
32182	c31574_g1_i1	additional sex isoform d	887	20	1.07479e-10	0.836
32203	c31595_g1_i1	adenine phosphoribosyltransferase	320	20	7.92911e-33	0.7165
33260	c32666_g1_i1	adenine phosphoribosyltransferase	232	20	8.76366e-24	0.7135
1717	c1903_g1_i1	adenosine deaminase	2506	20	8.63108e-65	0.661
20879	c20012_g1_i1	adenosine deaminase	491	20	4.13137e-31	0.644
8551	c9462_g1_i1	adenosine deaminase cecr1 isoform 1	2979	20	1.68955e-164	0.646
8552	c9462_g1_i2	adenosine deaminase cecr1 isoform 1	2923	20	1.75332e-164	0.646
33575	c32990_g1_i1	adenosine deaminase-like	355	20	9.10399e-32	0.701
25324	c24557_g1_i1	adenosine deaminase-like protein isoform x1	512	20	2.23524e-44	0.6865
8445	c9376_g1_i1	adenosine kinase 2-like	1319	20	1.36205e-149	0.7515
8446	c9376_g1_i2	adenosine kinase 2-like	1379	20	4.81434e-149	0.753
26376	c25624_g1_i1	adenosine receptor a2b-like	2357	20	1.63283e-16	0.5495
12159	c11132_g1_i1	adenosylhomocysteinase	1646	20	0	0.888
2159	c2434_g1_i1	adenosylhomocysteinase 3-like	966	20	6.82291e-39	0.9705
2160	c2434_g1_i2	adenosylhomocysteinase 3-like	836	20	2.23515e-39	0.9705
2619	c2926_g1_i1	adenosylhomocysteinase 3-like	1349	20	0	0.936
2620	c2926_g1_i2	adenosylhomocysteinase 3-like	1200	20	0	0.9355
2503	c2825_g1_i1	adenylate cyclase	1672	20	1.87734e-46	0.4905
13679	c12668_g1_i1	adenylate cyclase	371	20	8.33732e-09	0.563
19331	c18452_g1_i1	adenylate cyclase	327	20	6.95405e-27	0.7725
2420	c2745_g1_i1	adenylate cyclase type 2-like	1790	20	5.17945e-85	0.6375
3131	c3496_g1_i1	adenylate cyclase type 2-like	2910	20	6.84527e-126	0.539
3132	c3496_g1_i2	adenylate cyclase type 2-like	3082	20	2.5129e-125	0.539
45106	c44769_g1_i1	adenylate kinase 2	228	20	3.2494e-22	0.91
30844	c30222_g1_i1	adenylate kinase isoenzyme 6-like	709	20	6.29723e-70	0.823
15064	c14078_g1_i1	adenylate kinase mitochondrial isoform x1	469	20	3.65205e-72	0.779
15077	c14091_g1_i1	adenylosuccinate lyase	227	20	2.67454e-33	0.8595
14675	c13682_g1_i1	adenylosuccinate lyase-like	220	3	7.53228e-08	0.7533
4025	c4393_g1_i1	adenylosuccinate synthetase-like	1574	20	0	0.7795
2055	c2305_g1_i2	adenylyl cyclase-associated protein 1	1792	20	5.10447e-153	0.613
2054	c2305_g1_i1	adenylyl cyclase-associated protein 1-like	1732	20	7.67001e-158	0.6375
26639	c25891_g1_i1	adenylyltransferase and sulfurtransferase mocs3	449	20	7.28508e-28	0.7675
15127	c14141_g1_i1	adhesive plaque matrix partial	376	4	6.78478e-12	0.5225
44204	c43845_g1_i1	adhesive plaque matrix protein	299	20	1.56575e-12	0.579
9973	c10261_g3_i1	adipocyte plasma membrane-associated	1548	20	7.60209e-55	0.58
797	c879_g1_i1	adipor-like receptor cg5315-like	1896	20	2.37526e-170	0.7795
17975	c17085_g1_i1	adipose triglyceride lipase brummer	285	20	4.82203e-40	0.816
1189	c1352_g1_i1	adp atp translocase	1354	20	0	0.9075
43551	c43173_g1_i1	adp-dependent glucokinase-like	273	20	9.74535e-19	0.683
32338	c31732_g1_i1	adp-ribose mitochondrial	508	20	9.73475e-64	0.706
23988	c23207_g1_i1	adp-ribose mitochondrial-like	236	20	1.10002e-25	0.732
1079	c1242_g1_i1	adp-ribosylation factor 1	1825	20	4.00136e-122	0.978
4756	c5273_g1_i1	adp-ribosylation factor 4	1714	20	1.93255e-119	0.9375
30907	c30285_g1_i1	adp-ribosylation factor gtpase-activating	250	20	2.34728e-27	0.658
36451	c35949_g1_i1	adp-ribosylation factor gtpase-activating	465	20	4.80107e-25	0.7065
3201	c3562_g1_i1	adp-ribosylation factor gtpase-activating protein 2	513	20	1.33079e-84	0.8235
3202	c3562_g1_i2	adp-ribosylation factor gtpase-activating protein 2	426	20	3.73568e-80	0.8875
3739	c4118_g1_i1	adp-ribosylation factor-binding protein gga1-like	336	20	1.85733e-33	0.782
43491	c43112_g1_i1	adp-ribosylation factor-like 2	832	20	1.20234e-89	0.847
35549	c35037_g1_i1	adp-ribosylation factor-like protein 16-like	415	20	3.11982e-16	0.6505
13653	c12642_g1_i1	adp-ribosylation factor-like protein 1-like	926	20	1.99802e-116	0.9255
37501	c37013_g1_i1	adp-ribosylation factor-like protein 3	214	20	6.50709e-33	0.9065
26204	c25451_g1_i1	adp-ribosylation factor-like protein 4c-like	473	20	8.21372e-13	0.653
39434	c38972_g1_i1	adp-ribosylation factor-like protein 4d	220	20	1.24689e-08	0.7875
19623	c18743_g1_i1	adp-ribosylation factor-like protein 6-interacting protein 1	360	20	4.41558e-18	0.5705
1440	c1613_g1_i1	adp-ribosylation factor-like protein 8b	1076	20	2.21351e-126	0.9725
14193	c13193_g1_i1	adp-ribosylation factor-related protein 1-like	997	20	3.68463e-114	0.863
23877	c23094_g1_i1	advillin-like isoform x1	2718	20	0	0.597
3760	c4136_g1_i1	af134586_1reverse transcriptase-like protein	220	5	1.57892e-07	0.73
4538	c5025_g1_i1	af173560_1tuberous sclerosis gene product-1 homolog	1292	20	1.38812e-30	0.513
10099	c10295_g5_i1	af332588_1cell growth-regulating nucleolar protein	378	3	2.00822e-06	0.66
8773	c9615_g1_i1	af355375_1 reverse transcriptase	602	15	1.32919e-11	0.5153
9910	c10245_g1_i1	af355375_1 reverse transcriptase	368	1	8.02182e-07	0.81
3190	c3555_g1_i1	af355752_1reverse transcriptase	239	9	1.91877e-08	0.5633
42106	c41712_g1_i1	af355752_1reverse transcriptase	282	6	1.16013e-08	0.6367
14735	c13742_g1_i1	AF391295_5unknown	208	3	1.43616e-07	0.67
31857	c31245_g1_i1	af4 fmr2 family member 3	991	20	4.41312e-47	0.606
22060	c21219_g1_i1	af445314_1scylla-like protein	234	1	5.99367e-11	0.64
21699	c20851_g1_i1	afadin	247	20	2.65396e-31	0.7775
13146	c12131_g1_i1	afadin (af-6 protein)	378	20	3.09933e-47	0.7655
17158	c16231_g1_i1	afadin-like isoform x1	281	20	4.04515e-15	0.896
26802	c26058_g1_i1	afadin-like isoform x3	344	20	1.25972e-38	0.7335
29703	c29064_g1_i1	afg3-like protein 2	755	20	5.92881e-25	0.9395
42711	c42324_g1_i1	afg3-like protein 2	550	20	8.72288e-97	0.874
38914	c38437_g1_i1	afg3-like protein 2-like	492	1	7.71734e-06	0.62
33693	c33111_g1_i1	agap002775 protein	360	20	3.33254e-56	0.851
18872	c17992_g1_i1	AGAP005803-PA	530	1	8.48235e-06	0.51
5389	c6020_g1_i1	AGAP007368-PA	1057	4	1.27628e-06	0.3825
26404	c25652_g1_i1	AGAP009058-PA	232	2	1.6804e-06	0.56
20554	c19684_g1_i1	AGAP012309-PA	233	2	1.64603e-07	0.64
25060	c24289_g1_i1	aggrecan core	250	18	3.30723e-07	0.5828
10671	c10416_g1_i1	agmatinase	2103	20	2.18048e-156	0.7575
10673	c10416_g1_i2	agmatinase	2127	20	7.38368e-157	0.764
24680	c23906_g1_i1	a-kinase anchor protein 7 isoform gamma-like	229	20	7.8617e-11	0.602
27869	c27149_g1_i1	akt-interacting protein	284	2	2.77141e-12	0.92
3425	c3814_g1_i1	alanine aminotransferase	1035	20	1.00717e-161	0.8255
3426	c3814_g1_i2	alanine aminotransferase	1498	20	2.84114e-159	0.8255
37082	c36586_g1_i1	alanine aminotransferase	544	20	2.54154e-67	0.781
4550	c5040_g1_i1	alanine dehydrogenase, putative	272	1	1.16213e-06	0.66
6227	c7128_g1_i1	alanine racemase	1470	20	0	0.511
3570	c3954_g1_i1	alanine--glyoxylate aminotransferase 2-like	2481	20	0	0.782
3571	c3954_g1_i2	alanine--glyoxylate aminotransferase 2-like	2467	20	0	0.775
11649	c10623_g1_i1	alanyl-trna cytoplasmic-like	1798	20	4.71256e-127	0.661
422	c454_g1_i1	alanyl-trna editing protein aarsd1	673	20	3.81484e-49	0.6885
423	c454_g1_i2	alanyl-trna editing protein aarsd1	831	20	1.44307e-76	0.638
18419	c17530_g1_i1	alanyl-trna editing protein aarsd1-like	341	20	3.54042e-41	0.737
18846	c17966_g1_i1	alanyl-trna synthetase	1582	20	0	0.816
26511	c25761_g1_i1	alanyl-trna synthetase-like partial	529	20	6.02225e-73	0.786
43638	c43265_g1_i1	alba-like protein c9orf23-like	976	20	4.07064e-35	0.604
1695	c1871_g1_i1	alcohol dehydrogenase	1265	20	7.78285e-77	0.508
1696	c1871_g1_i2	alcohol dehydrogenase	1621	20	2.76805e-75	0.508
1974	c2218_g1_i1	alcohol dehydrogenase	514	20	2.0779e-31	0.7405
10763	c10438_g1_i1	alcohol dehydrogenase	1965	20	4.66641e-101	0.6565
21349	c20495_g1_i1	alcohol dehydrogenase	409	20	5.3053e-27	0.6225
29240	c28588_g1_i1	alcohol dehydrogenase	225	20	1.60282e-12	0.655
32777	c32177_g1_i1	alcohol dehydrogenase	218	20	5.317e-24	0.749
18494	c17609_g1_i1	alcohol dehydrogenase class-3-like	1332	20	0	0.886
2717	c3021_g1_i1	aldehyde dehydrogenase	455	20	7.03546e-33	0.699
4472	c4956_g1_i1	aldehyde dehydrogenase	788	20	2.49942e-133	0.8
30252	c29620_g1_i1	aldehyde dehydrogenase	330	20	9.90972e-49	0.8015
45692	c45367_g1_i1	aldehyde dehydrogenase 16 member a1	528	20	2.39087e-85	0.831
18827	c17947_g1_i1	aldehyde dehydrogenase family 16 member a1	1791	20	0	0.7395
42041	c41642_g1_i1	aldehyde dehydrogenase family 8 member a1 isoform x1	1586	20	0	0.7585
2148	c2418_g1_i1	aldehyde dehydrogenase type isoform s	1199	20	2.06742e-162	0.758
36122	c35616_g1_i1	aldehyde mitochondrial isoform x1	1968	20	0	0.827
6034	c6887_g1_i1	aldehyde oxidase	4511	20	0	0.573
6035	c6887_g1_i2	aldehyde oxidase	4546	20	0	0.573
10361	c10353_g1_i1	aldo-keto reductase	1195	20	1.63599e-129	0.7705
10362	c10353_g1_i2	aldo-keto reductase	1311	20	3.39647e-142	0.7605
10363	c10353_g1_i3	aldo-keto reductase	426	20	1.41194e-65	0.8
34242	c33679_g1_i1	aldo-keto reductase	225	20	5.11419e-19	0.765
35561	c35049_g1_i1	aldo-keto reductase	1427	20	1.07354e-170	0.7715
35604	c35090_g1_i1	aldo-keto reductase family 4 member c9-like	424	20	3.22513e-44	0.7015
3326	c3697_g1_i1	aldose 1-epimerase	1953	20	1.85258e-99	0.6315
6242	c7146_g1_i1	aliphatic nitrilase	1695	20	0	0.7915
533	c582_g1_i1	alkaline ceramidase	1132	20	4.78109e-68	0.6445
7378	c8331_g1_i1	alkaline phosphatase	1953	20	1.42875e-147	0.6215
41267	c40870_g1_i1	alkaline phosphatase	3132	20	1.67533e-150	0.6295
34124	c33560_g1_i1	alkylated dna repair protein alkb homolog 1-like	371	20	1.51099e-33	0.6785
22406	c21577_g1_i1	alkylated dna repair protein alkb homolog 8 isoform x1	232	20	5.42406e-11	0.746
34830	c34290_g1_i1	alkylated dna repair protein alkb homolog 8-like	205	20	4.15966e-17	0.7415
3169	c3534_g1_i1	alkyldihydroxyacetonephosphate peroxisomal	874	20	1.01306e-120	0.759
29971	c29335_g1_i1	alkyldihydroxyacetonephosphate peroxisomal	358	20	5.06833e-23	0.795
7979	c8951_g1_i1	alkylglycerol monooxygenase	1588	20	1.32639e-113	0.631
7980	c8951_g1_i2	alkylglycerol monooxygenase-like	1686	20	1.21515e-123	0.637
41286	c40889_g1_i1	allantoicase	1524	20	3.09289e-149	0.7005
46143	c45825_g1_i1	allantoinase	373	20	3.27236e-17	0.695
1916	c2144_g1_i1	allene oxide synthase-lipoxygenase	1926	20	1.03735e-172	0.6275
1917	c2144_g1_i2	allene oxide synthase-lipoxygenase	2530	20	0	0.5835
12920	c11902_g1_i1	allene oxide synthase-lipoxygenase protein	538	20	1.7316e-17	0.552
3085	c3432_g1_i1	all-trans-retinol -reductase-like	2431	20	1.48686e-178	0.6695
3086	c3432_g1_i2	all-trans-retinol -reductase-like	2637	20	0	0.6685
18897	c18017_g1_i1	alpha 2 macroglobulin	224	20	2.11344e-24	0.6675
25466	c24703_g1_i1	alpha 2 macroglobulin	203	20	2.42797e-27	0.6995
3481	c3873_g1_i1	alpha 2-macroglobulin	530	20	1.56227e-49	0.724
14221	c13221_g1_i1	alpha 2-macroglobulin	399	20	5.88361e-53	0.738
14876	c13885_g1_i1	alpha 2-macroglobulin	343	20	1.68409e-31	0.5915
16108	c15142_g1_i1	alpha 2-macroglobulin	208	20	2.3299e-40	0.738
19500	c18620_g1_i1	alpha 2-macroglobulin	406	20	2.45391e-55	0.7535
19798	c18920_g1_i1	alpha 2-macroglobulin	381	14	8.97823e-60	0.6571
25773	c25011_g1_i1	alpha 2-macroglobulin	368	20	4.09654e-46	0.661
27312	c26578_g1_i1	alpha 2-macroglobulin	399	14	1.58758e-41	0.5921
31082	c30460_g1_i1	alpha 2-macroglobulin	346	14	1.24907e-33	0.6107
32214	c31606_g1_i1	alpha 2-macroglobulin	524	20	6.26733e-49	0.6775
39946	c39502_g1_i1	alpha 2-macroglobulin	248	10	3.31461e-19	0.679
43451	c43072_g1_i1	alpha 2-macroglobulin	538	20	1.19467e-69	0.7045
45100	c44763_g1_i1	alpha 2-macroglobulin	515	20	6.78727e-66	0.735
30834	c30212_g1_i1	alpha beta fold family	744	15	1.7181e-10	0.6633
41545	c41146_g1_i1	alpha gamma epsilon	776	20	1.37768e-169	0.9625
9216	c9915_g1_i1	alpha isoform cra_b	2036	20	4.17638e-124	0.951
16359	c15397_g1_i1	alpha- -mannosyl-glycoprotein 2-beta-n-acetylglucosaminyltransferase-like	243	20	5.33775e-16	0.7255
27735	c27012_g1_i1	alpha- -mannosyl-glycoprotein beta- 2-n-	401	20	2.10648e-21	0.531
29190	c28533_g1_i1	alpha- -mannosyl-glycoprotein beta- -n-acetylglucosaminyltransferase	272	20	1.79536e-15	0.829
41594	c41196_g1_i1	alpha- -mannosyltransferase alg2	413	20	8.54117e-50	0.762
20921	c20056_g1_i1	alpha- -mannosyltransferase alg9	457	20	1.10189e-58	0.73
41384	c40985_g1_i1	alpha- partial	305	20	3.0718e-66	0.999
7212	c8180_g1_i1	alpha- sarcomeric-like isoform 2	4413	20	0	0.8955
9748	c10177_g1_i1	alpha skeletal muscle	309	20	2.97872e-52	0.954
9050	c9813_g2_i1	alpha tubulin	484	20	1.82542e-101	0.9815
9052	c9813_g4_i1	alpha tubulin	1525	20	0	0.982
14103	c13101_g1_i1	alpha tubulin	777	20	1.34068e-100	0.8965
9049	c9813_g1_i1	alpha tubulin partial	884	20	3.52517e-161	0.952
10858	c10458_g1_i1	alpha-( )-fucosyltransferase	2170	20	9.17708e-128	0.6225
10859	c10458_g1_i2	alpha-( )-fucosyltransferase	2056	20	5.9118e-128	0.6225
10861	c10458_g1_i4	alpha-( )-fucosyltransferase	2095	20	4.5037e-128	0.6225
38194	c37710_g1_i1	alpha-( )-fucosyltransferase	407	20	2.14483e-14	0.592
2513	c2837_g1_i1	alpha-( )-fucosyltransferase c	2592	20	4.66786e-52	0.492
11825	c10799_g1_i1	alpha-( )-fucosyltransferase c	324	20	1.85852e-24	0.6405
20602	c19732_g1_i1	alpha-( )-fucosyltransferase c	224	20	1.9772e-19	0.7345
46386	c46073_g1_i1	alpha-( )-fucosyltransferase isoform x2	256	20	1.39416e-25	0.78
10860	c10458_g1_i3	alpha-( )-fucosyltransferase- partial	1983	20	1.68225e-69	0.6325
27754	c27031_g1_i1	alpha2 macroglobulin isoform 2	239	6	1.20184e-17	0.685
12284	c11257_g1_i1	alpha-2-macroglobulin receptor-associated	1127	20	1.37301e-94	0.6085
17726	c16828_g1_i1	alpha-aminoadipic semialdehyde dehydrogenase-like	2129	20	0	0.833
942	c1060_g1_i1	alpha-aminoadipic semialdehyde mitochondrial-like	204	20	2.6802e-09	0.841
4439	c4918_g1_i1	alpha-aminoadipic semialdehyde mitochondrial-like	245	20	2.42581e-21	0.877
39580	c39125_g1_i1	alpha-aminoadipic semialdehyde mitochondrial-like	218	15	2.2383e-09	0.682
7854	c8859_g1_i1	alpha-amylase	2389	20	0	0.6135
18167	c17278_g1_i1	alpha-amylase 1 precursor	2020	20	0	0.752
23953	c23171_g1_i1	alpha-aspartyl dipeptidase	1057	20	3.89149e-108	0.7645
9749	c10177_g2_i1	alpha-cardiac actin	216	20	6.01043e-30	0.935
18265	c17377_g1_i1	alpha-centractin isoform x3	758	20	5.09007e-55	0.955
5828	c6604_g1_i1	alpha-galactosidase alpha-n-acetylgalactosaminidase	1606	20	1.10272e-177	0.803
42520	c42131_g1_i1	alpha-galactosidase alpha-n-acetylgalactosaminidase	888	20	2.64442e-119	0.8615
9195	c9900_g1_i1	alpha-glucosidase yihq	2482	20	0	0.595
25613	c24851_g1_i1	alpha-ketoglutarate-dependent dioxygenase alkb homolog 6	471	20	2.02801e-57	0.775
44035	c43669_g1_i1	alpha-ketoglutarate-dependent sulfonate dioxygenase-like isoform x4	353	20	1.16475e-46	0.6605
39339	c38876_g1_i1	alpha-mannosidase	417	20	1.32353e-27	0.5785
1914	c2141_g1_i1	alpha-mannosidase 2	447	20	6.76809e-18	0.532
24614	c23840_g1_i1	alpha-mannosidase 2c1-like	3582	20	0	0.5955
36982	c36485_g1_i1	alpha-mannosidase 2-like	562	20	1.53593e-91	0.8225
40889	c40483_g1_i1	alpha-mannosidase 2-like	406	20	3.00453e-44	0.782
44127	c43763_g1_i1	alpha-mannosidase 2x	431	20	8.64332e-49	0.787
24749	c23976_g1_i1	alpha-n-acetylgalactosaminidase-like	267	20	3.88547e-49	0.881
9795	c10194_g1_i1	alpha-n-acetylglucosaminidase	2833	20	0	0.672
7883	c8889_g1_i1	alpha-tocopherol transfer	1103	20	1.059e-83	0.6075
7884	c8889_g1_i2	alpha-tocopherol transfer	1191	20	3.10974e-83	0.609
8961	c9758_g1_i1	alpha-tocopherol transfer	372	20	7.58135e-13	0.559
11222	c10511_g1_i1	alpha-tocopherol transfer isoform x1	2531	20	5.55159e-73	0.5945
2891	c3216_g1_i1	alpha-tocopherol transfer partial	372	20	3.77186e-18	0.6
15934	c14965_g1_i1	alsin	220	20	1.07375e-25	0.801
20666	c19796_g1_i1	alternative splicing factor srp20	350	20	9.79487e-10	0.661
1377	c1553_g1_i1	amine oxidase	2487	20	1.79285e-155	0.591
27193	c26455_g1_i1	amino acid partial	273	8	3.18185e-07	0.5188
40069	c39627_g1_i1	amino acid partial	255	20	1.59466e-09	0.736
29722	c29083_g1_i1	amino acid transporter	234	20	4.56704e-17	0.634
38326	c37842_g1_i1	amino acid transporter	221	20	2.9994e-17	0.6695
42218	c41825_g1_i1	amino acid transporter	686	20	3.71911e-42	0.586
5689	c6430_g1_i2	amino acid transporter domain containing protein	899	20	4.68135e-34	0.5625
35994	c35486_g1_i1	aminoacyl trna synthase complex-interacting multifunctional protein 1	1208	20	2.29756e-85	0.64
10227	c10329_g5_i1	aminoacyl trna synthase complex-interacting multifunctional protein 2	1225	20	1.22753e-35	0.5185
10233	c10329_g5_i2	aminoacyl trna synthase complex-interacting multifunctional protein 2	1072	20	7.9092e-36	0.5235
32830	c32230_g1_i1	aminoacylase-1 isoform x1	522	20	7.1875e-57	0.7205
28444	c27745_g1_i1	aminoacylase-1 isoform x4	245	20	5.36857e-19	0.6925
43327	c42948_g1_i1	aminoacylase-1 isoform x9	763	20	1.64293e-102	0.729
25101	c24330_g1_i1	aminoacylase-1a-like	1537	20	5.45245e-172	0.736
4445	c4926_g1_i1	aminoacylase-1a-like isoform x1	464	20	6.06562e-53	0.7325
29393	c28751_g1_i1	aminopeptidase -like	1728	20	0	0.742
549	c596_g1_i1	aminopeptidase n	459	20	1.56042e-62	0.761
920	c1031_g1_i1	aminopeptidase n	322	20	2.16554e-24	0.715
8922	c9740_g1_i1	aminopeptidase n	3038	20	0	0.6405
8923	c9740_g1_i2	aminopeptidase n	3218	20	0	0.6435
34098	c33533_g1_i1	aminopeptidase n	278	20	6.88484e-16	0.6745
16676	c15720_g1_i1	aminopeptidase o-like	270	3	5.20953e-09	0.5233
6710	c7702_g1_i1	amp deaminase 2	297	9	2.42809e-08	0.6144
6711	c7702_g1_i2	amp deaminase 2	227	9	5.43871e-08	0.6178
5991	c6834_g1_i1	amp dependent coa ligase	1906	20	1.26332e-111	0.5785
8128	c9081_g1_i1	amp dependent coa ligase	2383	20	2.18602e-121	0.572
25529	c24766_g1_i1	amp dependent ligase	463	20	3.41951e-59	0.7185
37023	c36526_g1_i1	amp dependent ligase	511	20	7.42597e-37	0.6865
38814	c38336_g1_i1	amp dependent ligase	260	13	2.56251e-12	0.6846
21886	c21040_g1_i1	amp-activated protein kinase beta subunit	279	20	1.13593e-40	0.9165
26981	c26240_g1_i1	amp-binding protein	277	20	1.94313e-32	0.6925
35798	c35285_g1_i1	ampd2 protein	208	20	2.84416e-36	0.92
35883	c35374_g1_i1	amphiphysin-like isoform 1	1349	20	2.51633e-25	0.8405
27306	c26572_g1_i1	amphiphysin-like isoform 2	389	20	1.36998e-47	0.7475
46783	c46487_g1_i1	amphoterin-induced protein 1-like	312	20	2.25794e-18	0.554
16586	c15629_g1_i1	amyloid beta a4 precursor protein-binding family b member 2-like	237	20	2.43185e-10	0.5485
35852	c35343_g1_i1	amyloid beta protein-binding member 1interacting	393	20	3.31955e-56	0.8055
14065	c13062_g1_i1	amyloid protein-binding protein 2	368	20	5.74354e-52	0.86
36137	c35631_g1_i1	an1-type zinc finger protein 1	1650	20	1.81922e-58	0.559
14044	c13040_g1_i1	an1-type zinc finger protein 2b	743	20	2.36476e-66	0.6245
6501	c7462_g1_i1	an1-type zinc finger protein 5-like	2793	20	1.59066e-33	0.6715
6502	c7462_g1_i2	an1-type zinc finger protein 5-like	2867	20	1.72027e-33	0.6715
12027	c11000_g1_i1	anaphase-promoting complex subunit 1	355	20	1.7406e-47	0.8165
38307	c37823_g1_i1	anaphase-promoting complex subunit 1	314	9	1.35154e-08	0.6333
21758	c20912_g1_i1	anaphase-promoting complex subunit 10-like	327	20	6.8827e-53	0.838
31276	c30660_g1_i1	anaphase-promoting complex subunit 11-like	242	20	4.37955e-20	0.907
38794	c38316_g1_i1	anaphase-promoting complex subunit 13	542	20	8.77121e-12	0.722
39653	c39199_g1_i1	anaphase-promoting complex subunit 1-like	278	4	1.89658e-10	0.5275
32641	c32042_g1_i1	anaphase-promoting complex subunit 2	285	20	2.48953e-19	0.651
45541	c45211_g1_i1	anaphase-promoting complex subunit 4	204	2	4.7828e-07	0.635
21781	c20935_g1_i1	anaphase-promoting complex subunit 5 isoform 2	316	20	8.64906e-09	0.5875
34426	c33873_g1_i1	anaphase-promoting complex subunit 7	238	20	5.20505e-23	0.772
11986	c10960_g1_i1	anaphase-promoting complex subunit cdc26	319	13	5.98304e-09	0.6
14224	c13224_g1_i1	anaphase-promoting complex subunit partial	221	20	2.06545e-10	0.6475
3857	c4226_g1_i1	ancient ubiquitous protein 1	1924	20	1.16343e-67	0.5105
18245	c17357_g1_i1	and ph domain-containing protein 6	602	20	9.38687e-56	0.6805
28760	c28075_g1_i1	and ph domain-containing protein 6	389	20	1.71011e-33	0.6795
29350	c28708_g1_i1	and ph domain-containing protein 6-like	1233	20	8.232e-65	0.5765
46950	c46656_g1_i1	and ph domain-containing protein 6-like	226	6	2.58766e-07	0.77
15526	c14548_g1_i1	and pleckstrin domain-containing	256	16	8.45304e-15	0.5869
28601	c27907_g1_i1	and pleckstrin domain-containing protein 2-like isoform x1	302	20	1.97686e-24	0.66
29086	c28420_g1_i1	androgen induced inhibitor of proliferation pds5	223	20	3.07777e-23	0.836
31961	c31350_g1_i1	androgen induced inhibitor of proliferation pds5	780	20	9.79234e-83	0.7155
37934	c37448_g1_i1	androgen induced inhibitor of proliferation pds5	503	20	2.63161e-51	0.7665
45173	c44837_g1_i1	androgen induced inhibitor of proliferation pds5	358	20	1.57569e-63	0.9105
6302	c7221_g1_i2	androgen-induced gene 1	423	20	1.42161e-27	0.6045
18830	c17950_g1_i1	angio-associated migratory cell	281	20	3.83927e-25	0.6365
29770	c29133_g1_i1	angio-associated migratory cell	481	20	2.59123e-31	0.585
30231	c29598_g1_i1	angio-associated migratory cell	707	20	9.44442e-43	0.685
11692	c10667_g1_i1	angiogenesis inhibito	234	20	4.76805e-16	0.6015
46533	c46228_g1_i1	angiogenic factor with g patch and fha domains 1	205	20	1.24367e-11	0.7045
25140	c24371_g1_i1	angiogenic factor with g patch and fha domains 1-like isoform x1	880	20	5.19469e-14	0.68
22238	c21404_g1_i1	angiopoietin-related protein 7-like	383	20	1.67263e-24	0.569
313	c340_g1_i1	angiotensin-converting enzyme-like	4933	20	0	0.572
13747	c12737_g1_i1	anion exchange protein 2	1967	20	3.43892e-112	0.592
11423	c10548_g1_i1	ank accession number p04323 retrovirus-related pol polyprotein - fruit fly	292	20	4.84234e-30	0.7235
11428	c10548_g1_i3	ank accession number p04323 retrovirus-related pol polyprotein - fruit fly	445	20	2.99388e-29	0.7145
4341	c4795_g1_i1	ankyrin domain protein	1376	20	8.3323e-23	0.5325
45188	c44852_g1_i1	ankyrin isoform g	216	20	3.19196e-31	0.8895
22679	c21862_g1_i1	ankyrin repeat	302	20	7.65051e-17	0.5765
23842	c23059_g1_i1	ankyrin repeat	420	20	1.87259e-21	0.5565
27228	c26493_g1_i1	ankyrin repeat and btb poz domain-containing protein 1	322	20	2.69717e-38	0.859
16579	c15622_g1_i1	ankyrin repeat and fyve domain-containing protein 1 isoform 1	207	9	1.59791e-06	0.59
7629	c8622_g2_i1	ankyrin repeat and mynd domain-containing protein 2	757	20	8.76073e-54	0.6365
34608	c34061_g1_i1	ankyrin repeat and mynd domain-containing protein 2	332	20	2.44411e-18	0.712
39413	c38951_g1_i1	ankyrin repeat and sam domain-containing protein 1a-like	328	7	1.60131e-07	0.6114
43817	c43446_g1_i1	ankyrin repeat and socs box protein 13	669	20	3.2866e-55	0.6475
15583	c14606_g1_i1	ankyrin repeat and zinc finger domain-containing protein 1 isoform x1	325	20	4.63522e-20	0.705
29795	c29158_g1_i1	ankyrin repeat and zinc finger domain-containing protein 1-like	211	20	4.17351e-19	0.6675
4310	c4752_g1_i1	ankyrin repeat domain-containing protein 12	278	20	3.92992e-48	0.8855
4311	c4752_g1_i2	ankyrin repeat domain-containing protein 12	290	20	2.26723e-41	0.886
14692	c13699_g1_i1	ankyrin repeat domain-containing protein 12	622	20	7.90224e-51	0.7425
42909	c42524_g1_i1	ankyrin repeat domain-containing protein 13b-like	2324	20	0	0.735
36305	c35802_g1_i1	ankyrin repeat domain-containing protein 13c	1073	20	3.18358e-88	0.576
29331	c28689_g1_i1	ankyrin repeat domain-containing protein 16-like	413	20	2.38086e-48	0.7305
9039	c9807_g2_i1	ankyrin repeat domain-containing protein 17	9636	20	0	0.885
9040	c9807_g2_i2	ankyrin repeat domain-containing protein 17	9459	20	0	0.885
35592	c35078_g1_i1	ankyrin repeat domain-containing protein 17 isoform x1	296	20	1.23288e-15	0.736
37765	c37277_g1_i1	ankyrin repeat domain-containing protein 27-like	422	4	6.42931e-09	0.5525
12397	c11375_g1_i1	ankyrin repeat domain-containing protein 29-like	207	20	2.38858e-23	0.799
13919	c12913_g1_i1	ankyrin repeat domain-containing protein 50	286	20	1.01119e-18	0.6255
29856	c29219_g1_i1	ankyrin repeat domain-containing protein 50	1903	20	4.6441e-41	0.5065
32163	c31553_g1_i1	ankyrin repeat domain-containing protein 50	677	20	1.50159e-33	0.5235
24113	c23331_g1_i1	ankyrin repeat domain-containing protein 54	582	20	1.41556e-39	0.658
15670	c14696_g1_i1	ankyrin repeat domain-containing protein sowahc	430	20	2.63957e-32	0.6425
3346	c3725_g1_i1	ankyrin repeat family a protein 2-like	481	20	1.28024e-23	0.5985
1691	c1867_g1_i1	ankyrin repeat protein	1953	20	1.01758e-40	0.4885
10142	c10308_g1_i1	ankyrin repeat protein	4597	20	2.34416e-45	0.4785
10832	c10451_g1_i2	ankyrin repeat protein	3970	20	1.73626e-55	0.5005
10835	c10451_g1_i5	ankyrin repeat protein	3427	20	1.0903e-56	0.503
42070	c41672_g1_i1	ankyrin repeat protein r873-like	313	12	5.67979e-27	0.6125
108	c109_g1_i2	ankyrin repeat-containing	1056	20	4.96899e-60	0.793
19013	c18133_g1_i1	ankyrin repeat-containing	655	20	7.73531e-38	0.547
7857	c8862_g1_i1	ankyrin unc44	5377	20	0	0.76
10674	c10417_g1_i1	ankyrin unc44	480	20	1.83247e-27	0.6085
22322	c21491_g1_i1	ankyrin unc44	407	20	1.85748e-12	0.604
35268	c34755_g1_i1	ankyrin unc44	1249	20	7.35418e-29	0.4885
45350	c45015_g1_i1	ankyrin unc44	231	20	1.20867e-35	0.928
26675	c25927_g1_i1	ankyrin-2 isoform x12	282	20	1.75231e-14	0.8565
22265	c21433_g1_i1	anm7_dromo ame: full=protein arginine n-methyltransferase 7	227	1	9.36893e-06	0.6
36416	c35913_g1_i1	annexin a11	415	20	2.04058e-20	0.676
44134	c43770_g1_i1	annexin a7	340	20	4.48473e-32	0.669
30081	c29447_g1_i1	annexin b11 isoform a	1099	20	1.74004e-66	0.7
24306	c23527_g1_i1	annexin isoform 1	769	20	7.41533e-43	0.561
41292	c40894_g1_i1	annexin x	1293	20	3.3414e-69	0.5835
25168	c24400_g1_i1	annulin-like isoform 1	954	20	4.55865e-32	0.5985
35407	c34896_g1_i1	annulin-like isoform 1	577	20	4.16586e-45	0.5855
35682	c35169_g1_i1	annulin-like isoform 1	593	20	7.19478e-91	0.78
7787	c8791_g1_i1	anoctamin-8-like isoform 1	3377	20	0	0.6845
34248	c33685_g1_i1	anopheles gambiae pest agap012902-pa	660	20	1.41518e-29	0.636
12020	c10993_g1_i1	anopheles stephensi ubiquitin	514	20	2.03165e-87	0.9815
19030	c18150_g1_i1	another b-box isoform c	205	10	2.3263e-10	0.581
7246	c8203_g1_i2	antennal esterase cxe18	352	20	8.0726e-34	0.546
723	c790_g1_i1	antigen 1	435	3	1.83602e-06	0.4733
1433	c1605_g1_i1	antigen b membrane protein	3329	20	1.89402e-43	0.419
4820	c5351_g1_i1	antigen b membrane protein	3932	14	3.00948e-40	0.3971
40859	c40453_g1_i1	antigen ki-67-like	247	20	5.81927e-21	0.6865
23415	c22629_g1_i1	antigenic determinant of reca protein homolog	595	20	1.02359e-29	0.726
17693	c16795_g1_i1	anti-lipopolysaccharide factor	1089	20	4.7265e-42	0.7535
24821	c24047_g1_i1	anti-lipopolysaccharide factor	707	20	1.05645e-42	0.759
25729	c24966_g1_i1	anti-lipopolysaccharide factor	631	20	1.1138e-29	0.604
29952	c29316_g1_i1	anti-lipopolysaccharide factor	449	20	2.01707e-47	0.7775
35697	c35184_g1_i1	antimicrobial peptide type 2 precursor iic	551	3	1.72643e-08	0.59
9189	c9894_g1_i1	antiviral protein	648	20	8.44915e-53	0.547
10350	c10350_g1_i1	antiviral protein	1211	20	5.83779e-22	0.47
10351	c10350_g1_i2	antiviral protein	951	20	2.8152e-22	0.4855
13464	c12453_g1_i1	antiviral protein	871	20	9.83583e-20	0.587
21256	c20401_g1_i1	antiviral protein	218	9	1.368e-08	0.6322
29224	c28570_g1_i1	antiviral protein	205	12	9.74988e-11	0.6
41408	c41009_g1_i1	antiviral protein	625	20	4.93163e-49	0.5365
20181	c19306_g1_i1	ap-1 complex subunit beta-1	569	20	6.3751e-94	0.995
36426	c35923_g1_i1	ap-1 complex subunit beta-1	1385	20	0	0.9605
2231	c2518_g1_i1	ap-1 complex subunit gamma-1	1462	20	7.08925e-122	0.597
31212	c30594_g1_i1	ap-1 complex subunit gamma-1	301	20	1.14563e-25	0.829
20395	c19523_g1_i1	ap-1 complex subunit gamma-1-like isoform x1	324	20	4.47692e-57	0.904
1195	c1358_g1_i1	ap-1 complex subunit mu-1-like	2194	20	0	0.9405
20220	c19345_g1_i1	ap-2 complex subunit alpha-like	536	20	1.46722e-21	0.6545
41566	c41168_g1_i1	ap-2 complex subunit alpha-like	755	20	8.08485e-109	0.8005
36323	c35820_g1_i1	ap-2 complex subunit beta-like	1174	20	4.28318e-109	0.727
29736	c29098_g1_i1	ap-2 complex subunit sigma-like	663	20	1.44671e-85	0.9685
12333	c11310_g1_i1	ap-3 complex subunit delta-1	1340	20	5.30495e-16	0.5735
19207	c18327_g1_i1	ap-3 complex subunit delta-1	279	20	1.46462e-48	0.923
21069	c20206_g1_i1	ap-3 complex subunit delta-1	286	20	2.26586e-48	0.7775
24852	c24078_g1_i1	ap-3 complex subunit delta-1 isoform x1	357	20	8.31335e-20	0.556
45721	c45396_g1_i1	ap-3 complex subunit delta-1 isoform x2	246	20	7.02654e-50	0.8795
35925	c35417_g1_i1	ap-3 complex subunit mu-2	227	20	1.11893e-19	0.891
3702	c4084_g1_i1	ap-3 complex subunit sigma-2-like	713	20	2.02524e-120	0.955
22883	c22071_g1_i1	ap-4 complex accessory subunit tepsin isoform x4	240	2	2.93091e-06	0.61
25076	c24305_g1_i1	ap-4 complex subunit beta-1	287	20	1.40507e-12	0.6505
39918	c39473_g1_i1	ap-4 complex subunit beta-1	210	20	3.5898e-10	0.63
17371	c16459_g1_i1	ap-4 complex subunit beta-1-like	319	20	3.46574e-08	0.5515
26643	c25895_g1_i1	ap-4 complex subunit epsilon-1	370	20	6.00368e-12	0.548
31289	c30673_g1_i1	ap-4 complex subunit mu-1-like	1564	20	1.25346e-40	0.475
1711	c1893_g1_i1	ap-4 complex subunit sigma-1	375	20	3.38067e-10	0.5425
30984	c30362_g1_i1	apa-2	321	20	1.29685e-62	0.9575
21727	c20880_g1_i1	apical endosomal glyco	277	20	1.07346e-13	0.565
23188	c22388_g1_i1	apical endosomal glycoprotein	209	20	4.97042e-09	0.59
11404	c10543_g1_i2	ap-like endonuclease reverse transcriptase	6994	20	1.40701e-32	0.533
11405	c10543_g1_i3	ap-like endonuclease reverse transcriptase	7002	20	1.40892e-32	0.542
11406	c10543_g1_i4	ap-like endonuclease reverse transcriptase	7019	20	1.41274e-32	0.533
6147	c7032_g1_i1	apobec1 complementation factor isoform x2	2070	20	1.67174e-104	0.704
3859	c4228_g1_i1	apolipoprotein of lipid transfer particle-i ii	2432	20	6.93874e-17	0.464
10925	c10470_g1_i1	apolipoprotein of lipid transfer particle-i ii	13568	20	0	0.4655
12152	c11125_g1_i1	apolipoprotein of lipid transfer particle-i ii	1624	20	7.08483e-19	0.3895
1306	c1480_g1_i1	apolipoprotein of lipid transfer particle-iii	1523	20	8.17836e-57	0.54
23622	c22837_g1_i1	apolipoprotein o-like	856	20	9.56892e-33	0.5455
17258	c16338_g1_i1	apoptogenic protein mitochondrial	201	7	2.37846e-06	0.7043
42277	c41884_g1_i1	apoptogenic protein mitochondrial	284	20	1.62279e-18	0.659
40070	c39628_g1_i1	apoptosis regulator r1-like	228	20	1.27968e-13	0.641
45038	c44700_g1_i1	apoptosis stimulating of p53	256	20	2.43844e-14	0.8765
29497	c28855_g1_i1	apoptosis-inducing factor mitochondrial isoform x3	1003	20	3.07667e-144	0.841
24460	c23685_g1_i1	apoptosis-inducing factor mitochondrial-like	711	20	1.56821e-89	0.7335
11740	c10714_g1_i1	apoptosis-linked protein 2	1343	20	8.01019e-67	0.746
8691	c9556_g1_i3	apoptosis-related rna binding protein	2780	20	2.21847e-154	0.601
8692	c9556_g1_i4	apoptosis-related rna binding protein	2792	20	2.49526e-154	0.6005
8693	c9556_g1_i5	apoptosis-related rna binding protein	2705	20	3.69107e-158	0.627
38905	c38427_g1_i1	apoptosis-stimulating of p53 protein 1	260	20	4.88735e-11	0.8265
7096	c8050_g1_i1	apoptotic chromatin condensation inducer in the nucleus	5089	20	1.07555e-45	0.578
38175	c37691_g1_i1	apoptotic chromatin condensation inducer in the nucleus-like	275	3	7.96799e-09	0.6633
24876	c24102_g1_i1	aprataxin isoform x5	629	20	2.61904e-68	0.6865
35603	c35089_g1_i1	apurinic apyrimidinic endonuclease 1	1820	20	1.75977e-121	0.7435
12952	c11934_g1_i1	aquaporin transporter	1188	20	2.16538e-33	0.5495
29723	c29084_g1_i1	arfaptin-2- partial	295	20	2.59536e-62	0.8535
15691	c14717_g1_i1	arfaptin-2-like protein	243	20	3.82922e-40	0.955
39908	c39463_g1_i1	arf-gap with ank repeat and ph domain-containing protein 2 isoform 1	254	20	6.90131e-12	0.6515
2607	c2917_g1_i1	arf-gap with coiled- ank repeat and ph domain-containing protein 2-like	341	20	3.13149e-30	0.6965
24256	c23476_g1_i1	arf-gap with coiled- ank repeat and ph domain-containing protein 2-like	247	20	9.75742e-28	0.8085
33165	c32568_g1_i1	arf-gap with coiled- ank repeat and ph domain-containing protein 2-like	256	20	3.3071e-18	0.701
33402	c32810_g1_i1	arf-gap with coiled- ank repeat and ph domain-containing protein 2-like	365	20	5.26835e-34	0.659
12540	c11520_g1_i1	arf-gap with dual ph domain-containing protein 1-like	1828	20	0	0.706
41257	c40860_g1_i1	arginine kinase	1436	20	0	0.967
4690	c5203_g1_i1	arginine serine-rich coiled-coil 1	861	13	2.30356e-09	0.5438
44470	c44116_g1_i1	arginine serine-rich coiled-coil protein 2	1073	20	3.68542e-13	0.86
3192	c3557_g1_i1	arginine--trna cytoplasmic	1910	20	0	0.7695
3193	c3557_g1_i2	arginine--trna cytoplasmic-like	2134	20	0	0.7395
30431	c29802_g1_i1	argininosuccinate synthase	1416	20	0	0.767
11615	c10587_g1_i1	arginyl-trna synthetase	329	20	2.84558e-34	0.712
34392	c33836_g1_i1	arginyl-trna--protein transferase 1-like isoform x2	202	20	1.16881e-23	0.7835
18031	c17141_g1_i1	argonaute 1	220	20	2.31322e-42	0.948
23493	c22707_g1_i1	argonaute 1	237	20	5.77241e-47	0.97
24744	c23971_g1_i1	argonaute 1	529	20	5.72797e-120	0.986
27139	c26401_g1_i1	argonaute 1	202	20	3.18353e-36	0.988
19612	c18732_g1_i1	argonaute 4	341	20	1.25446e-25	0.5435
19807	c18929_g1_i1	argonaute- partial	249	20	8.38063e-48	0.968
12785	c11767_g1_i1	arl14 effector protein	719	20	2.53192e-24	0.5335
45608	c45278_g1_i1	armadillo repeat-containing protein 5	421	20	2.65053e-14	0.506
40907	c40501_g1_i1	armadillo repeat-containing protein 6	232	20	8.95541e-17	0.668
13180	c12165_g1_i1	armadillo repeat-containing protein 6 homolog	214	10	2.43825e-08	0.712
15448	c14467_g1_i1	armadillo repeat-containing protein 8-like isoform x2	358	20	4.00761e-41	0.8335
6929	c7906_g1_i1	armadillo segment polarity	4779	20	0	0.845
7155	c8120_g1_i1	armet-like protein precursor	1224	20	4.68828e-55	0.791
25255	c24488_g1_i1	aromatic-l-amino-acid decarboxylase	318	20	1.14377e-45	0.837
30247	c29615_g1_i1	aromatic-l-amino-acid decarboxylase	498	20	2.62201e-26	0.766
18240	c17352_g1_i1	arp2 3 complex 16 kd	565	20	3.29734e-55	0.7235
33100	c32503_g1_i1	arrestin domain-containing protein 3-like	261	20	3.79253e-21	0.5745
519	c570_g1_i2	arthrodial cuticle protein	2063	20	2.51649e-29	0.6085
25723	c24960_g1_i1	aryl hydrocarbon receptor nuclear translocator	230	20	3.98806e-48	0.9295
8574	c9475_g1_i1	arylalkylamine n-acetyltransferase 3	1167	20	3.54723e-10	0.4535
8575	c9475_g1_i2	arylalkylamine n-acetyltransferase 3	1162	20	3.67291e-10	0.4505
11374	c10538_g1_i2	arylsulfatase a	2603	20	3.925e-147	0.613
11375	c10538_g1_i3	arylsulfatase a	961	20	6.48447e-46	0.5845
11377	c10538_g1_i5	arylsulfatase a	3007	20	8.39876e-159	0.619
5322	c5932_g1_i1	arylsulfatase b	2035	20	4.66231e-130	0.6065
7498	c8473_g1_i1	arylsulfatase b	2363	20	8.83414e-119	0.5915
9166	c9873_g1_i1	arylsulfatase b	1895	20	7.86305e-137	0.572
19407	c18528_g1_i1	arylsulfatase b	504	20	4.66454e-38	0.683
30268	c29636_g1_i1	arylsulfatase b-like	425	20	1.23966e-47	0.716
35890	c35381_g1_i1	arylsulfatase d	1472	20	3.35572e-48	0.552
13263	c12250_g1_i1	arylsulfatase e	861	20	1.10141e-45	0.6645
32807	c32207_g1_i1	arylsulfatase i	793	20	2.63931e-09	0.446
33265	c32671_g1_i1	arylsulfatase j-like	893	20	1.14199e-130	0.773
41271	c40874_g1_i1	arylsulfatase j-like	1358	20	8.81536e-76	0.6195
8676	c9543_g1_i1	asialoglycoprotein receptor isoform cra_c	963	20	1.51614e-49	0.5515
42842	c42456_g1_i1	asparaginase	1460	20	1.81689e-40	0.602
14809	c13817_g1_i1	asparagine synthetase domain-containing partial	205	20	3.3613e-13	0.635
6985	c7961_g1_i3	asparagine--trna cytoplasmic-like	2354	20	0	0.8155
6983	c7961_g1_i1	asparaginyl-trna cytoplasmic-like	2663	20	0	0.825
6984	c7961_g1_i2	asparaginyl-trna cytoplasmic-like	2208	20	0	0.827
18712	c17831_g1_i1	asparaginyl-trna synthetase	429	20	7.8984e-16	0.4895
36538	c36037_g1_i1	aspargine-linked glycosylation 11 partial	589	20	2.56169e-80	0.735
672	c727_g1_i1	aspartate mitochondrial	3152	20	0	0.8375
36208	c35703_g1_i1	aspartate--trna cytoplasmic-like	1900	20	0	0.801
30700	c30075_g1_i1	aspartate--trna mitochondrial	261	20	1.00616e-30	0.744
23119	c22315_g1_i1	aspartate--trna mitochondrial-like	206	20	1.50873e-18	0.6835
46318	c46003_g1_i1	aspartate--trna mitochondrial-like	366	20	2.41543e-40	0.751
13366	c12355_g1_i1	aspartyl asparaginyl beta-hydroxylase	578	20	1.6513e-40	0.7945
34001	c33433_g1_i1	aspartyl asparaginyl beta-hydroxylase	305	20	5.97948e-34	0.694
42024	c41625_g1_i1	aspartyl asparaginyl beta-hydroxylase	306	20	2.23516e-13	0.6315
39326	c38863_g1_i1	aspartyl hydroxylase	350	20	4.1284e-38	0.679
17455	c16550_g1_i1	aspartyl-trna mitochondrial	262	20	4.86947e-14	0.764
41125	c40729_g1_i1	astakine variant 2	539	20	3.0488e-19	0.5395
44071	c43706_g1_i1	asteroid cg4426-pa	303	4	8.48059e-09	0.53
34465	c33913_g1_i1	atad3a protein	364	20	2.75137e-49	0.7845
32168	c31559_g1_i1	ataxia telangiectasia mutated protein	350	4	1.48117e-09	0.5625
19367	c18488_g1_i1	ataxin-2-like protein	1480	20	3.84818e-68	0.63
32530	c31924_g1_i1	ataxin-7-like protein 3-like	380	20	5.75969e-29	0.749
31789	c31174_g1_i1	atlastin-1 isoform x1	226	20	2.67069e-09	0.667
39360	c38897_g1_i1	atlastin-1 isoform x1	413	20	3.76519e-35	0.7775
37020	c36523_g1_i1	atlastin-like isoform 1	287	20	8.21696e-31	0.716
26811	c26067_g1_i1	atlastin-like isoform 2	206	20	3.98071e-21	0.7415
40463	c40036_g1_i1	atm rad3 and mei-41-like protein	215	6	6.00108e-09	0.695
10263	c10335_g4_i1	atp synthase	2859	20	4.55015e-11	0.7555
10266	c10335_g4_i2	atp synthase	3161	20	7.9888e-91	0.736
40850	c40443_g1_i1	atp synthase beta	299	20	1.27084e-59	0.955
1164	c1331_g1_i1	atp synthase delta mitochondrial	1035	20	2.03554e-71	0.8035
4670	c5178_g1_i1	atp synthase e chain	424	20	3.52849e-27	0.701
38892	c38414_g1_i1	atp synthase lipid-binding mitochondrial	739	20	1.12658e-26	0.862
33074	c32477_g1_i1	atp synthase mitochondrial f1 complex assembly factor 1-like	304	20	3.38902e-35	0.736
17544	c16646_g1_i1	atp synthase subunit mitochondrial	2097	20	0	0.917
31755	c31140_g1_i1	atp synthase subunit mitochondrial	345	20	2.22911e-24	0.731
38247	c37763_g1_i1	atp synthase subunit mitochondrial-like	649	20	3.32028e-49	0.72
23054	c22249_g1_i1	atpase aaa	319	20	1.6488e-17	0.686
25690	c24927_g1_i1	atpase aaa	214	20	4.02784e-16	0.7075
46388	c46075_g1_i1	atpase aaa	201	20	1.28605e-10	0.678
1590	c1768_g1_i1	atpase asna1 homolog	1823	20	4.51904e-175	0.8725
5911	c6711_g1_i1	atpase family aaa domain-containing protein 1-a-like	1119	20	4.32794e-68	0.7055
5912	c6711_g1_i2	atpase family aaa domain-containing protein 1-a-like	1484	20	1.19081e-66	0.7055
14845	c13854_g1_i1	atpase family aaa domain-containing protein 3	351	20	7.307e-40	0.865
31471	c30855_g1_i1	atpase family aaa domain-containing protein 3-like	579	20	3.29286e-81	0.802
38372	c37889_g1_i1	atpase inhibitor mai- mitochondrial-like	493	20	1.71367e-20	0.796
2768	c3069_g1_i1	atp-binding cassette sub-family a member 2- partial	287	2	3.58733e-07	0.56
823	c911_g1_i1	atp-binding cassette sub-family a member 2-like	1442	20	2.37513e-134	0.648
824	c911_g1_i2	atp-binding cassette sub-family a member 2-like	1731	20	1.78918e-145	0.6545
13398	c12386_g1_i1	atp-binding cassette sub-family a member 2-like	1090	20	1.38795e-51	0.587
23954	c23172_g1_i1	atp-binding cassette sub-family a member 2-like	2366	20	0	0.599
578	c627_g1_i1	atp-binding cassette sub-family a member 3	1222	20	1.44289e-100	0.627
4706	c5220_g1_i1	atp-binding cassette sub-family a member 3	860	20	2.4163e-30	0.509
4707	c5220_g1_i2	atp-binding cassette sub-family a member 3	728	20	1.09947e-16	0.42
579	c627_g1_i2	atp-binding cassette sub-family a member 3-like	1229	20	1.97906e-96	0.6205
2321	c2636_g1_i1	atp-binding cassette sub-family a member 3-like	1135	3	5.06068e-12	0.4567
12058	c11031_g1_i1	atp-binding cassette sub-family a member 3-like	567	20	2.73111e-20	0.5315
24757	c23984_g1_i1	atp-binding cassette sub-family a member 3-like	493	4	2.80093e-09	0.5025
27227	c26492_g1_i1	atp-binding cassette sub-family a member 3-like	514	20	3.97494e-26	0.6015
29614	c28972_g1_i1	atp-binding cassette sub-family a member 3-like	1368	20	9.77971e-58	0.5065
32225	c31617_g1_i1	atp-binding cassette sub-family a member 3-like	1774	20	6.86037e-90	0.588
34909	c34374_g1_i1	atp-binding cassette sub-family a member 3-like	230	20	1.68268e-24	0.794
41206	c40809_g1_i1	atp-binding cassette sub-family a member 3-like	825	20	2.07848e-28	0.572
42809	c42423_g1_i1	atp-binding cassette sub-family a member 3-like	985	20	1.16005e-54	0.5795
16752	c15798_g1_i1	atp-binding cassette subfamily a-like member 8 protein 8	299	20	2.95422e-17	0.6605
17712	c16814_g1_i1	atp-binding cassette sub-family b member mitochondrial-like	1955	20	0	0.8375
34812	c34271_g1_i1	atp-binding cassette sub-family b member mitochondrial-like	208	20	5.36251e-26	0.8305
46599	c46297_g1_i1	atp-binding cassette sub-family c member 1	291	20	8.43783e-39	0.868
4440	c4919_g1_i1	atp-binding cassette sub-family d member 1	440	20	6.48917e-62	0.7715
13092	c12077_g1_i1	atp-binding cassette sub-family d member 2	455	20	4.64647e-30	0.7135
35034	c34506_g1_i1	atp-binding cassette sub-family d member 2-like	201	20	5.37655e-25	0.7855
36899	c36401_g1_i1	atp-binding cassette sub-family d member 2-like	813	20	1.41508e-123	0.824
31838	c31226_g1_i1	atp-binding cassette sub-family d member 3	1754	20	0	0.819
41962	c41564_g1_i1	atp-binding cassette sub-family d member 3	419	20	6.83457e-63	0.817
12069	c11042_g1_i1	atp-binding cassette sub-family e member 1	2359	20	0	0.8865
544	c590_g1_i1	atp-binding cassette sub-family f member 1-like	2553	20	0	0.86
9458	c10049_g2_i1	atp-binding cassette sub-family f member 2-like	2527	20	0	0.886
24099	c23317_g1_i1	atp-binding cassette sub-family f member 3-like	460	20	4.91042e-19	0.6575
30713	c30088_g1_i1	atp-binding cassette sub-family f member 3-like	1050	20	8.34667e-104	0.8245
45600	c45270_g1_i1	atp-binding cassette sub-family f member 3-like	275	20	2.87589e-38	0.8555
21736	c20889_g1_i1	atp-citrate synthase	236	20	7.5907e-34	0.8305
29462	c28820_g1_i1	atp-dependent clp protease atp-binding subunit clpx- mitochondrial isoform x2	982	20	2.92293e-37	0.7395
18890	c18010_g1_i1	atp-dependent clp protease atp-binding subunit clpx- mitochondrial-like	671	20	4.21316e-67	0.8235
30934	c30312_g1_i1	atp-dependent clp protease atp-binding subunit clpx- mitochondrial-like	244	20	1.61617e-36	0.879
38992	c38516_g1_i1	atp-dependent clp protease atp-binding subunit clpx- mitochondrial-like	278	20	8.42703e-39	0.9315
4995	c5546_g1_i1	atp-dependent clp protease proteolytic mitochondrial	210	20	1.14962e-34	0.9495
5795	c6565_g1_i1	atp-dependent clp protease proteolytic mitochondrial-like	660	20	6.12618e-71	0.8325
12070	c11043_g1_i1	atp-dependent dna helicase 2 subunit 1	1180	20	1.23632e-31	0.615
28364	c27661_g1_i1	atp-dependent dna helicase q1	286	20	2.91035e-09	0.756
14276	c13278_g1_i1	atp-dependent helicase brm	344	20	7.27605e-13	0.8365
40903	c40497_g1_i1	atp-dependent helicase brm	293	20	5.4299e-50	0.9195
1148	c1313_g1_i1	atp-dependent helicase brm-like	2224	20	0	0.8255
2304	c2616_g1_i1	atp-dependent helicase brm-like	476	20	2.79127e-18	0.856
2305	c2616_g1_i2	atp-dependent helicase brm-like	491	20	2.91019e-18	0.856
12880	c11862_g1_i1	atp-dependent helicase brm-like	305	20	6.05894e-53	0.8955
16309	c15347_g1_i1	atp-dependent helicase brm-like	342	20	6.50888e-32	0.897
18043	c17153_g1_i1	atp-dependent helicase brm-like	474	20	9.61757e-28	0.675
19799	c18921_g1_i1	atp-dependent helicase brm-like	1036	20	2.09377e-14	0.5045
46978	c46686_g1_i1	atp-dependent helicase brm-like	218	20	8.01129e-30	0.8965
37645	c37156_g1_i1	atp-dependent -nad h-hydrate dehydratase-like isoform x2	661	20	9.39161e-64	0.7275
34911	c34376_g1_i1	atp-dependent rna	248	7	9.87349e-08	0.6714
38933	c38456_g1_i1	atp-dependent rna	433	20	3.56217e-41	0.643
21968	c21124_g1_i1	atp-dependent rna helicase	611	20	1.52189e-41	0.6355
23510	c22724_g1_i1	atp-dependent rna helicase	1370	20	3.15771e-18	0.671
23591	c22806_g1_i1	atp-dependent rna helicase	421	20	2.88614e-52	0.759
21342	c20488_g1_i1	atp-dependent rna helicase a isoform x2	300	20	2.64621e-19	0.632
41586	c41188_g1_i1	atp-dependent rna helicase abstrakt	816	20	1.82395e-36	0.7765
24316	c23537_g1_i1	atp-dependent rna helicase abstrakt-like	332	20	4.16641e-59	0.911
31012	c30390_g1_i1	atp-dependent rna helicase abstrakt-like	491	20	7.19587e-20	0.9
43478	c43099_g1_i1	atp-dependent rna helicase abstrakt-like	435	20	3.82708e-61	0.8055
17499	c16601_g1_i1	atp-dependent rna helicase ddx19a-like	347	20	1.31804e-07	0.763
3659	c4045_g1_i1	atp-dependent rna helicase ddx1-like	2939	20	0	0.8065
3073	c3416_g1_i1	atp-dependent rna helicase ddx24	411	20	1.21662e-08	0.735
19809	c18931_g1_i1	atp-dependent rna helicase ddx24	930	20	1.60345e-78	0.692
18193	c17304_g1_i1	atp-dependent rna helicase ddx24-like	1048	20	7.96887e-90	0.603
5124	c5694_g1_i3	atp-dependent rna helicase ddx39a-like	1552	20	0	0.9545
14861	c13870_g1_i1	atp-dependent rna helicase ddx42-like	895	20	2.85748e-108	0.756
30186	c29553_g1_i1	atp-dependent rna helicase ddx42-like	786	20	1.0532e-85	0.7
44125	c43761_g1_i1	atp-dependent rna helicase ddx42-like	420	20	2.08729e-78	0.928
43893	c43523_g1_i1	atp-dependent rna helicase ddx46-like partial	510	20	8.48599e-93	0.8995
18934	c18054_g1_i1	atp-dependent rna helicase ddx51	307	20	4.57768e-11	0.5845
29440	c28798_g1_i1	atp-dependent rna helicase ddx51-like	496	20	3.30962e-42	0.6865
11714	c10688_g1_i1	atp-dependent rna helicase ddx54	269	20	7.35804e-10	0.763
19957	c19079_g1_i1	atp-dependent rna helicase ddx54	424	20	7.97955e-09	0.534
27596	c26869_g1_i1	atp-dependent rna helicase ddx54	380	20	1.38201e-65	0.9125
44624	c44275_g1_i1	atp-dependent rna helicase ddx54	273	20	6.42032e-19	0.639
39581	c39126_g1_i1	atp-dependent rna helicase ddx54-like	290	20	1.32077e-43	0.8295
11928	c10903_g1_i1	atp-dependent rna helicase ddx55	1451	20	6.20386e-112	0.688
42998	c42613_g1_i1	atp-dependent rna helicase ddx55	228	20	2.44164e-28	0.8675
23670	c22885_g1_i1	atp-dependent rna helicase ddx55-like	583	20	1.03185e-41	0.765
35715	c35202_g1_i1	atp-dependent rna helicase dhx30 isoform x2	339	20	2.16741e-12	0.6335
17640	c16742_g1_i1	atp-dependent rna helicase dhx8	299	20	2.05534e-32	0.757
20218	c19343_g1_i1	atp-dependent rna helicase dhx8	722	20	4.62569e-14	0.8235
27939	c27219_g1_i1	atp-dependent rna helicase dhx8	244	20	4.75484e-45	0.9835
32534	c31928_g1_i1	atp-dependent rna helicase dhx8	530	20	3.86852e-24	0.667
32621	c32018_g1_i1	atp-dependent rna helicase dhx8	416	20	3.36681e-67	0.921
18177	c17288_g1_i1	atp-dependent rna helicase dhx8-like	652	20	3.39832e-103	0.9545
42046	c41647_g1_i1	atp-dependent rna helicase dhx8-like	1026	20	9.11949e-169	0.8785
46984	c46692_g1_i1	atp-dependent rna helicase has1	266	20	9.79326e-10	0.593
29424	c28782_g1_i1	atp-dependent rna helicase me31b-like	1929	20	0	0.903
36913	c36415_g1_i1	atp-dependent rna helicase mitochondrial	399	20	1.87173e-60	0.8455
18376	c17487_g1_i1	atp-dependent rna helicase pl10-like	1893	20	0	0.837
5098	c5664_g1_i1	atp-dependent rna helicase suv3 mitochondrial-like	1283	20	4.7878e-131	0.7205
38376	c37893_g1_i1	atp-dependent rna helicase suv3 mitochondrial-like	369	20	5.02665e-49	0.792
36923	c36425_g1_i1	atp-dependent transporter	682	20	6.27637e-120	0.8365
26295	c25542_g1_i1	at-rich interactive domain-containing protein 2	348	20	8.2486e-32	0.7285
37884	c37398_g1_i1	at-rich interactive domain-containing protein 2	2083	20	2.64821e-61	0.66
41895	c41497_g1_i1	at-rich interactive domain-containing protein 2-like	234	20	1.93541e-26	0.6955
43257	c42878_g1_i1	at-rich interactive domain-containing protein 5b	385	20	9.45828e-12	0.473
13288	c12276_g1_i1	atrophin 1 interacting protein	666	3	1.28171e-09	0.7
31677	c31061_g1_i1	attractin	279	20	2.76431e-20	0.7245
33419	c32827_g1_i1	attractin-like isoform x1	244	20	2.59577e-28	0.782
25465	c24702_g1_i1	attractin-like protein 1-like	361	20	2.33238e-23	0.6885
35993	c35485_g1_i1	attractin-like protein 1-like	223	20	1.34788e-16	0.666
3605	c3994_g1_i1	autophagy protein 5	222	20	1.86492e-25	0.7595
3606	c3994_g1_i2	autophagy protein 5	408	20	1.51591e-46	0.735
37476	c36986_g1_i1	autophagy related protein atg6	318	20	1.59324e-17	0.6405
18021	c17131_g1_i1	autophagy-related protein 101-like	544	20	2.87384e-71	0.79
21638	c20788_g1_i1	autophagy-related protein 13 homolog	415	20	2.42772e-17	0.669
33098	c32501_g1_i1	autophagy-related protein 13 homolog	234	20	2.8232e-22	0.7515
25041	c24268_g1_i1	autophagy-related protein 2 homolog a	1214	20	2.76848e-122	0.681
31850	c31238_g1_i1	autophagy-related protein 2 homolog a	403	20	8.22051e-16	0.552
15467	c14487_g1_i1	autophagy-related protein 2 homolog a-like	272	20	1.363e-16	0.609
35259	c34746_g1_i1	autophagy-related protein 2 homolog a-like	1172	20	4.36632e-59	0.4925
37879	c37393_g1_i1	autophagy-related protein 2 homolog b	601	20	1.62704e-27	0.52
46858	c46563_g1_i1	autophagy-related protein 2-like protein b	287	20	3.44984e-20	0.643
1436	c1609_g1_i1	autophagy-related protein 9a	3001	20	0	0.6545
34332	c33772_g1_i1	autotransporter beta-domain protein	525	1	5.16224e-06	0.48
28804	c28120_g1_i1	axin-related protein	379	20	7.73883e-17	0.6025
37807	c37321_g1_i1	axis inhibition	403	20	3.03284e-28	0.6115
36544	c36043_g1_i1	axis inhibition protein	452	20	7.03381e-15	0.783
28330	c27626_g1_i1	azf1p	244	20	1.07358e-09	0.6245
3294	c3665_g1_i1	b chain crystal structure of parp catalytic domain in complex with novel inhibitors	832	20	7.73741e-126	0.812
3632	c4017_g1_i1	b chain kynurenine aminotransferase ii inhibitors	1521	20	2.12553e-154	0.6485
36734	c36235_g1_i1	b chain snapshots of the rna processing factor scaf8 bound to different phosphorylated forms of the carboxy-terminal domain of rna-polymerase ii	282	20	7.51724e-30	0.908
3892	c4259_g1_i1	baculoviral iap repeat-containing protein 3-like	2020	20	4.75961e-54	0.4425
5443	c6096_g1_i1	baculoviral iap repeat-containing protein 3-like	2906	20	0	0.5105
5444	c6096_g1_i2	baculoviral iap repeat-containing protein 3-like	2933	20	0	0.5105
5445	c6096_g1_i3	baculoviral iap repeat-containing protein 3-like	2934	20	0	0.5105
11936	c10911_g1_i1	baculoviral iap repeat-containing protein 6	757	20	2.88027e-16	0.498
13076	c12060_g1_i1	baculoviral iap repeat-containing protein 6	476	20	1.9871e-14	0.701
13259	c12246_g1_i1	baculoviral iap repeat-containing protein 6	224	20	6.19154e-41	0.896
16595	c15639_g1_i1	baculoviral iap repeat-containing protein 6	373	20	1.00985e-18	0.7955
18162	c17273_g1_i1	baculoviral iap repeat-containing protein 6	702	20	7.2327e-32	0.5225
18391	c17502_g1_i1	baculoviral iap repeat-containing protein 6	597	20	4.67481e-17	0.471
23445	c22659_g1_i1	baculoviral iap repeat-containing protein 6	1035	20	7.6088e-57	0.5695
24044	c23263_g1_i1	baculoviral iap repeat-containing protein 6	1375	20	4.86582e-121	0.7885
26578	c25829_g1_i1	baculoviral iap repeat-containing protein 6	225	20	1.65462e-10	0.6315
40898	c40492_g1_i1	baculoviral iap repeat-containing protein 6	258	20	1.64431e-10	0.666
41614	c41216_g1_i1	baculoviral iap repeat-containing protein 6	272	20	4.36795e-09	0.58
41791	c41392_g1_i1	baculoviral iap repeat-containing protein 6	304	20	2.31658e-46	0.856
43071	c42688_g1_i1	baculoviral iap repeat-containing protein 6	669	6	6.67644e-09	0.5033
15863	c14893_g1_i1	baculoviral iap repeat-containing protein 6- partial	216	14	7.44478e-08	0.6521
7677	c8676_g1_i1	baculoviral iap repeat-containing protein 7-like	2679	20	2.46031e-56	0.4545
7678	c8676_g1_i2	baculoviral iap repeat-containing protein 7-like	2654	20	2.36411e-56	0.4545
6330	c7255_g1_i1	bag family molecular chaperone regulator 3	2389	20	9.16904e-15	0.6625
2035	c2287_g1_i2	band -like protein 5-like	359	20	2.56782e-31	0.7035
46750	c46453_g1_i1	bardet-biedl syndrome 2 protein homolog	209	20	1.2881e-26	0.851
13296	c12284_g1_i1	barrier-to-autointegration factor	1029	20	4.03111e-32	0.8875
19519	c18640_g1_i1	barrier-to-autointegration factor	552	20	7.87847e-50	0.8785
15232	c14247_g1_i1	basement membrane-specific heparan sulfate proteoglycan core	856	20	1.67409e-17	0.5395
17622	c16724_g1_i1	basement membrane-specific heparan sulfate proteoglycan core	969	20	2.30786e-42	0.6085
17769	c16872_g1_i1	basement membrane-specific heparan sulfate proteoglycan core	2950	20	2.0573e-156	0.5115
23661	c22876_g1_i1	basement membrane-specific heparan sulfate proteoglycan core	507	20	1.35236e-65	0.7175
23710	c22926_g1_i1	basement membrane-specific heparan sulfate proteoglycan core	1008	20	8.43648e-80	0.577
45360	c45025_g1_i1	basement membrane-specific heparan sulfate proteoglycan core	516	20	1.37402e-53	0.679
5529	c6206_g1_i1	basement membrane-specific heparan sulfate proteoglycan core protein	4530	20	1.00064e-177	0.5795
11734	c10708_g1_i1	basement membrane-specific heparan sulfate proteoglycan core protein	370	2	7.98237e-08	0.51
17684	c16786_g1_i1	basement membrane-specific heparan sulfate proteoglycan core protein	649	20	9.60575e-56	0.6775
20250	c19377_g1_i1	basement membrane-specific heparan sulfate proteoglycan core protein	431	20	1.1991e-19	0.527
27806	c27086_g1_i1	basement membrane-specific heparan sulfate proteoglycan core protein	366	20	5.88108e-19	0.542
25138	c24369_g1_i1	basic leucine zipper nuclear factor 1	228	20	1.37122e-21	0.726
6398	c7333_g1_i2	bb in a isoform e	2498	20	5.18665e-140	0.689
5395	c6032_g1_i1	b-box zinc finger family protein	2869	5	1.52956e-08	0.566
5396	c6032_g1_i2	b-box zinc finger family protein	2679	5	1.38731e-08	0.566
45750	c45425_g1_i1	bbsome-interacting protein 1	264	20	5.06511e-15	0.7875
42252	c41859_g1_i1	b-cell cll lymphoma 7 protein family member b-like	1007	20	2.70661e-34	0.709
36765	c36266_g1_i1	b-cell lymphoma	305	20	9.64736e-27	0.9435
42040	c41641_g1_i1	bcl2 adenovirus e1b 19 kda protein-interacting protein 3-like	1566	20	7.78966e-53	0.719
12586	c11566_g1_i1	bcl-6 corepressor	1062	6	2.01371e-07	0.5383
31823	c31208_g1_i1	bcl-6 corepressor	237	20	5.27336e-26	0.792
4560	c5051_g1_i1	bcr-associated bap	3503	20	2.25147e-52	0.6525
13590	c12579_g1_i1	beat protein	282	20	1.43627e-12	0.619
18669	c17787_g1_i1	beclin-1-like protein	602	20	3.42281e-63	0.828
28675	c27984_g1_i1	beclin-1-like protein	336	20	3.14002e-38	0.7935
22602	c21782_g1_i1	bel12_ag transposon poly	284	20	3.92371e-21	0.596
38419	c37936_g1_i1	bestrophin-1-like isoform x2	223	20	3.45313e-27	0.826
31688	c31072_g1_i1	bestrophin-2-like isoform 1	473	20	3.72567e-70	0.804
12451	c11430_g1_i1	bestrophin-3- partial	573	20	5.38398e-96	0.7955
13405	c12393_g1_i1	bet1-like protein	236	20	7.00818e-14	0.639
29955	c29319_g1_i1	beta 1-like 2	2105	20	0	0.604
18244	c17356_g1_i1	beta 1-like precursor	418	20	7.28793e-49	0.7085
18361	c17472_g1_i1	beta 1-like precursor	1219	20	1.06084e-98	0.5945
40305	c39868_g1_i1	beta actin	298	6	1.53281e-14	0.5767
9399	c10018_g1_i2	beta and beta-prime subunits of dna dependent rna-polymerase	1432	2	6.55572e-07	0.475
18459	c17573_g1_i1	beta carbonic anhydrase 1-like	208	2	1.8615e-07	0.81
22179	c21344_g1_i1	beta carbonic anhydrase 1-like	228	20	4.90352e-34	0.8555
25816	c25055_g1_i1	beta carbonic anhydrase 1-like	240	20	2.66406e-27	0.754
5321	c5930_g1_i1	beta- -endoglucanase	657	20	1.4281e-27	0.7365
10057	c10285_g1_i3	beta- -endoglucanase	960	20	3.38672e-86	0.7945
5430	c6079_g1_i1	beta- -galactosyltransferase 1	1649	20	4.29933e-34	0.5155
37500	c37012_g1_i1	beta- -galactosyltransferase 7	829	20	2.1987e-103	0.7155
28076	c27362_g1_i1	beta- -galactosyltransferase brn-like	352	20	2.20878e-28	0.634
3007	c3341_g1_i1	beta- -glucan-binding protein	15054	20	0	0.5905
3008	c3341_g1_i2	beta- -glucan-binding protein	15073	20	0	0.5905
31570	c30955_g1_i1	beta- -glucosyltransferase	281	20	4.18754e-17	0.655
36758	c36259_g1_i1	beta- -glucuronyltransferase p	283	20	5.75851e-21	0.6935
10577	c10397_g1_i2	beta lysosomal	798	20	1.03241e-14	0.4695
29620	c28978_g1_i1	beta -mannosyltransferase	1609	20	0	0.832
6663	c7648_g1_i1	beta- -n-acetylgalactosaminyltransferase bre-4-like	1560	20	5.00639e-82	0.6515
6664	c7648_g1_i2	beta- -n-acetylgalactosaminyltransferase bre-4-like	1666	20	1.28514e-81	0.6515
46625	c46326_g1_i1	beta- partial	219	20	2.79699e-27	0.7715
41792	c41393_g1_i1	beta-1-syntrophin-like	722	20	1.14621e-37	0.6515
19983	c19105_g1_i1	beta-2-syntrophin isoform x2	563	20	8.43318e-33	0.565
30612	c29985_g1_i1	beta3 protein	259	20	2.7892e-34	0.833
45289	c44954_g1_i1	beta-amyloid precursor-like protein	465	1	3.27121e-06	0.81
44911	c44572_g1_i1	beta-amyloid-like isoform x3	214	20	6.44802e-25	0.7445
30083	c29449_g1_i1	beta-arrestin 1	1701	20	0	0.8605
18947	c18067_g1_i1	beta-carotene dioxygenase	335	20	2.49862e-18	0.6325
28031	c27315_g1_i1	beta-catenin-like protein 1	226	20	3.30703e-22	0.953
18863	c17984_g1_i1	beta-catenin-like protein 1-like	230	20	5.90149e-27	0.786
12129	c11102_g1_i1	beta-centractin	722	20	1.96312e-141	0.91
25091	c24320_g1_i1	beta-crystallin a1	1990	4	1.56934e-18	0.47
29738	c29100_g1_i1	beta-crystallin a1	906	4	1.29896e-18	0.4575
26009	c25252_g1_i1	beta-galactosidase	768	20	2.33235e-77	0.7495
17416	c16506_g1_i1	beta-galactosidase-1-like protein	209	20	1.66906e-23	0.7635
33001	c32403_g1_i1	beta-galactosidase-like	473	20	1.0685e-65	0.7455
9192	c9898_g1_i1	beta-glucuronidase-like	2362	20	0	0.663
10415	c10361_g1_i1	beta-hexosaminidase subunit beta	2065	20	0	0.6575
10416	c10361_g1_i2	beta-hexosaminidase subunit beta-like	2051	20	0	0.657
33823	c33245_g1_i1	betaine aldehyde dehydrogenase	203	20	1.31662e-20	0.8265
2508	c2830_g1_i1	betaine--homocysteine s-methyltransferase 1	1341	20	0	0.8145
28157	c27443_g1_i1	beta-lactamase hcpa	279	20	1.33257e-15	0.8135
47126	c46844_g1_i1	beta-lactamase-like protein 2 homolog isoform x1	271	20	8.81723e-22	0.7165
16212	c15250_g1_i1	beta-lactamase-like protein 2-like	311	20	6.58787e-31	0.7925
46401	c46088_g1_i1	beta-lactamase-like protein 2-like	263	20	7.07944e-28	0.746
10576	c10397_g1_i1	beta-mannosidase isoform x1	3119	20	0	0.636
41947	c41549_g1_i1	beta-parvin isoform x2	323	20	9.01865e-45	0.9
30674	c30049_g1_i1	beta-secretase 1	769	20	1.47005e-39	0.5495
35300	c34787_g1_i1	beta-taxilin	389	20	1.17178e-11	0.739
1989	c2230_g1_i2	bhlhzip transcription factor max bigmax	309	20	4.90635e-17	0.9075
11682	c10657_g1_i1	bicoid stability factor	3952	20	1.46536e-161	0.5225
13407	c12395_g1_i1	bicoid stability factor	1213	20	6.61185e-122	0.7505
35468	c34957_g1_i1	bifunctional 3 -phosphoadenosine 5 -phosphosulfate synthase 1	1061	20	2.63393e-176	0.822
41659	c41261_g1_i1	bifunctional 3 -phosphoadenosine 5 -phosphosulfate synthase 2	883	20	2.57794e-156	0.8665
29171	c28513_g1_i1	bifunctional arginine demethylase and lysyl-hydroxylase jmjd6	203	20	1.84926e-15	0.877
14034	c13030_g1_i1	bifunctional atp-dependent dihydroxyacetone kinase fad-amp lyase -like	1317	20	6.48486e-97	0.5745
22506	c21679_g1_i1	bifunctional coenzyme a synthase	245	20	2.96595e-17	0.7185
39483	c39024_g1_i1	bifunctional coenzyme a synthase-like	210	1	2.30876e-06	0.65
7770	c8772_g1_i1	bifunctional glutamate proline--trna ligase isoform x1	4948	20	0	0.681
15878	c14909_g1_i1	bifunctional heparan sulfate n-deacetylase n-sulfotransferase 3	220	20	7.7268e-32	0.8675
28420	c27719_g1_i1	bifunctional lysine-specific demethylase and histidyl-hydroxylase no66	225	20	2.08448e-18	0.6865
11865	c10840_g1_i1	bifunctional lysine-specific demethylase and histidyl-hydroxylase no66-like isoform x1	452	20	1.0112e-68	0.795
19061	c18181_g1_i1	bifunctional protein ncoat	729	19	8.36642e-09	0.66
23422	c22636_g1_i1	bifunctional protein ncoat	2764	20	0	0.643
41373	c40975_g1_i1	bifunctional purine biosynthesis protein purh	2055	20	0	0.821
24742	c23969_g1_i1	big brain	516	3	2.63322e-07	0.63
46943	c46649_g1_i1	bile acid- :amino acid n-acyltransferase	257	20	7.7722e-22	0.7045
34333	c33773_g1_i1	biogenesis of lysosome-related organelles complex 1 subunit 1-like	241	20	2.38324e-19	0.849
44770	c44425_g1_i1	biogenesis of lysosome-related organelles complex 1 subunit 1-like	213	20	2.39738e-12	0.8115
44429	c44073_g1_i1	biogenesis of lysosome-related organelles complex 1 subunit 4	488	20	2.43513e-11	0.5165
12786	c11768_g1_i1	biorientation of chromosomes in cell division protein 1-like protein	1500	20	1.49614e-36	0.7575
35454	c34943_g1_i1	biotin--protein ligase	320	20	3.04486e-25	0.6005
36247	c35742_g1_i1	bis(5 -adenosyl)-triphosphatase	274	20	2.76655e-13	0.727
28074	c27360_g1_i1	bis(5 -adenosyl)-triphosphatase-like	270	20	2.3851e-10	0.562
36680	c36179_g1_i1	bis(5 -nucleosyl)-tetraphosphatase	220	20	3.68856e-11	0.79
30382	c29751_g1_i1	bladder cancer-associated	1681	20	4.64775e-21	0.8255
27239	c26505_g1_i1	bleomycin hydrolase	239	20	1.09912e-24	0.7265
33120	c32523_g1_i1	bleomycin hydrolase	207	20	4.03537e-29	0.8485
16277	c15315_g1_i1	bm kettin	203	20	4.31196e-39	0.837
27407	c26677_g1_i1	bms1l protein	413	20	2.78823e-44	0.723
12153	c11126_g1_i1	bola-like protein ddb_g0274169-like	469	20	9.934e-45	0.764
35564	c35052_g1_i1	bone morphogenetic protein receptor type-1b	232	20	1.36445e-26	0.7925
25836	c25075_g1_i1	bone morphogenetic protein receptor type-1b-like	210	13	8.8911e-08	0.5838
25103	c24332_g1_i1	bone morphogenetic protein receptor type-2	358	20	3.65438e-56	0.8095
32418	c31811_g1_i1	bone morphogenetic protein receptor type-2-like	982	20	9.27085e-20	0.604
38629	c38147_g1_i1	bone morphogenetic protein receptor type-2-like	454	20	1.66296e-44	0.6865
25330	c24563_g1_i1	box c d snorna protein 1-like	349	10	1.79172e-07	0.588
13496	c12486_g1_i1	brahma associated protein 170kd	522	20	1.47605e-32	0.7675
46196	c45879_g1_i1	brahma-like protein	203	20	8.77036e-32	0.924
46629	c46330_g1_i1	brain protein 44	501	20	7.09078e-29	0.827
26332	c25580_g1_i1	brain protein 44-like	257	20	7.91464e-35	0.8115
33012	c32414_g1_i1	brain protein 44-like	372	20	1.8328e-14	0.7715
35415	c34904_g1_i1	brain protein i3	1005	20	4.0252e-13	0.741
198	c215_g1_i1	brain protein i3-like	1116	20	5.05951e-21	0.773
199	c215_g1_i2	brain protein i3-like	1208	20	6.83161e-21	0.773
3896	c4261_g1_i1	brain protein i3-like	1029	14	5.51363e-08	0.7264
12697	c11679_g1_i1	brain protein i3-like	611	20	1.51308e-14	0.6505
27098	c26359_g1_i1	brain protein i3-like	536	20	1.72491e-17	0.6055
44419	c44063_g1_i1	brain tumor protein	331	20	6.05891e-22	0.6945
42932	c42547_g1_i1	brain-enriched guanylate kinase-associated protein	215	20	1.52033e-19	0.6995
12357	c11334_g1_i1	brca1-a complex subunit bre	310	20	5.78458e-13	0.632
45941	c45618_g1_i1	brca1-a complex subunit bre	290	20	1.1392e-16	0.5535
18224	c17336_g1_i1	brca1-associated protein	312	14	3.81205e-08	0.5521
27254	c26520_g1_i1	brca1-associated protein	208	20	2.18613e-33	0.8155
41884	c41486_g1_i1	brca1-associated protein	287	20	1.29702e-35	0.739
40804	c40394_g1_i1	brca2 and cdkn1a-interacting protein	222	20	2.66942e-14	0.704
13322	c12311_g1_i1	breakpoint cluster region	374	20	4.04626e-33	0.689
27548	c26820_g1_i1	breakpoint cluster region	214	20	1.86287e-24	0.808
47111	c46827_g1_i1	breakpoint cluster region protein	220	20	9.32495e-27	0.8125
46071	c45752_g1_i1	breast cancer anti-estrogen resistance protein 1	403	6	1.97256e-08	0.7067
27025	c26285_g1_i1	breast cancer anti-estrogen resistance protein 1-like	468	20	5.51526e-16	0.5295
34887	c34351_g1_i1	breast cancer anti-estrogen resistance protein 1-like	219	20	1.19639e-12	0.6055
24538	c23763_g1_i1	breast cancer metastasis-suppressor 1-like protein	409	20	1.30624e-36	0.7585
22726	c21911_g1_i1	breast carcinoma amplified	316	20	9.72019e-26	0.8735
24019	c23238_g1_i1	breast carcinoma amplified	369	20	1.11446e-21	0.642
41013	c40611_g1_i1	breast carcinoma amplified	202	20	7.4362e-15	0.746
3652	c4038_g1_i1	brefeldin a-inhibited guanine nucleotide-exchange protein 1	1429	20	0	0.7325
26608	c25860_g1_i1	brefeldin a-inhibited guanine nucleotide-exchange protein 1-like	575	20	3.75489e-57	0.7585
39843	c39396_g1_i1	brefeldin a-inhibited guanine nucleotide-exchange protein 1-like	338	20	7.82663e-49	0.8485
23216	c22418_g1_i1	brefeldin a-inhibited guanine nucleotide-exchange protein 3-like	202	3	9.47832e-13	0.6567
26415	c25663_g1_i1	brefeldin a-inhibited guanine nucleotide-exchange protein 3-like	601	6	2.06831e-09	0.5617
11820	c10794_g1_i1	brisc and brca1-a complex member 1-like	763	20	5.20117e-71	0.6065
38728	c38249_g1_i1	bro1 domain-containing protein	233	3	1.7597e-10	0.5833
27258	c26524_g1_i1	bro1 domain-containing protein brox	377	20	3.93622e-29	0.6455
45143	c44806_g1_i1	bro1 domain-containing protein brox isoform x2	296	20	8.23678e-41	0.7665
30265	c29633_g1_i1	bro1 domain-containing protein brox-like	404	20	1.20746e-38	0.7085
12263	c11237_g1_i1	broad-complex core protein isoform 6	838	20	3.15426e-46	0.7505
19298	c18418_g1_i1	broad-complex core protein isoform 6-like	262	20	1.08605e-32	0.865
13308	c12297_g1_i1	broad-complex core protein isoforms 1 2 3 4 5	1063	20	9.53445e-44	0.7325
3001	c3336_g1_i1	broad-complex protein isoform 4	226	1	8.08879e-09	0.62
3888	c4256_g1_i1	broad-complex protein isoform 4	1021	20	1.68413e-47	0.6645
3889	c4256_g1_i2	broad-complex protein isoform 4	1379	20	3.7478e-46	0.6675
8942	c9748_g1_i1	broad-complex protein isoform 4	513	6	9.10546e-08	0.6083
13435	c12423_g1_i1	broad-complex protein isoform 4	620	20	1.04649e-58	0.678
18468	c17582_g1_i1	broad-complex protein isoform 4	721	1	1.90077e-06	0.63
20637	c19767_g1_i1	broad-complex protein isoform 4	284	2	1.61815e-06	0.625
24418	c23641_g1_i1	broad-complex protein isoform 4	224	3	2.32137e-13	0.7467
25149	c24380_g1_i1	broad-complex protein isoform 4	1014	20	1.85549e-55	0.675
29994	c29358_g1_i1	broad-complex protein isoform 4	1079	20	6.99055e-54	0.639
6964	c7941_g1_i1	bromodomain adjacent to zinc finger domain protein 1a	1114	20	2.28983e-50	0.513
29437	c28795_g1_i1	bromodomain adjacent to zinc finger domain protein 1a	772	20	1.50185e-44	0.529
42537	c42148_g1_i1	bromodomain adjacent to zinc finger domain protein 2b	517	20	6.08322e-32	0.755
21136	c20276_g1_i1	bromodomain adjacent to zinc finger domain protein 2b-like	476	20	1.16134e-16	0.767
36757	c36258_g1_i1	bromodomain adjacent to zinc finger domain protein 2b-like	924	20	3.45562e-18	0.5315
36795	c36297_g1_i1	bromodomain adjacent to zinc finger domain protein 2b-like	610	20	1.14418e-46	0.8395
37197	c36705_g1_i1	bromodomain adjacent to zinc finger domain protein 2b-like	314	20	1.2782e-10	0.598
41552	c41153_g1_i1	bromodomain adjacent to zinc finger domain protein 2b-like	754	20	8.38307e-58	0.7385
45957	c45635_g1_i1	bromodomain-containing protein	633	20	3.32275e-44	0.884
17889	c16997_g1_i1	bromodomain-containing protein 7	1062	20	7.87687e-68	0.6375
25011	c24238_g1_i1	bromodomain-containing protein 7	1198	20	2.34211e-57	0.654
36566	c36065_g1_i1	bsd domain-containing protein 1-like	683	20	2.43176e-48	0.603
41521	c41122_g1_i1	btb domain containing 3	373	20	6.78658e-56	0.828
1068	c1230_g1_i1	btb domain containing isoform cra_c	512	1	2.88986e-09	0.76
44421	c44065_g1_i1	btb domain containing isoform cra_c	327	2	8.72059e-21	0.59
3002	c3336_g1_i2	btb poz and kelch domain-containing protein	425	20	4.1214e-47	0.7215
9441	c10038_g1_i3	btb poz domain containing protein	588	20	8.95362e-17	0.5565
12493	c11472_g1_i1	btb poz domain-containing adapter for cul3-mediated degradation protein 3-like	1008	20	2.68781e-149	0.8825
6558	c7530_g1_i1	btb poz domain-containing protein 10	802	20	1.97925e-14	0.875
6559	c7530_g1_i2	btb poz domain-containing protein 10	721	20	1.09765e-14	0.861
6560	c7530_g1_i3	btb poz domain-containing protein 10	814	20	2.50227e-14	0.8755
23908	c23125_g1_i1	btb poz domain-containing protein 10	424	20	9.21706e-73	0.917
40579	c40156_g1_i1	btb poz domain-containing protein 10-like	203	20	1.6696e-34	0.9545
7743	c8741_g1_i1	btb poz domain-containing protein 2-like	2515	20	4.2161e-27	0.476
9439	c10038_g1_i1	btb poz domain-containing protein 2-like	1698	20	6.72406e-21	0.553
9440	c10038_g1_i2	btb poz domain-containing protein 2-like	1269	20	4.28189e-10	0.497
9442	c10038_g1_i4	btb poz domain-containing protein 2-like	1713	20	6.90812e-21	0.553
12772	c11754_g1_i1	btb poz domain-containing protein 2-like	672	20	2.48152e-51	0.6215
38455	c37972_g1_i1	btb poz domain-containing protein 2-like	293	20	1.68447e-23	0.6675
24222	c23441_g1_i1	btb poz domain-containing protein 3-like	729	20	6.76165e-37	0.8285
19217	c18337_g1_i1	btb poz domain-containing protein kctd3	507	20	1.077e-58	0.849
31573	c30958_g1_i1	btb poz domain-containing protein kctd3	481	20	2.94862e-87	0.904
18455	c17569_g1_i1	btb poz domain-containing protein kctd9-like	1574	20	7.26155e-165	0.7235
35886	c35377_g1_i1	btb-protein- isoform e	1006	20	1.53191e-23	0.6595
43111	c42730_g1_i1	btb-protein- isoform f	1094	20	6.64689e-13	0.6505
1375	c1551_g1_i1	bud13 homolog isoform x1	2906	20	3.56675e-55	0.51
754	c830_g1_i1	bullous pemphigoid antigen isoforms 6 9 10	425	20	7.95649e-32	0.637
2537	c2860_g1_i1	bullous pemphigoid antigen isoforms 6 9 10	4645	20	0	0.6625
11689	c10664_g1_i1	bullous pemphigoid antigen isoforms 6 9 10	776	20	5.84726e-60	0.6465
15424	c14442_g1_i1	bullous pemphigoid antigen isoforms 6 9 10	308	20	1.65383e-10	0.5675
21558	c20705_g1_i1	bullous pemphigoid antigen isoforms 6 9 10	453	20	8.17008e-48	0.747
27011	c26271_g1_i1	bullous pemphigoid antigen isoforms 6 9 10	453	20	2.18765e-24	0.639
36561	c36060_g1_i1	bullous pemphigoid antigen isoforms 6 9 10	217	20	1.20439e-13	0.696
45821	c45498_g1_i1	bullous pemphigoid antigen isoforms 6 9 10	210	9	1.89015e-11	0.6978
8075	c9032_g1_i1	bumetanide-sensitive sodium- -chloride cotransporter-like	3987	20	0	0.7085
41825	c41426_g1_i1	bursicon beta	547	20	3.41089e-22	0.7375
19617	c18737_g1_i1	butyrate induced	425	20	1.04237e-39	0.6515
26625	c25877_g1_i1	butyrate induced	704	20	9.40864e-81	0.726
25838	c25077_g1_i1	bv80 bb- partial	480	20	2.94126e-15	0.452
4685	c5198_g1_i1	bystin	734	20	2.21203e-127	0.8325
35910	c35401_g1_i1	Bystin	727	7	9.29807e-12	0.6386
33153	c32556_g1_i1	c protein immunoglobulin-a-binding beta antigen	430	1	2.2188e-07	0.61
686	c745_g1_i1	c-1-tetrahydrofolate cytoplasmic	3282	20	0	0.823
5707	c6460_g1_i1	c2 domain containing protein	1109	20	2.55909e-13	0.528
44009	c43643_g1_i1	c20orf24 homolog	267	20	6.53396e-33	0.8495
42590	c42202_g1_i1	c22orf13 homolog	274	20	5.05433e-27	0.6885
21015	c20151_g1_i1	c3orf19 homolog	417	20	7.78671e-23	0.646
25554	c24791_g1_i1	ca2+-modulated nonselective cation channel polycystin	664	7	1.12879e-15	0.4729
35581	c35067_g1_i1	caax beta	207	20	3.93471e-25	0.7725
25766	c25004_g1_i1	caax prenyl partial	970	20	1.7101e-47	0.7765
4621	c5121_g1_i1	caax prenyl protease 1 homolog	1101	20	9.09004e-118	0.712
4622	c5121_g1_i2	caax prenyl protease 1 homolog	935	20	1.6152e-104	0.713
37351	c36860_g1_i1	cactin cg1676-pa	949	20	1.5484e-114	0.841
43674	c43301_g1_i1	cactus protein	692	2	2.34022e-19	0.84
6826	c7827_g1_i1	cad protein	3100	20	0	0.705
6827	c7827_g1_i2	cad protein	3102	20	0	0.7025
10275	c10340_g1_i1	cadherin	3312	20	3.5866e-57	0.433
25426	c24662_g1_i1	cadherin 88c	445	20	3.57356e-10	0.5485
41590	c41192_g1_i1	cadherin 88c	221	20	1.82697e-30	0.879
22335	c21504_g1_i1	cadherin-23-like isoform 1	378	20	9.53647e-37	0.6905
1931	c2168_g1_i1	caib baif -transferase family protein c7orf10 homolog	1985	20	3.04562e-174	0.748
1932	c2168_g1_i2	caib baif -transferase family protein c7orf10 homolog	2023	20	4.5158e-174	0.748
4475	c4960_g1_i1	calcified cuticle protein	743	5	9.52163e-09	0.408
34179	c33616_g1_i1	calcineurin subunit b type 2-like	506	20	1.57917e-90	0.987
20155	c19280_g1_i1	calcineurin-binding protein cabin-1-like	276	20	5.91632e-17	0.603
39636	c39182_g1_i1	calcineurin-binding protein cabin-1-like	306	9	3.86078e-09	0.6267
2941	c3268_g1_i1	calcineurin-like phosphoesterase domain-containing protein 1	1674	20	4.05097e-113	0.663
24937	c24163_g1_i1	calcipressin-1	474	20	3.12542e-52	0.695
40994	c40590_g1_i1	calcium activated chloride channel precursor	258	20	8.97249e-23	0.6755
28043	c27327_g1_i1	calcium activated chlorine	316	1	8.30101e-06	0.47
7644	c8645_g1_i1	calcium and integrin-binding protein 1	655	20	2.84565e-93	0.833
7645	c8645_g1_i2	calcium and integrin-binding protein 1	644	20	1.43315e-89	0.8325
7646	c8645_g1_i3	calcium and integrin-binding protein 1	297	20	5.18385e-35	0.869
7325	c8281_g1_i1	calcium and integrin-binding protein 1-like	908	20	1.30526e-50	0.66
7326	c8281_g1_i2	calcium and integrin-binding protein 1-like	892	20	1.13022e-50	0.66
41730	c41331_g1_i1	calcium calmodulin-dependent protein kinase kinase 1	1314	20	1.36951e-115	0.7765
44772	c44427_g1_i1	calcium calmodulin-dependent protein kinase type 1	353	20	1.80497e-75	0.98
24649	c23875_g1_i1	calcium calmodulin-dependent protein kinase type 1-like	428	20	7.78046e-58	0.9015
42732	c42345_g1_i1	calcium calmodulin-dependent protein kinase type ii alpha chain	202	20	6.79693e-38	0.9735
11629	c10601_g1_i1	calcium channel flower-like isoform 1	776	20	3.20571e-43	0.669
12393	c11371_g1_i1	calcium homeostasis endoplasmic reticulum protein	803	20	2.73597e-27	0.643
15859	c14889_g1_i1	calcium homeostasis endoplasmic reticulum protein	234	20	5.02685e-08	0.5675
26850	c26106_g1_i1	calcium homeostasis endoplasmic reticulum protein	934	20	2.98084e-32	0.8935
29819	c29182_g1_i1	calcium homeostasis endoplasmic reticulum protein	1261	20	2.53407e-25	0.745
44353	c43995_g1_i1	calcium release-activated calcium channel protein 1-like	340	20	1.61602e-15	0.7115
5823	c6595_g1_i1	calcium uptake protein 1 mitochondrial	703	20	1.06913e-21	0.6215
5824	c6595_g1_i2	calcium uptake protein 1 mitochondrial	736	20	2.06311e-21	0.622
3371	c3755_g1_i1	calcium uptake protein 1 mitochondrial-like	329	20	8.23927e-56	0.916
37944	c37458_g1_i1	calcium uptake protein 1 mitochondrial-like	417	20	1.21652e-60	0.8685
18731	c17851_g1_i1	calcium-activated chloride channel regulator 1	354	20	1.17104e-09	0.6235
17607	c16710_g1_i1	calcium-activated chloride channel regulator 4- partial	2055	5	1.09637e-07	0.472
14291	c13293_g1_i1	calcium-activated chloride channel regulator 4-like	1118	20	3.21855e-35	0.4665
41374	c40976_g1_i1	calcium-binding mitochondrial carrier protein aralar1-like	269	20	1.73438e-23	0.788
43099	c42717_g1_i1	calcium-binding mitochondrial carrier protein aralar1-like	356	20	3.42268e-52	0.8325
9678	c10148_g2_i1	calcium-binding protein p22	1200	20	1.58e-97	0.88
31799	c31184_g1_i1	calcium-dependent cysteine	382	20	1.50242e-16	0.557
36058	c35551_g1_i1	calcium-independent phospholipase a2 isoform a	241	20	4.3663e-21	0.6985
35895	c35386_g1_i1	calcium-independent phospholipase a2-gamma	427	20	1.74851e-31	0.6465
28525	c27830_g1_i1	calcium-independent phospholipase a2-gamma-like	425	20	2.06892e-43	0.713
29007	c28338_g1_i1	calcium-independent protein kinase c-like	287	20	1.57668e-25	0.6755
20493	c19622_g1_i1	calcium-transporting atpase sarcoplasmic endoplasmic reticulum type	356	20	5.88105e-60	0.8085
43702	c43329_g1_i1	calcium-transporting atpase sarcoplasmic endoplasmic reticulum type	603	20	2.53752e-134	0.918
5835	c6615_g1_i1	calcium-transporting atpase sarcoplasmic endoplasmic reticulum type-like	1236	20	0	0.9565
35891	c35382_g1_i1	calcium-transporting atpase sarcoplasmic endoplasmic reticulum type-like	1632	20	0	0.9105
31197	c30579_g1_i1	calcium-transporting atpase type 2c member 1	985	20	1.11859e-22	0.728
11824	c10798_g1_i1	calcium-transporting atpase type 2c member 1-like	1745	20	0	0.717
3139	c3503_g1_i1	calcyclin-binding protein	964	20	1.09301e-57	0.635
3140	c3503_g1_i2	calcyclin-binding protein	940	20	1.24414e-54	0.6345
42644	c42256_g1_i1	calcyphosin-like protein	736	20	8.88141e-107	0.713
12696	c11678_g1_i1	calmin-like protein	316	1	4.27649e-13	0.72
7718	c8722_g1_i1	calmodulin	3537	20	1.12504e-91	0.985
7719	c8722_g1_i2	calmodulin	3442	20	1.43583e-91	0.979
10557	c10393_g2_i1	calmodulin	1208	20	4.62675e-41	0.729
44628	c44279_g1_i1	calmodulin-binding partial	812	4	8.28022e-07	0.6425
36892	c36394_g1_i1	calmodulin-like isoform 1	923	20	1.48029e-72	0.7945
10156	c10309_g3_i4	calmodulin-like protein 4-like	794	20	8.22727e-78	0.833
902	c1013_g1_i1	calnexin	1145	20	5.88673e-163	0.7865
2686	c2982_g1_i1	calnexin	1019	20	1.4361e-92	0.722
26738	c25993_g1_i1	calpain 9- partial	313	4	4.78863e-10	0.7775
16573	c15616_g1_i1	calpain-1 catalytic subunit	273	20	1.01102e-14	0.8275
16870	c15923_g1_i1	calpain-3-like isoform x1	220	20	1.00434e-22	0.771
30159	c29526_g1_i1	calpain-3-like isoform x2	207	20	1.66375e-11	0.603
24690	c23916_g1_i1	calpain-5	519	20	1.02989e-105	0.7135
28860	c28180_g1_i1	calpain-5- partial	229	20	4.52076e-44	0.72
39024	c38553_g1_i1	calpain-5-like isoform x4	473	20	1.35682e-33	0.701
26573	c25824_g1_i1	calpain-7 isoform x2	222	20	4.21986e-23	0.8205
24655	c23881_g1_i1	calpain-a-like isoform 1	383	20	1.40152e-80	0.905
37349	c36858_g1_i1	calpain-c	481	20	2.90975e-50	0.8665
4416	c4893_g1_i1	calponin transgelin	780	20	4.84903e-95	0.822
43067	c42684_g1_i1	calponin y domain protein	300	11	6.12297e-14	0.5573
5021	c5570_g1_i2	calponin-3	1109	20	5.9652e-63	0.718
11613	c10585_g1_i1	calreticulin	1705	20	0	0.8855
1191	c1354_g1_i1	calsyntenin- isoform c	3533	20	0	0.6745
12926	c11908_g1_i1	calumenin precursor	577	20	3.51521e-83	0.738
37860	c37374_g1_i1	calumenin precursor	453	20	1.7845e-50	0.7315
22516	c21689_g1_i1	calumenin-like partial	202	20	2.46413e-11	0.7705
4318	c4761_g1_i1	c-amp dependent protein kinase typei-beta regulatory subunit	691	20	5.7693e-115	0.8855
348	c377_g1_i1	camp-dependent protein kinase catalytic subunit	741	20	3.01672e-83	0.9705
15967	c14998_g1_i1	camp-dependent protein kinase catalytic subunit	421	20	1.51498e-20	0.789
37616	c37127_g1_i1	camp-dependent protein kinase catalytic subunit	255	20	1.57005e-37	0.85
18594	c17712_g1_i1	camp-dependent protein kinase catalytic subunit alpha	470	20	1.0676e-89	0.9155
30920	c30298_g1_i1	camp-dependent protein kinase type i regulatory subunit	279	20	5.24301e-36	0.8795
4319	c4761_g1_i2	camp-dependent protein kinase type i regulatory subunit-like	775	20	8.76284e-152	0.8515
9094	c9836_g2_i1	camp-dependent protein kinase type ii regulatory subunit	1333	20	5.30219e-109	0.8005
44675	c44329_g1_i1	camp-dependent protein kinase type ii regulatory subunit-like	349	20	3.61049e-19	0.959
20912	c20047_g1_i1	camp-dependent protein kinase type ii-beta regulatory subunit	323	1	1.54167e-08	0.62
7902	c8900_g3_i1	camp-regulated phosphoprotein 19	1055	20	6.89326e-30	0.7115
35352	c34840_g1_i1	camp-response element binding	3822	20	4.46449e-34	0.6595
10984	c10478_g2_i1	camp-responsive element-binding 2-like	1239	20	2.49824e-23	0.891
10990	c10478_g2_i2	camp-responsive element-binding 2-like	1200	20	8.80265e-23	0.902
11793	c10767_g1_i1	camp-specific 3 -cyclic phosphodiesterase	302	20	1.41969e-41	0.922
19975	c19097_g1_i1	camp-specific 3 -cyclic phosphodiesterase	375	20	4.13472e-62	0.8245
25536	c24773_g1_i1	camp-specific 3 -cyclic phosphodiesterase	280	20	2.14462e-21	0.9085
19518	c18639_g1_i1	camp-specific -cyclic	363	20	7.69501e-17	0.694
32845	c32246_g1_i1	camp-specific -cyclic	250	20	1.50787e-33	0.8815
18395	c17506_g1_i1	canalicular multispecific organic anion transporter 1	2241	20	0	0.7365
33495	c32906_g1_i1	canalicular multispecific organic anion transporter 1	236	20	7.74435e-15	0.681
20758	c19889_g1_i1	cancer-related nucleoside-triphosphatase	291	20	1.10293e-08	0.7095
25511	c24748_g1_i1	cancer-related nucleoside-triphosphatase-like	304	20	7.93712e-37	0.7865
44818	c44473_g1_i1	canoe cg2534-pa	682	20	2.42915e-23	0.605
1405	c1578_g1_i1	canopy homolog 2 precursor	753	20	1.03263e-28	0.6335
18577	c17695_g1_i1	cap-gly domain-containing linker protein 1	307	20	1.89907e-13	0.6615
36584	c36083_g1_i1	capicua-like transcription factor	772	7	2.82109e-11	0.5043
24548	c23773_g1_i1	cap-specific mrna (nucleoside-2 -o-)-methyltransferase 1	261	20	2.56155e-13	0.65
29790	c29153_g1_i1	cap-specific mrna (nucleoside-2 -o-)-methyltransferase 1	528	20	7.26623e-36	0.638
26741	c25996_g1_i1	cap-specific mrna (nucleoside-2 -o-)-methyltransferase 1-like	293	20	2.42037e-25	0.7625
2651	c2950_g1_i1	carbohydrate sulfotransferase 11-like	976	20	6.99294e-43	0.5585
4601	c5100_g1_i1	carbohydrate sulfotransferase 11-like	2417	20	3.17048e-91	0.608
10117	c10302_g1_i1	carbohydrate sulfotransferase 11-like	1728	20	7.93362e-67	0.603
16510	c15553_g1_i1	carbohydrate sulfotransferase 11-like	307	20	4.03013e-33	0.7275
32224	c31616_g1_i1	carbohydrate sulfotransferase 11-like	220	19	1.0812e-08	0.6632
1205	c1368_g1_i1	carbohydrate sulfotransferase 4-like	1788	20	1.99921e-19	0.4915
2532	c2855_g1_i1	carbohydrate sulfotransferase 4-like	2712	20	1.75602e-14	0.4415
3078	c3422_g1_i1	carbohydrate sulfotransferase 4-like	735	20	5.67404e-25	0.534
12862	c11844_g1_i1	carbohydrate sulfotransferase 4-like	912	20	5.6135e-29	0.5915
29651	c29010_g1_i1	carbon catabolite repressor protein	382	4	2.62883e-07	0.4575
14622	c13629_g1_i1	carbonic anhydrase 2-like	1355	20	3.32293e-134	0.736
6750	c7752_g1_i1	carbonic anhydrase 4-like	1077	20	1.67406e-71	0.593
8022	c8987_g1_i1	carbonyl reductase	1463	20	5.84643e-124	0.711
8023	c8987_g1_i2	carbonyl reductase	1331	20	4.43798e-98	0.5965
8024	c8987_g1_i3	carbonyl reductase	1104	20	2.63838e-123	0.7075
8025	c8987_g1_i4	carbonyl reductase	1649	20	4.25646e-123	0.711
12844	c11825_g1_i1	carbonyl reductase	363	20	3.55767e-36	0.792
28628	c27935_g1_i1	carbonyl reductase	280	20	1.25995e-23	0.6555
28890	c28214_g1_i1	carbonyl reductase	281	20	4.84809e-28	0.6545
7247	c8203_g2_i1	carboxyl choline esterase cce025a	769	20	5.8665e-48	0.5465
34529	c33981_g1_i1	carboxyl cholinesterase 5bs	600	20	1.85523e-33	0.508
7972	c8945_g1_i2	carboxylesterase	1844	20	1.72424e-67	0.4875
7973	c8945_g1_i3	carboxylesterase	1862	20	1.22075e-67	0.487
12487	c11466_g1_i1	carboxypeptidase	1619	20	1.22881e-175	0.644
9986	c10263_g1_i1	carboxypeptidase a2	3056	20	1.05131e-101	0.598
42419	c42029_g1_i1	carboxypeptidase b	1038	20	2.62767e-25	0.5885
12830	c11811_g1_i1	carboxypeptidase e	271	20	2.60628e-12	0.509
33213	c32617_g1_i1	carboxypeptidase inhibitor precursor	233	1	3.19301e-08	0.52
37125	c36630_g1_i1	carboxypeptidase n subunit 2	821	20	7.20543e-19	0.464
41981	c41583_g1_i1	carboxy-terminal domain rna polymerase ii polypeptide a small phosphatase 1-like	845	20	6.69827e-123	0.7895
45454	c45122_g1_i1	carcinin-like protein	576	20	1.19246e-34	0.572
1217	c1380_g1_i1	carnitine o-acetyltransferase	1030	20	1.4422e-105	0.711
29765	c29128_g1_i1	carnitine o-acetyltransferase	1228	20	1.12374e-117	0.6315
11874	c10849_g1_i1	carnitine o-acyltransferase	658	20	1.75602e-99	0.88
19389	c18510_g1_i1	carnitine o-acyltransferase	1379	20	6.55449e-135	0.622
22054	c21212_g1_i1	carnitine o-palmitoyltransferase liver isoform	273	20	1.78183e-21	0.6915
35600	c35086_g1_i1	carnitine o-palmitoyltransferase liver isoform	458	20	2.84724e-53	0.7155
852	c949_g1_i1	carnitine o-palmitoyltransferase liver isoform-like isoform 1	603	20	4.79676e-87	0.7445
14617	c13624_g1_i1	carnitine o-palmitoyltransferase liver isoform-like isoform 1	352	20	7.63363e-18	0.7875
11684	c10659_g1_i1	carnitine o-palmitoyltransferase mitochondrial	2260	20	0	0.702
31851	c31239_g1_i1	carnitinyl- dehydratase	490	20	2.38603e-56	0.7595
11970	c10944_g1_i1	-carotene 9 -oxygenase-like	458	20	1.22703e-22	0.6325
24664	c23890_g1_i1	-carotene 9 -oxygenase-like	322	20	1.21307e-23	0.613
34314	c33753_g1_i1	cas1 domain-containing protein 1-like	209	20	1.57768e-23	0.799
6083	c6943_g1_i1	casein kinase	2048	20	0	0.8255
6084	c6943_g2_i1	casein kinase i isoform alpha isoform x3	1596	20	0	0.9505
43816	c43445_g1_i1	casein kinase i isoform epsilon	489	20	8.48217e-90	0.846
16031	c15063_g1_i1	casein kinase i isoform epsilon-like	720	20	3.8811e-130	0.98
6930	c7907_g1_i1	casein kinase ii subunit alpha	2812	20	0	0.9255
6931	c7907_g1_i2	casein kinase ii subunit alpha	2317	20	0	0.9255
6932	c7907_g1_i3	casein kinase ii subunit alpha	2830	20	0	0.9255
41134	c40738_g1_i1	casein kinase ii subunit beta	1212	20	4.47378e-139	0.937
36240	c35735_g1_i1	caseinolytic peptidase b protein homolog	337	20	5.40727e-42	0.7995
41457	c41058_g1_i1	caseinolytic peptidase b protein homolog	397	20	8.17637e-64	0.9
38627	c38145_g1_i1	caskin-2-like isoform x1	425	10	4.25814e-11	0.718
23770	c22986_g1_i1	caskin-2-like isoform x4	421	20	2.82186e-11	0.521
494	c547_g1_i1	caspase	1480	20	8.79336e-68	0.5525
2866	c3186_g1_i1	caspase	2942	20	4.67681e-167	0.4875
2867	c3186_g1_i2	caspase	2833	20	1.75517e-167	0.4875
19111	c18231_g1_i1	caspase	598	20	7.66949e-36	0.58
20110	c19235_g1_i1	caspase	234	20	1.76299e-13	0.6175
24163	c23381_g1_i1	caspase	1787	20	6.09667e-110	0.4745
25615	c24853_g1_i1	caspase	409	20	2.52897e-17	0.5365
46114	c45795_g1_i1	caspase	238	2	6.14535e-14	0.635
4902	c5430_g1_i1	caspase 3	1134	20	3.60225e-80	0.552
33878	c33300_g1_i1	caspase 3c	239	5	1.755e-32	0.716
9690	c10152_g1_i1	caspase nc-like	3581	20	2.59854e-35	0.4495
9781	c10192_g1_i1	caspase-2	1863	20	7.43249e-30	0.4605
4222	c4655_g1_i1	caspase-2 isoform x2	3167	20	4.09944e-18	0.542
9891	c10237_g1_i1	caspase-3	1778	20	5.63573e-19	0.5065
25604	c24841_g1_i1	casp-like transcription factor	914	20	9.32011e-87	0.6465
12226	c11200_g1_i1	casps2 protein	593	20	2.26943e-17	0.466
29727	c29089_g1_i1	cat eye syndrome critical region protein 2	468	20	5.12539e-19	0.734
42771	c42384_g1_i1	cat eye syndrome critical region protein 2	452	20	1.01215e-27	0.68
45572	c45242_g1_i1	cat eye syndrome critical region protein 2	208	20	2.59628e-29	0.865
35718	c35205_g1_i1	catalase	2753	20	0	0.8495
8036	c8999_g1_i1	catenin alpha-like	7436	20	0	0.875
8037	c8999_g1_i2	catenin alpha-like	7342	20	0	0.875
8411	c9361_g1_i1	catenin delta-2-like	3152	20	0	0.7565
8412	c9361_g1_i2	catenin delta-2-like	3281	20	0	0.7455
8413	c9361_g1_i3	catenin delta-2-like	2719	20	0	0.778
8414	c9361_g1_i4	catenin delta-2-like	3308	20	0	0.757
7897	c8899_g1_i1	cathepsin b	1853	20	0	0.8115
2129	c2397_g1_i1	cathepsin c	2193	20	0	0.64
29398	c28756_g1_i1	cathepsin c	1480	20	0	0.669
31145	c30526_g1_i1	cathepsin c	1286	20	0	0.653
40369	c39934_g1_i1	cathepsin c	611	20	6.03158e-87	0.6145
41858	c41460_g1_i1	cathepsin c	1311	20	0	0.666
17848	c16954_g1_i1	cathepsin d	2530	20	0	0.833
4535	c5023_g1_i1	cathepsin f	464	4	6.70103e-14	0.595
4536	c5023_g1_i2	cathepsin f	500	1	3.11102e-10	0.58
6400	c7336_g1_i1	cathepsin f	1021	20	6.06259e-122	0.709
1139	c1305_g1_i1	cathepsin l	648	20	4.48747e-24	0.699
3508	c3898_g1_i1	cathepsin l	980	20	1.35157e-140	0.7295
6111	c6972_g1_i1	cathepsin l	1116	20	2.12092e-122	0.6915
7494	c8470_g1_i1	cathepsin l	1207	20	1.99602e-137	0.7175
12894	c11876_g1_i1	cathepsin l	1807	20	0	0.8145
23494	c22708_g1_i1	cathepsin l	991	20	1.6026e-151	0.738
29439	c28797_g1_i1	cathepsin l	1500	20	1.29119e-150	0.738
37056	c36560_g1_i1	cathepsin l	1407	20	1.55984e-149	0.763
41152	c40756_g1_i1	cathepsin l	1332	20	3.69872e-123	0.694
30121	c29487_g1_i1	cation chloride	339	20	8.32343e-33	0.8125
12534	c11514_g1_i1	cation chloride cotransporter	584	20	1.60178e-37	0.5605
23130	c22326_g1_i1	cation chloride cotransporter	236	20	1.94672e-25	0.835
40783	c40373_g1_i1	cation chloride cotransporter	300	20	1.15854e-24	0.7475
42790	c42404_g1_i1	cation efflux protein zinc transporter	522	20	2.77737e-37	0.74
10457	c10370_g1_i1	cationic amino acid transporter	4698	20	0	0.678
45004	c44666_g1_i1	cationic amino acid transporter	609	20	2.74498e-82	0.8225
9077	c9824_g2_i1	cationic amino acid transporter 4	4232	20	0	0.7025
9078	c9824_g2_i2	cationic amino acid transporter 4	2434	20	0	0.7155
9079	c9824_g2_i3	cationic amino acid transporter 4-like	3096	20	5.90339e-23	0.631
5056	c5613_g1_i1	cation-independent mannose-6-phosphate receptor	5649	20	0	0.4885
163	c170_g1_i1	cation-transporting atpase	546	20	2.58159e-34	0.5735
13840	c12832_g1_i1	cation-transporting atpase	219	20	1.62811e-33	0.8775
37653	c37164_g1_i1	catsup protein	597	20	1.77575e-41	0.694
5374	c5999_g1_i1	ccaat enhancer-binding protein	1856	20	1.12896e-41	0.5425
8821	c9650_g1_i1	ccaat enhancer-binding protein gamma	2697	20	2.72261e-11	0.724
8822	c9650_g1_i2	ccaat enhancer-binding protein gamma	2601	20	2.57588e-11	0.724
32465	c31859_g1_i1	ccar1 protein	374	20	6.06297e-59	0.84
4298	c4739_g1_i1	cchc-type zinc finger protein cg3800-like	1898	20	1.16652e-58	0.658
4299	c4739_g1_i2	cchc-type zinc finger protein cg3800-like	1702	20	3.88428e-59	0.658
40347	c39912_g1_i1	ccr4-associated factor	289	20	8.40193e-53	0.951
23751	c22967_g1_i1	ccr4-not transcription	298	20	1.10181e-34	0.8195
18938	c18058_g1_i1	ccr4-not transcription complex	557	20	7.19602e-22	0.6895
35149	c34625_g1_i1	ccr4-not transcription complex subunit 1	232	20	5.98299e-16	0.8265
38845	c38367_g1_i1	ccr4-not transcription complex subunit 1	454	20	1.671e-65	0.811
42200	c41807_g1_i1	ccr4-not transcription complex subunit 1	915	20	4.29169e-98	0.7925
43251	c42872_g1_i1	ccr4-not transcription complex subunit 1	786	20	1.66119e-47	0.601
23515	c22729_g1_i1	ccr4-not transcription complex subunit 1 isoform 1	1080	20	1.43577e-88	0.8435
46405	c46092_g1_i1	ccr4-not transcription complex subunit 1 isoform x2	247	20	4.30325e-14	0.7355
36574	c36073_g1_i1	ccr4-not transcription complex subunit 10	563	20	1.53676e-49	0.61
27968	c27250_g1_i1	ccr4-not transcription complex subunit 11	254	20	4.16447e-10	0.8015
34918	c34384_g1_i1	ccr4-not transcription complex subunit 11	370	20	2.16284e-19	0.8775
25175	c24407_g1_i1	ccr4-not transcription complex subunit 1-like isoform x3	453	20	7.43603e-12	0.569
11876	c10851_g1_i1	ccr4-not transcription complex subunit 2	500	20	6.74021e-61	0.725
12191	c11165_g1_i1	ccr4-not transcription complex subunit 2	457	20	2.51745e-31	0.605
4202	c4626_g1_i1	ccr4-not transcription complex subunit 2-like	386	20	1.98493e-41	0.861
26045	c25289_g1_i1	ccr4-not transcription complex subunit 3	347	20	1.16637e-13	0.8065
33830	c33252_g1_i1	ccr4-not transcription complex subunit 3	438	20	8.54893e-50	0.948
42659	c42272_g1_i1	ccr4-not transcription complex subunit 3	521	20	4.98314e-85	0.9085
29779	c29142_g1_i1	ccr4-not transcription complex subunit 4 isoform x6	1268	20	1.82664e-151	0.828
12599	c11579_g1_i1	ccr4-not transcription complex subunit 6-like	275	20	3.60453e-41	0.906
4266	c4708_g1_i1	cd2 antigen cytoplasmic tail-binding protein 2	1113	20	9.44484e-62	0.6
6592	c7578_g1_i1	cd63 antigen	1652	20	3.08662e-82	0.5705
9435	c10036_g1_i1	cd63 antigen	1770	20	1.52739e-38	0.4905
25933	c25174_g1_i1	cd63 antigen	984	20	4.16649e-103	0.4675
1343	c1521_g1_i1	cd9 antigen-like	1357	20	3.97923e-46	0.516
8529	c9443_g1_i1	cd9 antigen-like	1692	20	1.79738e-88	0.549
8530	c9443_g1_i2	cd9 antigen-like	1755	20	3.10096e-88	0.549
8531	c9443_g1_i3	cd9 antigen-like	1646	20	1.20657e-88	0.549
8532	c9443_g1_i4	cd9 antigen-like	1722	20	2.33466e-88	0.549
35345	c34833_g1_i1	cd9 antigen-like	1730	20	4.4517e-55	0.5745
164	c172_g1_i1	cdc37	1388	20	1.32038e-125	0.779
311	c338_g1_i1	cdc42 homolog	1196	20	6.42396e-129	0.971
21713	c20865_g1_i1	cdc42 small effector protein 2	219	20	4.88691e-09	0.8015
4887	c5417_g1_i2	cdc42-interacting protein 4-like	1320	20	1.56612e-140	0.7325
4888	c5417_g1_i3	cdc42-interacting protein 4-like	1423	20	2.72112e-143	0.661
21830	c20984_g1_i1	cdc42-interacting protein 4-like	306	20	1.88155e-23	0.803
39468	c39009_g1_i1	cdc73 domain protein	428	20	7.0974e-53	0.7625
24025	c23244_g1_i1	cdgsh iron sulfur domain-containing protein 1	657	20	1.91487e-28	0.652
13509	c12499_g1_i1	cdgsh iron-sulfur domain-containing protein mitochondrial isoform x1	345	3	2.96589e-06	0.7067
18050	c17160_g1_i1	cdgsh iron-sulfur domain-containing protein mitochondrial-like	1131	20	3.98146e-32	0.722
4891	c5420_g1_i1	cdk2-associated and cullin domain-containing protein 1	860	20	5.78369e-53	0.6045
4892	c5420_g1_i2	cdk2-associated and cullin domain-containing protein 1	891	20	7.79768e-53	0.6045
4893	c5420_g1_i3	cdk2-associated and cullin domain-containing protein 1	804	20	3.23072e-53	0.598
21960	c21116_g1_i1	cdk5 regulatory subunit-associated protein 3-like	409	20	2.03568e-57	0.8005
29346	c28704_g1_i1	cdk5 regulatory subunit-associated protein 3-like	1095	20	7.36654e-52	0.566
30648	c30022_g1_i1	cdna sequence isoform cra_c	371	20	5.46216e-24	0.6395
2182	c2458_g1_i1	cdp-diacylglycerol--glycerol-3-phosphate 3- mitochondrial	524	20	1.1971e-54	0.763
6621	c7609_g1_i1	cdp-diacylglycerol--glycerol-3-phosphate 3- mitochondrial-like	659	20	2.92449e-55	0.663
36953	c36456_g1_i1	cdp-diacylglycerol--inositol 3-phosphatidyltransferase	342	20	2.5742e-38	0.8755
24501	c23726_g1_i1	cdp-diacylglycerol--inositol 3-phosphatidyltransferase-like	998	20	3.35207e-49	0.7435
20371	c19499_g1_i1	cell adhesion	688	9	2.23531e-09	0.4422
17649	c16751_g1_i1	cell adhesion molecule	3211	20	1.25142e-30	0.4385
27805	c27085_g1_i1	cell cycle checkpoint protein rad1	210	20	8.1133e-18	0.782
23444	c22658_g1_i1	cell cycle checkpoint protein rad17	304	20	1.22881e-13	0.63
41478	c41079_g1_i1	cell cycle checkpoint protein rad17-like	378	2	2.94983e-06	0.575
41127	c40731_g1_i1	cell cycle control protein 50a-like	733	20	7.00303e-66	0.732
46262	c45947_g1_i1	cell cycle control protein 50a-like	258	20	9.75928e-18	0.789
17823	c16928_g1_i1	cell cycle progression	1034	20	1.70109e-48	0.522
29604	c28962_g1_i1	cell cycle regulator mat89bb-like protein	520	3	1.87147e-08	0.4867
30480	c29851_g1_i1	cell death-regulatory protein grim19	690	20	4.36587e-45	0.6995
15013	c14024_g1_i1	cell division	612	20	2.93936e-116	0.9105
10560	c10393_g4_i1	cell division cycle 2-like protein kinase 5	3004	20	0	0.776
24982	c24208_g1_i1	cell division cycle 5-like	218	20	1.18676e-41	0.9795
17732	c16834_g1_i1	cell division cycle 5-like protein	1292	20	3.53061e-157	0.7895
32817	c32217_g1_i1	cell division cycle 5-like protein	599	20	4.77649e-54	0.7745
33206	c32610_g1_i1	cell division cycle 5-like protein	230	20	4.61465e-16	0.833
6382	c7316_g1_i1	cell division cycle and apoptosis regulator protein 1	1081	20	7.40316e-33	0.857
42536	c42147_g1_i1	cell division cycle and apoptosis regulator protein 1-like	1461	20	9.57663e-29	0.6205
29370	c28728_g1_i1	cell division cycle protein 123 homolog	693	20	1.43731e-18	0.4735
32506	c31900_g1_i1	cell division cycle protein 123 homolog	869	20	2.89099e-59	0.6425
11988	c10962_g1_i1	cell division cycle protein 16 homolog	422	20	3.08092e-26	0.5715
16892	c15947_g1_i1	cell division cycle protein 16 homolog	297	20	6.9022e-51	0.895
25788	c25027_g1_i1	cell division cycle protein 16 homolog	415	20	1.17039e-15	0.612
44440	c44084_g1_i1	cell division cycle protein 23 homolog	213	20	3.69284e-22	0.8105
26977	c26236_g1_i1	cell division cycle protein 27 homolog	314	20	4.75621e-39	0.751
27558	c26830_g1_i1	cell division cycle protein 27 homolog	534	20	1.02086e-18	0.9615
46580	c46278_g1_i1	cell division cycle protein 27 homolog isoform x2	226	20	5.64404e-26	0.8215
33883	c33305_g1_i1	cell division cycle protein 27 homolog isoform x4	249	20	3.49878e-36	0.89
32727	c32127_g1_i1	cell division protein	1003	20	3.39377e-11	0.5285
16940	c15996_g1_i1	cell division protein kinase 10	203	20	1.29005e-16	0.8765
5469	c6138_g1_i1	cell division protein kinase 9	337	20	3.37992e-24	0.9255
30360	c29729_g1_i1	cell growth regulator with ring finger domain protein 1-like	395	16	4.04804e-14	0.5113
35591	c35077_g1_i1	cell growth regulator with ring finger domain protein 1-like	537	20	2.2394e-19	0.5175
3467	c3858_g1_i1	cell growth-regulating nucleolar protein	940	20	2.2608e-58	0.6345
29772	c29135_g1_i1	cell surface protein	631	5	1.23908e-12	0.458
8406	c9357_g1_i1	cell wall-associated hydrolase	2722	20	4.50145e-76	0.8525
8407	c9357_g1_i2	cell wall-associated hydrolase	2763	20	5.14697e-76	0.8525
23450	c22664_g1_i1	cellular apoptosis susceptibility protein	1356	20	0	0.7335
38564	c38082_g1_i1	cellular apoptosis susceptibility protein	782	20	7.23727e-156	0.6925
16883	c15938_g1_i1	centaurin gamma isoform b	237	20	3.37988e-43	0.9095
34180	c33617_g1_i1	centaurin-gamma 1a	297	20	7.4402e-11	0.6805
30976	c30354_g1_i1	centaurin-gamma-1a- partial	381	9	1.6279e-07	0.8467
11751	c10725_g1_i1	centrin-2-like isoform x1	251	20	9.72411e-38	0.885
25469	c24706_g1_i1	centromere kinetochore protein zw10 homolog	253	20	2.04578e-09	0.689
44550	c44198_g1_i1	centromere kinetochore protein zw10-like	233	1	8.26821e-07	0.69
15172	c14186_g1_i1	centromere protein j-like	265	20	2.26304e-12	0.6175
24253	c23473_g1_i1	centromere protein t	639	20	4.91597e-14	0.515
35847	c35338_g1_i1	centromere protein v	202	20	3.10041e-32	0.8745
17702	c16804_g1_i1	centrosomal protein of 120 kda	3518	20	1.80185e-21	0.4925
23472	c22686_g1_i1	centrosomal protein of 120 kda	585	20	1.5587e-13	0.533
1995	c2237_g1_i1	centrosomal protein of 19 kda	638	20	1.12242e-34	0.6175
12216	c11190_g1_i1	centrosome-associated protein 350	370	20	3.35674e-10	0.6375
12792	c11774_g1_i1	ceramide glucosyltransferase	726	20	2.03939e-103	0.745
13549	c12539_g1_i1	ceramide glucosyltransferase	826	20	2.04818e-14	0.695
5843	c6623_g1_i1	ceramide synthase 6-like	1399	20	9.10133e-85	0.5995
10581	c10399_g1_i1	ceramide synthase 6-like	1650	20	4.59886e-82	0.5695
18425	c17537_g1_i1	ceramide synthase 6-like	1601	20	1.18465e-62	0.545
7496	c8472_g1_i1	cg10225 cg10225-pa	2260	20	6.84472e-45	0.605
38906	c38428_g1_i1	cg10249- partial	465	2	5.78178e-07	0.55
3477	c3869_g1_i2	cg10527-like methyltransferase	889	20	2.04409e-27	0.616
11540	c10569_g4_i1	cg10527-like methyltransferase	1399	20	2.81564e-31	0.592
41166	c40770_g1_i1	cg11141 cg11141-pb	272	2	1.43828e-06	0.66
37968	c37483_g1_i1	cg11293 cg11293-pa	1132	20	3.3731e-26	0.836
4981	c5531_g1_i1	cg12164 cg12164-pa	1142	20	9.33165e-22	0.508
2266	c2565_g1_i1	cg13313 cg13313-pa	644	20	5.08272e-44	0.5425
2267	c2565_g1_i2	cg13313 cg13313-pa	819	20	3.7045e-55	0.58
1591	c1769_g1_i1	CG13325	444	10	9.1755e-07	0.595
8718	c9572_g1_i1	cg14205 cg14205-pa	1564	20	1.03192e-29	0.4835
34402	c33847_g1_i1	cg14280 cg14280-pa	227	9	1.43048e-09	0.6422
38532	c38050_g1_i1	cg14439	314	20	6.08028e-23	0.6865
30158	c29525_g1_i1	cg1560	667	20	1.55274e-125	0.6485
11744	c10718_g1_i1	cg16787 cg16787-pa	219	20	2.91313e-23	0.788
37778	c37291_g1_i1	cg16787 cg16787-pa	439	20	3.75678e-41	0.7795
38243	c37759_g1_i1	cg16959 cg16959-pa	1027	20	3.04676e-50	0.463
18077	c17187_g1_i1	cg17119 cg17119-pa	394	6	4.39927e-09	0.59
29193	c28536_g1_i1	cg17180 cg17180-pa	269	20	2.35685e-27	0.7005
29924	c29288_g1_i1	cg1785-like protein	1015	20	1.27285e-16	0.5245
6164	c7058_g1_i1	cg2206-pb-like protein	1543	20	2.32111e-138	0.6425
6165	c7058_g2_i1	cg2206-pb-like protein	1227	20	9.07343e-104	0.621
14462	c13466_g1_i1	cg2446	312	20	6.06307e-11	0.6215
14818	c13826_g1_i1	cg2867	413	20	4.20169e-58	0.8115
22125	c21287_g1_i1	cg2867	217	20	1.7509e-13	0.784
31714	c31098_g1_i1	cg3038	428	20	1.09311e-37	0.606
41621	c41223_g1_i1	cg31195 cg31195-pa	390	20	1.31025e-53	0.7845
37720	c37231_g1_i1	cg32418 cg32418-pa	881	4	1.08883e-07	0.5925
35134	c34610_g1_i1	cg32557	231	20	6.13168e-13	0.6255
29360	c28718_g1_i1	cg33691 cg33691-pb	609	20	8.94649e-36	0.6095
39828	c39381_g1_i1	cg33691 cg33691-pb	225	20	2.5091e-25	0.839
34515	c33964_g1_i1	cg3568	390	20	1.75435e-26	0.617
18805	c17925_g1_i1	cg3652	789	20	2.70645e-92	0.808
20548	c19678_g1_i1	cg3655 cg3655-pb	819	20	5.12907e-32	0.469
29339	c28697_g1_i1	cg3683	857	20	1.8363e-65	0.726
39984	c39540_g1_i1	cg3885	299	20	2.58126e-13	0.6635
1209	c1372_g1_i1	cg4236	1718	20	0	0.9755
16506	c15549_g1_i1	cg4593-pa	712	20	6.57029e-87	0.8295
11677	c10652_g1_i1	cg5080 cg5080-pb	2326	20	1.92119e-54	0.6505
30143	c29510_g1_i1	cg6094	1123	20	7.54059e-45	0.684
23144	c22340_g1_i1	cg6498	361	20	2.73984e-21	0.942
40207	c39769_g1_i1	cg6498	224	20	7.36304e-44	0.9595
37936	c37450_g1_i1	cg6621 cg6621-pa	1502	20	6.35893e-55	0.602
17688	c16790_g1_i1	cg7029 cg7029-pc	843	20	9.63849e-42	0.6275
19951	c19073_g1_i1	cg7029 cg7029-pc	342	20	1.83418e-21	0.613
36703	c36203_g1_i1	cg7029 cg7029-pc	799	15	1.49384e-20	0.7167
45304	c44969_g1_i1	cg7739	229	20	8.51459e-13	0.5965
6124	c6993_g1_i1	cg7781 cg7781-pa	1017	20	1.22051e-15	0.5675
31286	c30670_g1_i1	cg7840-pa	916	20	2.98578e-60	0.559
25999	c25241_g1_i1	cg8368 cg8368-pa	389	1	9.64258e-06	0.49
22064	c21223_g1_i1	cg8675 cg8675-pa	221	20	1.51709e-27	0.77
18098	c17208_g1_i1	cg8768 protein	298	20	1.00133e-26	0.7725
41495	c41096_g1_i1	cg8844	738	20	1.10918e-76	0.7885
13566	c12555_g1_i1	cg8965 cg8965-pa	231	20	4.591e-25	0.7775
32112	c31502_g1_i1	cg8965 cg8965-pa	218	18	1.13597e-07	0.6056
1134	c1301_g1_i1	cg9380 cg9380-pb	4019	20	3.19136e-42	0.4375
4776	c5292_g1_i2	cg9901	374	20	5.7289e-63	0.938
679	c736_g1_i1	cgmp-dependent protein isozyme 2 forms cd4 t1 t3a t3b-like	754	20	5.70388e-117	0.848
33150	c32553_g1_i1	cgmp-dependent protein kinase	255	20	3.07849e-32	0.8395
34557	c34010_g1_i1	cgmp-dependent protein kinase	302	20	8.8519e-58	0.9505
37295	c36804_g1_i1	cgmp-dependent protein kinase	406	20	3.03729e-81	0.9385
34875	c34339_g1_i1	chaperone protein	226	20	7.53643e-33	0.8325
2892	c3218_g1_i1	chaperonin subunit 6a zeta	1797	20	0	0.849
14678	c13685_g1_i1	charged multivesicular body protein 1a	351	20	3.03338e-40	0.86
18196	c17307_g1_i1	charged multivesicular body protein 1b-like	1367	20	8.79805e-84	0.845
42669	c42282_g1_i1	charged multivesicular body protein 2a	1260	20	1.38936e-73	0.877
41462	c41063_g1_i1	charged multivesicular body protein 2b-like isoform x2	1018	20	1.55404e-60	0.741
31790	c31175_g1_i1	charged multivesicular body protein 3	756	20	2.22716e-78	0.831
42291	c41898_g1_i1	charged multivesicular body protein 4b	1955	20	1.67416e-77	0.857
13318	c12307_g1_i1	charged multivesicular body protein 5	1674	20	3.75652e-82	0.868
13910	c12904_g1_i1	charged multivesicular body protein 6-like	512	20	8.99692e-48	0.8175
34894	c34358_g1_i1	checkpoint kinase 1	252	20	1.55527e-22	0.778
22290	c21458_g1_i1	Chid1	304	1	2.09154e-11	0.76
40789	c40379_g1_i1	chitin binding protein	248	20	4.71819e-17	0.7205
4193	c4617_g1_i1	chitin binding-like protein	755	15	8.90191e-45	0.4887
20877	c20010_g1_i1	chitin deacetylase-like isoform f	353	20	1.87778e-12	0.6375
1727	c1913_g1_i1	chitin synthase	6150	20	0	0.7555
83	c88_g1_i1	chitinase	1256	20	2.79938e-158	0.665
84	c88_g1_i2	chitinase	1229	20	2.01148e-158	0.665
9429	c10030_g1_i1	chitinase	1234	20	2.17696e-151	0.6715
36268	c35763_g1_i1	chitinase	1069	9	8.65706e-29	0.6144
41358	c40960_g1_i1	chitinase	1750	20	0	0.688
10050	c10282_g1_i1	chitinase 1 precursor	1796	20	0	0.7645
10051	c10282_g1_i2	chitinase 1 precursor	1569	20	0	0.7795
10052	c10282_g1_i3	chitinase 1 precursor	1593	20	0	0.7765
10277	c10340_g3_i1	chitinase 1 precursor	775	20	2.8074e-38	0.556
18673	c17791_g1_i1	chitinase domain-containing protein 1	232	20	2.37347e-38	0.7745
19893	c19016_g1_i1	chitinase domain-containing protein 1 isoform x1	245	20	1.23699e-09	0.619
42803	c42417_g1_i1	chitinase domain-containing protein 1 isoform x2	525	20	1.24161e-35	0.7735
9823	c10208_g1_i1	chitinase partial	1807	20	0	0.6965
41282	c40885_g1_i1	chitinase partial	1453	20	2.07103e-158	0.6805
14293	c13295_g1_i1	chitobiosyldiphosphodolichol beta-mannosyltransferase-like	802	20	2.41676e-91	0.6385
37610	c37121_g1_i1	chitobiosyldiphosphodolichol beta-mannosyltransferase-like	265	20	1.05703e-22	0.637
42740	c42353_g1_i1	chitooligosaccharidolytic beta-n-acetylglucosaminidase-like	2658	20	0	0.6475
22894	c22082_g1_i1	chloride channel clic-like protein 1	393	20	8.08003e-11	0.487
15957	c14988_g1_i1	chloride channel protein 2	277	20	4.84865e-09	0.6835
26982	c26241_g1_i1	chloride channel protein 2	232	20	5.77514e-37	0.9245
15975	c15006_g1_i1	chloride channel protein 2-like	362	20	3.03262e-14	0.5485
28786	c28102_g1_i1	chloride channel protein 2-like	240	20	2.08563e-39	0.854
29743	c29106_g1_i1	chloride channel protein 2-like	282	20	4.68745e-37	0.89
30746	c30122_g1_i1	chloride channel protein 2-like	810	20	1.12302e-112	0.8115
33536	c32949_g1_i1	chloride channel protein 2-like	240	20	1.28001e-14	0.6985
15968	c14999_g1_i1	chloride channel protein 3	265	20	4.00345e-27	0.8205
2509	c2831_g1_i1	chloride intracellular channel	2550	20	7.74274e-150	0.883
31876	c31264_g1_i1	chlorophyllase- chloroplastic-like	872	20	5.39291e-39	0.431
6397	c7333_g1_i1	choline ethanolaminephosphotransferase 1-like isoform 2	2630	20	3.71578e-152	0.7435
6399	c7333_g1_i3	choline ethanolaminephosphotransferase 1-like isoform x2	2630	20	1.42628e-154	0.7405
12410	c11388_g1_i1	choline transporter-like protein 4	408	20	2.32387e-33	0.673
25526	c24763_g1_i1	choline transporter-like protein 4 isoform x2	312	20	2.45607e-30	0.7955
20268	c19395_g1_i1	choline-phosphate cytidylyltransferase b	281	20	6.76437e-43	0.9275
33762	c33183_g1_i1	cholinephosphotransferase 1	203	3	6.11505e-08	0.66
41765	c41366_g1_i1	chondroitin 4-sulfotransferase	539	20	4.46728e-35	0.5695
34168	c33605_g1_i1	chondroitin beta- -n-acetyl galactosaminyl transferase 1	409	20	9.62841e-28	0.913
31847	c31235_g1_i1	chorion peroxidase-like	1165	20	2.14714e-88	0.607
34273	c33710_g1_i1	chorion peroxidase-like	347	20	5.236e-57	0.626
15747	c14775_g1_i1	chromatin assembly factor 1 subunit b	203	20	6.13768e-09	0.7525
24571	c23796_g1_i1	chromatin complexes subunit bap18 isoform x3	261	20	8.17635e-21	0.8205
27564	c26836_g1_i1	chromatin modification-related protein meaf6	403	20	6.1731e-45	0.845
20153	c19278_g1_i1	chromatin regulatory protein sir2	258	20	6.80137e-23	0.71
30823	c30201_g1_i1	chromatin-remodeling complex atpase chain iswi	867	20	4.51743e-155	0.9155
26057	c25302_g1_i1	chromatin-remodeling complex atpase chain iswi-like	471	20	1.467e-90	0.914
43711	c43338_g1_i1	chromatin-remodeling complex atpase chain iswi-like	278	20	1.80447e-27	0.82
43354	c42975_g1_i1	chromobox protein 5	1041	20	4.65192e-14	0.5235
4782	c5301_g1_i1	chromobox protein homolog 1	1702	20	6.83936e-33	0.9115
40877	c40471_g1_i1	chromodomain helicase dna binding protein	285	20	2.89557e-15	0.6855
20234	c19361_g1_i1	chromodomain helicase-dna-binding protein 3	422	20	5.60365e-30	0.766
37657	c37168_g1_i1	chromodomain y-like protein 2	337	12	6.8297e-11	0.6558
43373	c42994_g1_i1	chromodomain-helicase-dna-binding protein 1-like	233	20	3.13223e-14	0.815
7083	c8033_g1_i1	chromodomain-helicase-dna-binding protein 5	1299	20	6.47195e-95	0.692
7084	c8033_g1_i2	chromodomain-helicase-dna-binding protein 5	1284	20	8.23654e-97	0.7115
22807	c21993_g1_i1	chromodomain-helicase-dna-binding protein 5	204	20	7.25805e-20	0.92
552	c600_g1_i1	chromodomain-helicase-dna-binding protein 6	3751	20	0	0.6945
2193	c2472_g1_i1	chromodomain-helicase-dna-binding protein 7	250	20	1.15888e-15	0.6585
4754	c5271_g1_i1	chromodomain-helicase-dna-binding protein 7	3103	20	2.08494e-20	0.6185
29595	c28953_g1_i1	chromodomain-helicase-dna-binding protein 7	1169	20	5.41154e-123	0.807
15052	c14065_g1_i1	chromodomain-helicase-dna-binding protein mi-2 homolog	214	20	1.18781e-28	0.8465
15388	c14405_g1_i1	chromodomain-helicase-dna-binding protein mi-2 homolog	581	20	1.68014e-108	0.884
23922	c23139_g1_i1	chromodomain-helicase-dna-binding protein mi-2 homolog	1049	20	4.31975e-165	0.863
18619	c17737_g1_i1	chromodomain-helicase-dna-binding protein mi-2-like protein	324	20	1.13092e-55	0.9105
36271	c35766_g1_i1	chromosome 12 open reading frame 4	434	20	1.96157e-35	0.689
28186	c27473_g1_i1	chromosome 19 open reading frame 47	215	20	6.27344e-27	0.7825
26030	c25273_g1_i1	chromosome 6 open reading frame 86-like	357	1	1.20286e-06	0.59
14936	c13945_g1_i1	chromosome region maintenance protein 5 exportin	282	20	1.02179e-17	0.6
39257	c38793_g1_i1	chromosome transmission fidelity protein 18 homolog	228	20	2.04932e-10	0.593
2857	c3174_g1_i1	cip1-interacting zinc finger	3688	20	5.23716e-12	0.4285
44892	c44552_g1_i1	circadian locomoter output cycles kaput protein	458	20	2.78848e-84	0.59
23878	c23095_g1_i1	circumsporozoite protein	1430	11	2.67789e-17	0.5818
19362	c18483_g1_i1	cirhin isoform x1	430	20	4.86334e-11	0.5115
13094	c12079_g1_i1	cirhin- partial	212	2	2.36084e-06	0.645
3907	c4272_g1_i1	citrate synthase	2114	20	0	0.8595
12669	c11650_g1_i1	c-jun nh2-terminal kinase	396	16	6.9281e-09	0.7475
26382	c25630_g1_i1	c-jun nh2-terminal kinase	266	20	1.80701e-53	0.9925
44069	c43704_g1_i1	c-jun-amino-terminal kinase-interacting protein 4 isoform x6	345	20	1.37546e-62	0.9115
25597	c24834_g1_i1	cklf-like marvel transmembrane domain-containing protein 8-like isoform x1	505	20	1.69692e-16	0.665
33956	c33385_g1_i1	class b basic helix-loop-helix protein 8	372	20	7.09248e-34	0.9015
4733	c5250_g1_i1	class b secretin-like g-protein coupled receptor	3657	20	1.32951e-54	0.504
24029	c23248_g1_i1	class d atypical g-protein coupled receptor	949	20	4.62021e-13	0.5705
36121	c35615_g1_i1	class d atypical g-protein coupled receptor	213	20	4.73468e-35	0.9275
31616	c31000_g1_i1	clathrin coat assembly protein	424	20	1.05626e-84	0.9
27172	c26434_g1_i1	clathrin coat assembly protein ap19	242	20	1.17765e-30	0.903
30615	c29988_g1_i1	clathrin coat assembly protein ap19	275	20	1.12249e-19	0.947
7231	c8192_g1_i1	clathrin heavy chain	6806	20	0	0.916
6196	c7090_g1_i1	clathrin light chain	743	20	9.24611e-35	0.7805
6197	c7090_g1_i2	clathrin light chain	845	20	9.46356e-65	0.657
6198	c7090_g1_i3	clathrin light chain	550	20	6.78579e-35	0.799
2564	c2880_g1_i1	clathrin-associated protein	1937	20	0	0.9435
23707	c22923_g1_i1	cleavage and polyadenylation specificity	1302	20	3.74624e-38	0.9095
17519	c16621_g1_i1	cleavage and polyadenylation specificity factor subunit 1	693	20	3.77476e-68	0.739
39718	c39266_g1_i1	cleavage and polyadenylation specificity factor subunit 1	253	13	1.92997e-15	0.5777
16452	c15493_g1_i1	cleavage and polyadenylation specificity factor subunit 1-like	380	20	1.64888e-44	0.751
28564	c27870_g1_i1	cleavage and polyadenylation specificity factor subunit 1-like	249	20	3.63773e-14	0.6345
38643	c38163_g1_i1	cleavage and polyadenylation specificity factor subunit 1-like	464	20	2.31843e-69	0.772
39901	c39455_g1_i1	cleavage and polyadenylation specificity factor subunit 1-like	290	20	6.63554e-43	0.8465
43609	c43235_g1_i1	cleavage and polyadenylation specificity factor subunit 1-like	324	20	2.88899e-22	0.741
36228	c35723_g1_i1	cleavage and polyadenylation specificity factor subunit 3	520	20	2.77912e-42	0.674
36763	c36264_g1_i1	cleavage and polyadenylation specificity factor subunit 3-like	243	15	6.98451e-12	0.8247
32475	c31869_g1_i1	cleavage and polyadenylation specificity factor subunit 4-like	261	20	6.34086e-51	0.913
38521	c38039_g1_i1	cleavage and polyadenylation specificity factor subunit 4-like	508	20	1.07431e-55	0.662
32199	c31591_g1_i1	cleavage and polyadenylation specificity factor subunit 5-like	838	20	1.6176e-135	0.8595
29417	c28775_g1_i1	cleavage and polyadenylation specificity factor subunit cg7185-like isoform x2	725	20	2.39402e-46	0.788
150	c159_g1_i1	cleavage stimulation factor 64 kda subunit	1824	20	9.3621e-102	0.8675
25370	c24604_g1_i1	cleavage stimulation factor subunit 1-like	658	20	3.03903e-67	0.737
38620	c38138_g1_i1	cleavage stimulation factor subunit 1-like	256	20	1.66263e-28	0.7505
39888	c39442_g1_i1	cleavage stimulation factor subunit 1-like	251	20	1.46008e-14	0.9165
45029	c44691_g1_i1	cleavage stimulation factor subunit 1-like	358	20	1.27626e-59	0.8645
24200	c23419_g1_i1	cleft lip and palate transmembrane protein 1 homolog	3175	20	0	0.765
30336	c29705_g1_i1	cleft lip and palate transmembrane protein 1-like	713	20	4.64801e-37	0.526
13467	c12456_g1_i1	cleft lip and palate transmembrane protein 1-like protein	591	20	6.83907e-79	0.86
40120	c39678_g1_i1	cleft lip and palate transmembrane protein 1-like protein	329	20	1.43022e-34	0.8245
17126	c16197_g1_i1	clip domain serine proteinase 1	298	2	2.89515e-10	0.585
31922	c31311_g1_i1	clip-associating protein	335	13	1.50746e-12	0.5285
29336	c28694_g1_i1	clip-associating protein 1-a-like isoform 1	358	20	1.10608e-47	0.802
18861	c17982_g1_i1	clip-associating protein 1-a-like isoform 2	214	20	3.04848e-10	0.678
40415	c39983_g1_i1	clip-associating protein 1-like	429	20	2.61489e-54	0.7315
37534	c37045_g1_i1	clk4-associating serine arginine rich protein	356	20	3.8953e-38	0.7065
28469	c27770_g1_i1	clotting protein precursor	408	5	2.07815e-44	0.64
32779	c32179_g1_i1	clotting protein precursor	209	1	6.41616e-08	0.68
7152	c8116_g1_i1	cmgc dyrk protein kinase	3690	20	7.10367e-80	0.547
7153	c8116_g1_i2	cmgc dyrk protein kinase	3174	20	2.10975e-79	0.547
3112	c3466_g1_i1	cmp-sialic acid transporter	1244	20	1.67478e-131	0.718
32464	c31858_g1_i1	c-myc promoter-binding isoform x4	204	20	8.73315e-12	0.6575
13793	c12783_g1_i1	c-myc promoter-binding protein	212	6	1.26777e-09	0.7417
16701	c15745_g1_i1	c-myc promoter-binding protein	211	20	3.64332e-33	0.941
15389	c14406_g1_i1	c-myc-binding protein	499	20	1.12474e-14	0.6315
2912	c3237_g1_i1	cnot1 partial	1552	20	0	0.849
38213	c37729_g1_i1	coagulation factor viii-associated 1	428	7	1.1415e-09	0.6314
2671	c2967_g1_i1	coatomer subunit alpha	1733	20	0	0.8825
45628	c45300_g1_i1	coatomer subunit alpha	240	20	1.03864e-29	0.9105
45756	c45431_g1_i1	coatomer subunit alpha	501	20	2.94822e-74	0.791
44946	c44608_g1_i1	coatomer subunit alpha isoform x1	702	20	4.60181e-40	0.67
2672	c2967_g1_i2	coatomer subunit alpha-like	1754	20	0	0.8725
1163	c1330_g1_i1	coatomer subunit beta	1271	20	0	0.893
3544	c3930_g1_i1	coatomer subunit beta	1636	20	0	0.788
18173	c17284_g1_i1	coatomer subunit beta	2045	20	0	0.773
25756	c24993_g1_i1	coatomer subunit beta	419	20	9.22074e-79	0.939
26645	c25897_g1_i1	coatomer subunit beta	416	20	8.28038e-70	0.945
33095	c32498_g1_i1	coatomer subunit beta	455	20	5.15261e-92	0.9205
12147	c11120_g1_i1	coatomer subunit delta	2182	20	0	0.739
29767	c29130_g1_i1	coatomer subunit epsilon	1021	20	6.65899e-125	0.7865
35894	c35385_g1_i1	coatomer subunit gamma-2	2378	20	0	0.788
23474	c22688_g1_i1	coatomer subunit gamma-like	545	20	1.10411e-73	0.8655
14957	c13966_g1_i1	coatomer subunit partial	411	20	8.67071e-51	0.7725
26672	c25924_g1_i1	coatomer subunit zeta-1-like isoform 1	705	20	1.15135e-94	0.866
1699	c1873_g1_i1	cob yrinic acid -diamide mitochondrial	972	20	5.38585e-73	0.696
45980	c45659_g1_i1	cobw domain-containing protein 2-like	237	20	3.75804e-24	0.7905
8762	c9602_g1_i1	cobw domain-containing protein 6	2351	6	9.22659e-08	0.895
21150	c20292_g1_i1	cocaine esterase-like	560	20	5.6378e-51	0.596
69	c75_g1_i1	cohesin subunit sa-1-like	211	20	1.60626e-13	0.8915
70	c75_g1_i2	cohesin subunit sa-1-like	529	20	2.39051e-13	0.8915
15403	c14420_g1_i1	cohesin subunit sa-1-like	523	20	2.10314e-50	0.675
24773	c24000_g1_i1	cohesin subunit sa-1-like	557	20	5.21833e-89	0.8735
36540	c36039_g1_i1	cohesin subunit sa-1-like	868	20	1.10565e-95	0.89
45319	c44984_g1_i1	cohesin subunit sa-1-like	352	20	8.83959e-75	0.9735
46615	c46313_g1_i1	cohesin subunit sa-1-like	203	20	1.26065e-24	0.814
18086	c17196_g1_i1	coiled-coil and c2 domain-containing protein 1b isoform x1	1407	20	2.69607e-37	0.4735
15586	c14609_g1_i1	coiled-coil domain-containing	649	20	3.42139e-13	0.478
44573	c44222_g1_i1	coiled-coil domain-containing	256	2	3.57932e-07	0.605
15244	c14259_g1_i1	coiled-coil domain-containing protein 102a	303	20	2.1577e-16	0.804
19582	c18703_g1_i1	coiled-coil domain-containing protein 103	285	20	4.88002e-08	0.698
23827	c23044_g1_i1	coiled-coil domain-containing protein 115-like	1009	20	1.79435e-13	0.4695
37603	c37114_g1_i1	coiled-coil domain-containing protein 124	805	20	1.29957e-39	0.681
19455	c18575_g1_i1	coiled-coil domain-containing protein 12-like	656	20	7.80432e-16	0.6365
15893	c14924_g1_i1	coiled-coil domain-containing protein 130 homolog	202	20	2.39093e-40	0.9295
21310	c20455_g1_i1	coiled-coil domain-containing protein 130 homolog	262	20	3.50032e-27	0.6835
45583	c45253_g1_i1	coiled-coil domain-containing protein 134	315	20	1.60358e-21	0.6435
6444	c7386_g1_i1	coiled-coil domain-containing protein 137-like isoform 1	1012	20	4.11068e-16	0.5395
6445	c7386_g1_i2	coiled-coil domain-containing protein 137-like isoform 1	1042	20	3.97576e-16	0.536
12995	c11979_g1_i1	coiled-coil domain-containing protein 22	458	20	1.29756e-34	0.715
39817	c39369_g1_i1	coiled-coil domain-containing protein 22 homolog	375	20	8.28169e-12	0.5835
827	c914_g1_i1	coiled-coil domain-containing protein 43-like	821	20	2.76845e-28	0.6065
2454	c2779_g1_i1	coiled-coil domain-containing protein 47	1651	20	2.62379e-140	0.7375
29681	c29041_g1_i1	coiled-coil domain-containing protein 51	970	20	1.43421e-13	0.542
2636	c2939_g1_i1	coiled-coil domain-containing protein 58-like	1108	20	2.22902e-29	0.6415
166	c177_g1_i1	coiled-coil domain-containing protein 6-like	1508	20	5.55118e-116	0.7175
24128	c23346_g1_i1	coiled-coil domain-containing protein 86-like	874	20	5.79325e-14	0.668
39328	c38865_g1_i1	coiled-coil domain-containing protein 94	342	20	2.22844e-25	0.882
46278	c45964_g1_i1	coiled-coil domain-containing protein 94-like	315	20	4.07885e-35	0.8565
[truncated: 45,167 more rows]
